# Supplementary material for: Transcriptome analysis for the identification of cellular markers related to trabecular meshwork differentiation
Source: BMC Genomics. 2017 May 17;18:383. doi: 10.1186/s12864-017-3758-7 (PMC5436446; doi:10.1186/s12864-017-3758-7)
Supplement: Supplementary file 1 — Data on the differential gene lists TM vs TM-MSC, TM vs cornea and TM vs sclera. (XLSX 721 kb) [file 12864_2017_3758_MOESM1_ESM.xlsx]

## Sheet: TM vs TM-MSC
ProbeID	p (Corr)	p	FC (abs)	Regulation	Symbol	Entrez_Gene_ID	Definition	Ontology_Process	Ontology_Component	Ontology_Function	Chromosome	Chromosome Start Index(Avadis)	Chromosome End Index(Avadis)	Probe_Sequence
5390576	0.000696567	1.61901e-07	1373.99	up	MYOC	4653	Homo sapiens myocilin, trabecular meshwork inducible glucocorticoid response (MYOC), mRNA.	GO:0009653	GO:0005576|GO:0005615|GO:0005791|GO:0005929|GO:0016020	GO:0005198	chr1	169871551	169871600	GGGCCCAGGCAGCTTTGACTGCTTTCCAAGTTTTCATTAATCCAGAAGGA
2640348	0.00148332	7.46305e-05	1188.63	up	ANGPTL7	10218	Homo sapiens angiopoietin-like 7 (ANGPTL7), mRNA.	GO:0006979|GO:0007165	GO:0005576	GO:0005102	chr1	11178290	11178339	CCCCTGCTCGCCTTGGTCATGTACAGCACTGAAAGGAATGAAGCACCAGC
6200148	0.0023316	0.000203998	656.202	up	PCP4	5121	Homo sapiens Purkinje cell protein 4 (PCP4), mRNA.	GO:0007417	GO:0005634|GO:0005737		chr21	40222892	40222941	GGGTCTCAGTCCTAGTGGGAGAACCCCCTCCTAGTCCACCTGAAAACACC
2230035	0.00108243	3.84942e-05	459.245	up	KRT13	3860	Homo sapiens keratin 13 (KRT13), transcript variant 2, mRNA.	GO:0008544	GO:0005882	GO:0005198	chr17	36911055	36911104	ACTTCTAGTGCCTCTGTTACCACCACCTCTAATGCCTCTGGTCGCCGCAC
6280168	0.00374689	0.000535412	446.907	up	SERPINA3	12	Homo sapiens serpin peptidase inhibitor, clade A (alpha-1 antiproteinase, antitrypsin), member 3 (SERPINA3), mRNA.	GO:0006953|GO:0006954|GO:0019216	GO:0005576|GO:0005576|GO:0005622|GO:0005634	GO:0003677|GO:0003677|GO:0005515|GO:0005515|GO:0005515|GO:0030569	chr14	94160006	94160055	TGGCATGTGTGGCCCTGTCTGCTTATCCTTGGAAGGTGACAGCGATTCCC
6280133	0.0100465	0.00389154	428.635	up	MYH11	4629	Homo sapiens myosin, heavy chain 11, smooth muscle (MYH11), transcript variant SM1A, mRNA.	GO:0006939|GO:0006941|GO:0030241|GO:0048251|GO:0048739	GO:0016459|GO:0016459|GO:0016459|GO:0016459|GO:0005863|GO:0016459|GO:0042470	GO:0000166|GO:0003774|GO:0003779|GO:0005524|GO:0000166|GO:0003774|GO:0003779|GO:0005524|GO:0000166|GO:0003774|GO:0003779|GO:0005524|GO:0000166|GO:0003774|GO:0003779|GO:0005524|GO:0000166|GO:0003774|GO:0003779|GO:0005516|GO:0005524|GO:0008307	chr16	15704616	15704665	TCCCCCTCTCCTGGTTTCCACACCTCAGACACGCACAGTTCACCAAGTGC
6510274	0.000696567	1.83506e-06	419.846	up	CDH23	64072	Homo sapiens cadherin-like 23 (CDH23), transcript variant 1, mRNA.	GO:0007155|GO:0007156|GO:0007605|GO:0007605|GO:0007626|GO:0016339|GO:0042472|GO:0042491|GO:0045494|GO:0048563|GO:0050896|GO:0050953|GO:0050957|GO:0060088|GO:0007156|GO:0007156|GO:0007156|GO:0007156	GO:0001917|GO:0005886|GO:0005929|GO:0005932|GO:0016021|GO:0032420|GO:0032420|GO:0032426|GO:0045202|GO:0016020|GO:0016020|GO:0016020|GO:0016020	GO:0005509|GO:0005515|GO:0005515|GO:0005509|GO:0005509|GO:0005509|GO:0005509	chr10	73245477	73245526	CTCCAGTCCAAGTCTCGCTACATTTCCGCCACATCCCTCTCTGCTGGACG
2570564	0.000927287	1.48319e-05	354.295	up	HLA-DRA	3122	Homo sapiens major histocompatibility complex, class II, DR alpha (HLA-DRA), mRNA.	GO:0002504|GO:0006955|GO:0002504|GO:0006955|GO:0006955|GO:0002504|GO:0006955	GO:0016020|GO:0016021|GO:0042613|GO:0005764|GO:0005886|GO:0005886|GO:0005886|GO:0005886|GO:0005886|GO:0005887|GO:0005887|GO:0042613|GO:0016020|GO:0016021|GO:0042613	GO:0032395|GO:0032395	chr6	32520491	32520540	CCTCAGTGAAAGCAGTCATCTTCAGCATTTTCCAGCCCTATAGCCACCCC
1820379	0.0204855	0.0125007	300.268	up	PTGDS	5730	Homo sapiens prostaglandin D2 synthase 21kDa (brain) (PTGDS), mRNA.	GO:0006629|GO:0006810|GO:0006629|GO:0006810|GO:0006629|GO:0006810|GO:0045187|GO:0001516|GO:0006629|GO:0006633|GO:0006810|GO:0045187	GO:0005576|GO:0005576|GO:0005634|GO:0005737|GO:0005791|GO:0005794|GO:0016020|GO:0031965	GO:0005215|GO:0005488|GO:0005215|GO:0005488|GO:0005215|GO:0005488|GO:0004667|GO:0005215|GO:0005488|GO:0005501|GO:0016853	chr9	138994544	138995864	CCTGCCCCAAACCGATAAGTGCATGACGGAACAATAGGACTCCCCAGGGC
5390463	0.000696567	3.1337e-07	274.542	up	FAM107A	11170	Homo sapiens family with sequence similarity 107, member A (FAM107A), transcript variant 2, mRNA.	GO:0001558	GO:0005634	GO:0003674|GO:0005515	chr3	58525024	58525073	TCCCTGGGCCTCTTCTTCCTACCTTGATTGAGGGTGTGATGCCTGGAGCC
3440739	0.00412616	0.000689499	264.125	up	HBB	3043	Homo sapiens hemoglobin, beta (HBB), mRNA.	GO:0006810|GO:0015671|GO:0006810|GO:0008150|GO:0015671|GO:0008150|GO:0008217|GO:0015671|GO:0015671|GO:0030185|GO:0045429|GO:0050880	GO:0005833|GO:0005833|GO:0005575|GO:0005833|GO:0005833	GO:0005344|GO:0005506|GO:0019825|GO:0020037|GO:0046872|GO:0003674|GO:0005344|GO:0005506|GO:0019825|GO:0020037|GO:0046872|GO:0003674|GO:0005344|GO:0005506|GO:0019825|GO:0020037|GO:0030492|GO:0046872	chr11	5203383	5203432	GCTAATGCCCTGGCCCACAAGTATCACTAAGCTCGCTTTCTTGCTGTCCA
3140113	0.000830589	8.66921e-06	238.826	up	C2orf40	84417	Homo sapiens chromosome 2 open reading frame 40 (C2orf40), mRNA.		GO:0005576|GO:0005634|GO:0005737		chr2	106060761	106060810	CGGAGCCCCTACGGCTTTAGGCATGGAGCCAGCGTCAACTACGATGACTA
130609	0.000927287	1.80665e-05	231.213	up	FCGBP	8857	Homo sapiens Fc fragment of IgG binding protein (FCGBP), mRNA.	GO:0007155|GO:0007339	GO:0005576|GO:0005737|GO:0005886		chr19	45045844	45045893	TGCATCATGTGCTCCTACCCTGCTCTACCGCTTTTCTGGGTCACAGAGGC
7150634	0.0240159	0.0158634	230.115	up	APOD	347	Homo sapiens apolipoprotein D (APOD), mRNA.	GO:0006629|GO:0006810	GO:0005576|GO:0005615	GO:0005215|GO:0005319|GO:0005501|GO:0005515|GO:0008289	chr3	196777220	196777269	CCTGGCCACCGACTATGAGAACTATGCCCTCGTGTATTCCTGTACCTGCA
870161	0.000776168	4.74524e-06	218.127	up	CXADR	1525	Homo sapiens coxsackie virus and adenovirus receptor (CXADR), mRNA.	GO:0007005|GO:0007155|GO:0007507|GO:0044419|GO:0048739	GO:0005737|GO:0005794|GO:0005886|GO:0005576|GO:0005737|GO:0005794|GO:0005886|GO:0005886|GO:0005886|GO:0005887|GO:0005911|GO:0005923|GO:0016323|GO:0030054	GO:0004872|GO:0005515	chr21	17860695	17860744	GGTGGCCAGCCAGATCAAGGATGTAGTATCTCATAGTTCCCAGGTGATAT
6270138	0.000944614	2.45328e-05	215.174	up	TACSTD2	4070	Homo sapiens tumor-associated calcium signal transducer 2 (TACSTD2), mRNA.	GO:0007166|GO:0007601|GO:0008283|GO:0050896	GO:0005829|GO:0005887|GO:0016020	GO:0004872	chr1	58813815	58813864	GAGGACAGACATTGCCCGGAAACTCAGTCTATTTATTCTTCAGCTTGCCC
5340017	0.00138133	6.56143e-05	210.06	up	H19	283120	Homo sapiens H19, imprinted maternally expressed transcript (non-protein coding) (H19), non-coding RNA.				chr11	1973238	1973287	GCACTAAGTCATTTGCACTGGTTGGAGTTGTGGAGACGGCCTTGAGTCTC
5860289	0.000776168	5.33233e-06	209.216	up	KRT5	3852	Homo sapiens keratin 5 (KRT5), mRNA.	GO:0008544	GO:0045095	GO:0005200|GO:0005515	chr12	51194814	51194863	ACCACATTCTTTGGTTCCCAGGAGAGCCCCATTCCCAGCCCCTGGTCTCC
2810010	0.00127465	5.64489e-05	208.786	up	CCL3L3	414062	Homo sapiens chemokine (C-C motif) ligand 3-like 3 (CCL3L3), mRNA.				chr17	31546668	31546717	CATGCGTGTGACCTCCACAGCTACCTCTTCTATGGACTGGTTATTGCCAA
2900390	0.00248737	0.000236785	199.215	up	VCAM1	7412	Homo sapiens vascular cell adhesion molecule 1 (VCAM1), transcript variant 1, mRNA.	GO:0007157|GO:0022614|GO:0030183|GO:0042102|GO:0044419|GO:0050901	GO:0005615|GO:0005902|GO:0009897|GO:0016020|GO:0016021|GO:0030175|GO:0045177	GO:0005178|GO:0005515	chr1	100977059	100977108	TTCACGAAGTTTGTTCATCAGACTCCTGTGCAACTTTCCCAATGTGGCCT
3460520	0.00539952	0.00117941	188.667	up	CCND2	894	Homo sapiens cyclin D2 (CCND2), mRNA.	GO:0001934|GO:0045737|GO:0051301|GO:0051726	GO:0000307|GO:0005634	GO:0005515|GO:0019901	chr12	4284480	4284529	CTCTCACAGTGTACTCTATAAGAGGTGTGGGTGTCTGTTTGGTCAGGATG
870433	0.00310606	0.000372559	176.521	up	KRT12	3859	Homo sapiens keratin 12 (Meesmann corneal dystrophy) (KRT12), mRNA.	GO:0007601	GO:0005882	GO:0005198	chr17	36271474	36271523	CCCGAAAAATCAAGACAGTTGTGCAGGAGATGGTGAATGGTGAGGTGGTC
3940424	0.0186773	0.0109331	171.135	up	TCEAL2	140597	Homo sapiens transcription elongation factor A (SII)-like 2 (TCEAL2), mRNA.	GO:0006350|GO:0006355	GO:0005634		chrX	101269209	101269258	CCTCCTGCTACCAGTAGCGTTTTGACCCACCTGCCAGTGTTTGCTTGCTC
7550358	0.000805992	6.73085e-06	151.682	up	NELL2	4753	Homo sapiens NEL-like 2 (chicken) (NELL2), mRNA.	GO:0007155	GO:0005576	GO:0005198|GO:0005509|GO:0005515	chr12	43188674	43188723	CCGTGACATCCTGAACCCTGGATAGAAAGCCTGAGCCCATTGGATCTGTG
3710397	0.000892854	1.10051e-05	148.17	up	EFNA1	1942	Homo sapiens ephrin-A1 (EFNA1), transcript variant 1, mRNA.	GO:0000187|GO:0007267|GO:0030182|GO:0048013|GO:0050770	GO:0005886|GO:0005887|GO:0031225	GO:0046875	chr1	153373839	153373888	CAGGGCCCACGTGTATAGTATCTGTATATAAGTTGCTGTGTGTCTGTCCT
5050162	0.000696567	2.83127e-06	132.649	up	CD83	9308	Homo sapiens CD83 molecule (CD83), transcript variant 2, mRNA.	GO:0006952|GO:0006959|GO:0007165	GO:0005886|GO:0005887		chr6	14244562	14244611	GCCTTCTGTAGGAATTCTTTTGGGGAAGTGAGGAAGCCAGGTCCACGGTC
6960148	0.00217117	0.000166271	131.499	up	SPARCL1	8404	Homo sapiens SPARC-like 1 (mast9, hevin) (SPARCL1), mRNA.		GO:0005576|GO:0005578	GO:0005509	chr4	88613873	88613922	CCAGCATCCTCCTCTGTTCTAACCACTTCAGAAATATATGCAGCTGTGAT
3370129	0.00356326	0.000484941	121.837	up	RASL11B	65997	Homo sapiens RAS-like, family 11, member B (RASL11B), mRNA.	GO:0007264	GO:0005622	GO:0000166|GO:0005525	chr4	53427559	53427608	GGCAATGACGTTGGGTTGCTTCCTAGGCCTGGCTGAGTTGTGCCTAAGGG
4900731	0.00149289	7.60169e-05	106.521	up	HLA-DMB	3109	Homo sapiens major histocompatibility complex, class II, DM beta (HLA-DMB), mRNA.	GO:0002504|GO:0006955|GO:0002504|GO:0006955|GO:0002504|GO:0006955|GO:0002504|GO:0006955|GO:0002504|GO:0006955	GO:0016020|GO:0016021|GO:0042613|GO:0016020|GO:0016021|GO:0042613|GO:0016020|GO:0016021|GO:0042613|GO:0016020|GO:0016021|GO:0042613|GO:0005765|GO:0005768|GO:0005886|GO:0005886|GO:0005886|GO:0005886|GO:0016021|GO:0031902|GO:0042613		chr6	33010413	33010462	CTCCTGGGGCTCTCAGTGTGCCATAGAGGACAGCAACTGGTGATTGTTTC
1190039	0.00206713	0.000150178	104.941	up	HLA-DPA1	3113	Homo sapiens major histocompatibility complex, class II, DP alpha 1 (HLA-DPA1), mRNA.	GO:0006955|GO:0019882|GO:0006955|GO:0019882|GO:0002504|GO:0006955	GO:0016020|GO:0042613|GO:0016020|GO:0042613|GO:0005886|GO:0005886|GO:0005886|GO:0005886|GO:0005887|GO:0042613	GO:0032395	chr6	33144417	33144466	ACCGTCCTCATCATAAAGTCTCTGCGTTCTGGCCATGACCCCCGGGCCCA
1660075	0.00331685	0.000417112	103.703	up	CRTAC1	55118	Homo sapiens cartilage acidic protein 1 (CRTAC1), mRNA.		GO:0005576	GO:0005509	chr10	99614982	99615031	ACAGATGTGCCCAGGGAGGTGGTGTCACTGCACAGGAAGTATGAGGACTT
2640286	0.00395819	0.000623041	102.45	up	HBA2	3040	Homo sapiens hemoglobin, alpha 2 (HBA2), mRNA.				chr16	163658	163707	CCTCCTTGCACCGGCCCTTCCTGGTCTTTGAATAAAGTCTGAGTGGGCGG
5870138	0.000776168	5.03287e-06	101.613	up	VWF	7450	Homo sapiens von Willebrand factor (VWF), mRNA.	GO:0001889|GO:0001890|GO:0009611|GO:0030168|GO:0030168|GO:0031589|GO:0051260	GO:0005576|GO:0005576|GO:0005576|GO:0005576|GO:0005578|GO:0005634|GO:0005730|GO:0005737|GO:0005783|GO:0005886|GO:0009897|GO:0031091|GO:0033093|GO:0033093	GO:0001948|GO:0002020|GO:0005178|GO:0005518|GO:0019865|GO:0042803|GO:0047485|GO:0051087	chr12	5928332	5928381	AGTGCTGCCAGTCCTCTGCATGTTCTGCTCTTGTGCCCTTCTGAGCCCAC
2320373	0.00356326	0.000484821	98.5409	up	SILV	6490	Homo sapiens silver homolog (mouse) (SILV), mRNA.	GO:0006583	GO:0005576|GO:0005634|GO:0005730|GO:0005737|GO:0005886|GO:0016021|GO:0042470		chr12	54634297	54634346	GTCACTGGCTGCGTCTACCCCGCATCTTCTGCTCTTGTCCCATTGGTGAG
6590682	0.000856132	9.56701e-06	96.7592	up	CCL3	6348	Homo sapiens chemokine (C-C motif) ligand 3 (CCL3), mRNA.	GO:0006874|GO:0006887|GO:0006928|GO:0006935|GO:0006954|GO:0006955|GO:0007010|GO:0007165|GO:0007186|GO:0007267|GO:0045069	GO:0005576|GO:0005615|GO:0005625	GO:0004871|GO:0008009|GO:0042056	chr17	31440747	31441484	CCTCTGCACCATGGCTCTCTGCAACCAGTTCTCTGCATCACTTGCTGCTG
1240070	0.000927287	1.86662e-05	96.4345	up	CD74	972	Homo sapiens CD74 molecule, major histocompatibility complex, class II invariant chain (CD74), transcript variant 1, mRNA.	GO:0001516|GO:0006461|GO:0006886|GO:0006955|GO:0007165|GO:0008283|GO:0016064|GO:0019883|GO:0043030|GO:0043066|GO:0045058|GO:0006886|GO:0006955|GO:0019882	GO:0005622|GO:0016020|GO:0016021|GO:0016020	GO:0019955|GO:0042289|GO:0042802|GO:0042289	chr5	149761686	149761735	CCCCGTTCCTGACATCACAGCAGCCTCCAACACAAGGCTCCAAGACCTAG
4490176	0.0020335	0.000140114	96.2822	up	RGS1	5996	Homo sapiens regulator of G-protein signaling 1 (RGS1), mRNA.	GO:0006955|GO:0007193|GO:0009968	GO:0005886	GO:0004871|GO:0005096|GO:0005516	chr1	190815320	190815369	GCTCTGTATTAGAAAGCCCCTCAGAACTGGGAAGGCCAGGTAACTCTAGT
610437	0.00389549	0.00059885	95.831	up	CD24	100133941	Homo sapiens CD24 molecule (CD24), mRNA.	GO:0001666|GO:0001775|GO:0001959|GO:0002237|GO:0002768|GO:0007204|GO:0007204|GO:0008629|GO:0016055|GO:0016337|GO:0016477|GO:0030856|GO:0031295|GO:0032597|GO:0032600|GO:0032913|GO:0042104|GO:0042325|GO:0042632|GO:0043406|GO:0043408|GO:0043627|GO:0045730	GO:0005886|GO:0031225|GO:0045121	GO:0004871|GO:0005515|GO:0005515|GO:0005515|GO:0019901|GO:0030296	chr6	19612183	19612232	TAGACACTCCCCGAAGTCTTTTGTTCGCATGGTCACACACTGATGCTTAG
3520246	0.00215732	0.000163467	93.6632	up	CXCL14	9547	Homo sapiens chemokine (C-X-C motif) ligand 14 (CXCL14), mRNA.	GO:0006935|GO:0006955|GO:0007165|GO:0007267	GO:0005576|GO:0005615|GO:0005794	GO:0008009	chr5	134934392	134934441	CCTCTGTACATATACCCTTAAGAACGCCCCCTCCACACACTGCCCCCCAG
4670458	0.00405784	0.000658112	93.6432	up	2004-09-01	5414	Homo sapiens septin 4 (SEPT4), transcript variant 2, mRNA.	GO:0000910|GO:0007049|GO:0007049	GO:0005634|GO:0005737	GO:0000166|GO:0003924|GO:0005198|GO:0005525|GO:0005525	chr17	53952663	53952712	TCTGCTCAGGCCCCTTCAGCTACTGCCACTTCGCCTTACATCCCTGCTGA
3710671	0.00234557	0.000206168	88.1684	up	KRT15	3866	Homo sapiens keratin 15 (KRT15), mRNA.	GO:0008544	GO:0005882|GO:0005882|GO:0005882	GO:0005198|GO:0005198|GO:0005200|GO:0005515	chr17	36923743	36923792	TTGCAGGAGAAACGTCCCTTGCCACTCCCCACTCTCATCAGGCCAAGTGG
7550192	0.000696567	1.98518e-06	87.172	up	SLC16A10	117247	Homo sapiens solute carrier family 16, member 10 (aromatic amino acid transporter) (SLC16A10), mRNA.	GO:0006810|GO:0015801|GO:0006810	GO:0005886|GO:0016021|GO:0016323|GO:0016021	GO:0005215|GO:0005215	chr6	111650814	111650863	CCCTTTGCGTTTGCAGTGCGTTTTACTCAAGTAGCCAGAAACACCCCACG
780341	0.000696567	8.763e-07	86.4094	up	CCDC3	83643	Homo sapiens coiled-coil domain containing 3 (CCDC3), mRNA.		GO:0005783		chr10	12978864	12978913	GGACTGGACAGAAGAGAGACTTTTACCCTGGGGCACTCACACGGCCAAGC
3460070	0.00112334	4.13109e-05	85.0714	up	SPP1	6696	Homo sapiens secreted phosphoprotein 1 (SPP1), transcript variant 2, mRNA.	GO:0001503|GO:0007155|GO:0001503|GO:0007155	GO:0005576|GO:0005615|GO:0005737|GO:0045177	GO:0005125|GO:0005515	chr4	89122810	89122859	GTCAGCTGGATGACCAGAGTGCTGAAACCCACAGCCACAAGCAGTCCAGA
270703	0.006714	0.00185136	83.6623	up	TMEFF2	23671	Homo sapiens transmembrane protein with EGF-like and two follistatin-like domains 2 (TMEFF2), mRNA.		GO:0005576|GO:0016020|GO:0016021|GO:0016021	GO:0003674	chr2	192523235	192523284	CTAAAGGGAGCATGTTTCACAGTGGCTGGACTACCGAGAGCTTGGACTAC
3930343	0.000856132	9.68749e-06	82.382	up	ALOX5AP	241	Homo sapiens arachidonate 5-lipoxygenase-activating protein (ALOX5AP), mRNA.	GO:0006954|GO:0019370	GO:0016020|GO:0016021	GO:0005488|GO:0008047	chr13	30236347	30236396	TCTATTGGCCATCTGGGCTTCACAGCTTGAGTTAACCTTGCTTTTCCGGG
6520139	0.0132618	0.0063959	82.3325	up	FGFR3	2261	Homo sapiens fibroblast growth factor receptor 3 (achondroplasia, thanatophoric dwarfism) (FGFR3), transcript variant 2, mRNA.	GO:0000165|GO:0001501|GO:0006468|GO:0007259|GO:0007605|GO:0008543|GO:0016049	GO:0005886|GO:0005886|GO:0005887	GO:0004872|GO:0004872|GO:0000166|GO:0004872|GO:0005007|GO:0005524|GO:0016740|GO:0042802	chr4	1780312	1780361	TCACCCAAACCGGCAGGTGCGATTTTGTTAACCCAGCGACGAACTTTCCG
6620026	0.00116932	4.64401e-05	81.3379	up	CD83	9308	Homo sapiens CD83 molecule (CD83), transcript variant 1, mRNA.	GO:0006952|GO:0006959|GO:0007165	GO:0005886|GO:0005887		chr6	14244278	14244327	TGGGTGCTCGCCCACTTGTCCCACTATCTGGGTGCATGATCTTGAGCAAG
7570484	0.00271568	0.000281277	80.8078	up	TFF3	7033	Homo sapiens trefoil factor 3 (intestinal) (TFF3), mRNA.	GO:0006952|GO:0007586|GO:0007586	GO:0005576		chr21	42605242	42605291	GCCTGATGTCTTAACGAATAAAGGTCCCATGCTCCACCCGAGGACAGTTC
6450291	0.0017853	0.000110372	80.5664	up	LEFTY2	7044	Homo sapiens left-right determination factor 2 (LEFTY2), mRNA.	GO:0007179|GO:0007275|GO:0007309|GO:0016049	GO:0005576|GO:0005576|GO:0005615|GO:0031093	GO:0005125|GO:0005160|GO:0008083	chr1	224191049	224191098	CCTACCCCTGCCCACTCCTCTGGAGACTGAGCCTTGCCCGTGCATATTTA
4810273	0.000944614	2.36831e-05	80.4518	up	SOSTDC1	25928	Homo sapiens sclerostin domain containing 1 (SOSTDC1), mRNA.	GO:0007389|GO:0016055|GO:0030514|GO:0042475	GO:0005576|GO:0005615	GO:0005515	chr7	16468320	16468369	CTCAGATACCCTCCATCTACTGGCCCATCCCCTCTCCTAAACAAAACTCC
4890202	0.00666543	0.00181082	76.4396	up	KRT3	3850	Homo sapiens keratin 3 (KRT3), mRNA.	GO:0007010|GO:0030855|GO:0045104	GO:0045095	GO:0005198|GO:0005198	chr12	51469752	51469801	TGATGTATATAGCACACAGCCCCCTCCGCCCCTCCGGTCTGTCGCCAATA
7160239	0.0426459	0.0339944	76.3072	up	FOSB	2354	Homo sapiens FBJ murine osteosarcoma viral oncogene homolog B (FOSB), mRNA.	GO:0006355|GO:0006508|GO:0006508|GO:0006508|GO:0006355|GO:0006508|GO:0000122|GO:0006355|GO:0006508|GO:0007275|GO:0007610	GO:0005634|GO:0005634|GO:0005634|GO:0005634|GO:0005634|GO:0005634|GO:0005634	GO:0003677|GO:0003700|GO:0004252|GO:0043565|GO:0046983|GO:0004252|GO:0003677|GO:0004252|GO:0003700|GO:0004252|GO:0043565|GO:0046983|GO:0003677|GO:0003677|GO:0003700|GO:0004252|GO:0008134|GO:0043565|GO:0046983	chr19	50670217	50670266	TGGGCCGTCCCCTCTCCCCTTGGTTCTGCACTGTTGCCAATAAAAAGCTC
3890228	0.00192248	0.00012586	75.4643	up	MPZL2	10205	Homo sapiens myelin protein zero-like 2 (MPZL2), transcript variant 1, mRNA.	GO:0007155|GO:0007156|GO:0009653	GO:0005856|GO:0016020|GO:0016021	GO:0005515	chr11	117629433	117629482	GGCTAAATAGTCAAGGGGTAATATGGGCCTGTTGTTTAGTGTCTCCTTCC
6960259	0.00407145	0.000664727	75.2327	up	KCNIP1	30820	Homo sapiens Kv channel interacting protein 1 (KCNIP1), transcript variant 3, mRNA.	GO:0005513|GO:0006811|GO:0006813|GO:0007165|GO:0007268	GO:0005886	GO:0005244|GO:0005267|GO:0005509|GO:0030955	chr5	170096065	170096114	AGCCATTGCCCAGTGGTCCATATCTCCACCACATCCCCTGCTTGAGCCCA
4830674	0.00219573	0.000174359	74.063	up	BEX2	84707	Homo sapiens brain expressed X-linked 2 (BEX2), mRNA.		GO:0005634|GO:0005737		chrX	102451097	102451146	AGGGAGACCCCTGCTTCCTAAACTTACACATTTGTGGTGTACCTTTGTCG
1500241	0.000696567	1.08157e-06	73.1962	up	SORBS1	10580	Homo sapiens sorbin and SH3 domain containing 1 (SORBS1), transcript variant 3, mRNA.	GO:0006810|GO:0008286|GO:0015758|GO:0043149|GO:0048041	GO:0001725|GO:0005634|GO:0005737|GO:0005856|GO:0005886|GO:0005915|GO:0005924|GO:0030054|GO:0045121	GO:0003779|GO:0005158	chr10	97062140	97062189	GCCATGCTTCCGGGTAAAGGCAAGCCCCAAACTCCTTATCTTTTGCAGTC
670333	0.000805992	7.97578e-06	72.4046	up	EDN3	1908	Homo sapiens endothelin 3 (EDN3), transcript variant 3, mRNA.	GO:0019229|GO:0019229|GO:0001755|GO:0003100|GO:0007166|GO:0007267|GO:0007275|GO:0007605|GO:0008284|GO:0010460|GO:0019229|GO:0030072|GO:0030182|GO:0030318|GO:0043406|GO:0045840|GO:0046887|GO:0048016	GO:0005576|GO:0005576|GO:0005576|GO:0005615|GO:0005625	GO:0005179|GO:0005179|GO:0031708	chr20	57333368	57333417	GAGGGCCACGAGGCGTCGGCTTTAGACACAGATCATAGCTCTACAGGAGT
990372	0.00215732	0.000163157	70.587	up	COL17A1	1308	Homo sapiens collagen, type XVII, alpha 1 (COL17A1), mRNA.	GO:0007160|GO:0008544	GO:0005576|GO:0005604|GO:0005887|GO:0005911|GO:0016020	GO:0005198	chr10	105781170	105781219	GCTGGGGACACAGCATCAGCTCAAGACGTCACCCTCCATTCTGCACTCAG
5260095	0.00368326	0.00051452	68.1218	up	GJB2	2706	Homo sapiens gap junction protein, beta 2, 26kDa (GJB2), mRNA.	GO:0006810|GO:0007267|GO:0007605|GO:0007605	GO:0000139|GO:0005886|GO:0005886|GO:0005922|GO:0016021|GO:0030054	GO:0005243|GO:0005515	chr13	19659909	19659958	GATGAGCTTTGTCTACTTCAAAAGTTTGTTTGCTTACCCCTTCAGCCTCC
1430487	0.0299234	0.0214887	66.6475	up	MGP	4256	Homo sapiens matrix Gla protein (MGP), mRNA.	GO:0001502|GO:0001503|GO:0007275|GO:0007605|GO:0030154|GO:0030500	GO:0005576|GO:0005578	GO:0005201|GO:0005509|GO:0008147	chr12	14926428	14926477	CCGAGAACGCTCTAAGCCTGTCCACGAGCTCAATAGGGAAGCCTGTGATG
5810762	0.00226062	0.000186574	66.0605	up	PGM5	5239	Homo sapiens phosphoglucomutase 5 (PGM5), mRNA.	GO:0005975|GO:0005975|GO:0006006|GO:0007155|GO:0008150	GO:0001725|GO:0005914|GO:0005925|GO:0009898|GO:0014704|GO:0016010|GO:0042383|GO:0043034	GO:0016868|GO:0000287|GO:0004614|GO:0005198|GO:0005515	chr9	70335551	70335600	CGCGTGGGACCTGTTTGTGTCTGTTTTGCTTCCTTGGGAACGGCACAGTC
7610767	0.0007965	5.79389e-06	66.0154	up	F5	2153	Homo sapiens coagulation factor V (proaccelerin, labile factor) (F5), mRNA.	GO:0007155|GO:0007596|GO:0007155|GO:0007596	GO:0005576|GO:0005576|GO:0005576|GO:0005576|GO:0005576|GO:0005886|GO:0031093	GO:0005507|GO:0016491|GO:0005507|GO:0005509|GO:0016491	chr1	167754301	167754350	TCTTGGTGGGGAGATTACTGGGAACCCTTCCGTGCCCGTCTGAATGCCCA
3780603	0.00280686	0.000302295	65.2694	up	GPR116	221395	Homo sapiens G protein-coupled receptor 116 (GPR116), transcript variant 1, mRNA.	GO:0007165|GO:0007218	GO:0005886|GO:0016021	GO:0004872|GO:0004930	chr6	46928532	46928581	TGGCCCTTGGTGTGTTGCATAGCTCCCTATGTATTCTCTGTTTCCATCTT
2630437	0.00114853	4.33976e-05	64.9786	up	SMOC2	64094	Homo sapiens SPARC related modular calcium binding 2 (SMOC2), mRNA.		GO:0005576|GO:0005578	GO:0005509|GO:0005509|GO:0005509	chr6	168810229	168810278	AGGGCACCCAGTGTCTTAAGGAACCATTTGGAGGACAGTCTGAGAGCAGG
7650441	0.000776168	5.01912e-06	64.4259	up	FGFBP1	9982	Homo sapiens fibroblast growth factor binding protein 1 (FGFBP1), mRNA.	GO:0007165|GO:0007267|GO:0008285	GO:0005576|GO:0005615|GO:0005886	GO:0008201|GO:0019838	chr4	15546413	15546462	CGATGTTCAGAGGCTGTTTCCTGCAGCATGTATTTCCATGGCCCACACAG
4640082	0.00241199	0.000216511	64.1871	up	RNU2-1	6066	Homo sapiens RNA, U2 small nuclear 1 (RNU2-1), non-coding RNA.				chr17|NT_113932.1	31859	31908	CGCTTCTCGGCCTTTTGGCTAAGATCAAGTGTAGTATCTGTTCATCAGTT
3850246	0.00248737	0.000237228	62.6986	up	HOPX	84525	Homo sapiens HOP homeobox (HOPX), transcript variant 3, mRNA.	GO:0000122|GO:0001829|GO:0006355|GO:0007275|GO:0007507|GO:0043415|GO:0045596|GO:0051155	GO:0005634	GO:0003700|GO:0005515|GO:0016564|GO:0043565	chr4	57209382	57209431	GCAGTGGCTTCACTGGAAAAATGGTGTGGCTAGCATTTCCCTTTGAGTCA
1740100	0.00214561	0.000160845	62.617	up	PAX6	5080	Homo sapiens paired box 6 (PAX6), transcript variant 2, mRNA.	GO:0001709|GO:0001764|GO:0006355|GO:0007275|GO:0007411|GO:0007435|GO:0008285|GO:0009950|GO:0009952|GO:0021543|GO:0021798|GO:0021902|GO:0021983|GO:0030334|GO:0030900|GO:0042462|GO:0043010|GO:0045665|GO:0045944|GO:0050767|GO:0001709|GO:0001764|GO:0006355|GO:0007275|GO:0007411|GO:0007435|GO:0008285|GO:0009950|GO:0009952|GO:0021543|GO:0021798|GO:0021902|GO:0021983|GO:0030334|GO:0030900|GO:0042462|GO:…	GO:0005634|GO:0005634|GO:0005634|GO:0005634	GO:0003677|GO:0005515|GO:0003677|GO:0005515|GO:0003677|GO:0005515|GO:0003700|GO:0003700|GO:0005515|GO:0043565	chr11	31771567	31771616	ACAGCGCTCTGCCGCCTATGCCCAGCTTCACCATGGCAAATAACCTGCCT
7040008	0.00163526	9.31314e-05	62.5244	up	CD74	972	Homo sapiens CD74 molecule, major histocompatibility complex, class II invariant chain (CD74), transcript variant 2, mRNA.	GO:0001516|GO:0006461|GO:0006886|GO:0006955|GO:0007165|GO:0008283|GO:0016064|GO:0019883|GO:0043030|GO:0043066|GO:0045058|GO:0006886|GO:0006955|GO:0019882	GO:0005622|GO:0016020|GO:0016021|GO:0016020	GO:0019955|GO:0042289|GO:0042802|GO:0042289	chr5	149761618	149761667	AAGGCACAGGGAGAAGGGATAACCCTACACCCAGACCCCAGGCTGGACAT
1510300	0.00485996	0.000959443	61.7595	up	ELF3	1999	Homo sapiens E74-like factor 3 (ets domain transcription factor, epithelial-specific ) (ELF3), mRNA.	GO:0006355|GO:0009653|GO:0009790|GO:0030198|GO:0060056|GO:0006350|GO:0006355|GO:0006366|GO:0006954|GO:0008544|GO:0009653|GO:0009790|GO:0030198|GO:0030855|GO:0060056	GO:0005634|GO:0005634|GO:0005634|GO:0005737|GO:0005737	GO:0003700|GO:0043565|GO:0003700|GO:0003713|GO:0005515|GO:0005515|GO:0005515|GO:0016564|GO:0043565	chr1	200251463	200251512	GCTCCAGCACCTTCTTTCTGGACTGGCGTTCACCTCCCTGCTCAGTGCTT
4900458	0.00250048	0.000242282	61.2237	up	KRT14	3861	Homo sapiens keratin 14 (epidermolysis bullosa simplex, Dowling-Meara, Koebner) (KRT14), mRNA.	GO:0008544|GO:0045110	GO:0005634|GO:0005737|GO:0045095	GO:0005200|GO:0005515	chr17	36992124	36992173	GTGGACACAGATCCCACTGGAAGATCCCCTCTCCTGCCCAAGCACTTCAC
6770370	0.00382469	0.000568681	59.7535	up	DAPL1	92196	Homo sapiens death associated protein-like 1 (DAPL1), mRNA.	GO:0006915|GO:0030154			chr2	159380596	159380645	CAGCCGTCTGGCCAGCTGCCTCGAATATCTGACAGCTTAGCAAAAAGGGC
4040398	0.000763789	3.54963e-06	59.7412	up	MAL	4118	Homo sapiens mal, T-cell differentiation protein (MAL), transcript variant d, mRNA.	GO:0001766|GO:0006917|GO:0007417|GO:0030154|GO:0042552|GO:0042552|GO:0045176	GO:0005768|GO:0005783|GO:0005887|GO:0016020|GO:0016324|GO:0045121	GO:0008289|GO:0015267|GO:0016505|GO:0019911	chr2	95083383	95083432	CTCACCCAACAGATCTTTCCAGAGGTCCATGGTGGAAGACGATAACCCTG
4480112	0.000944614	2.08869e-05	59.1653	up	PGM5	5239	Homo sapiens phosphoglucomutase 5 (PGM5), mRNA.	GO:0005975|GO:0005975|GO:0006006|GO:0007155|GO:0008150	GO:0001725|GO:0005914|GO:0005925|GO:0009898|GO:0014704|GO:0016010|GO:0042383|GO:0043034	GO:0016868|GO:0000287|GO:0004614|GO:0005198|GO:0005515	chr9	70335548	70335597	CAGCGCGTGGGACCTGTTTGTGTCTGTTTTGCTTCCTTGGGAACGGCACA
4490020	0.0135175	0.00658318	57.7593	up	MXRA5	25878	Homo sapiens matrix-remodelling associated 5 (MXRA5), mRNA.		GO:0005576	GO:0005515	chrX	3236722	3236771	GCAGTATCTGGCTTGTCCATCTGGTCTAAGGTGGCTGCTTCTTCCCCAGC
2970279	0.000805992	7.90233e-06	56.4141	up	KCNAB1	7881	Homo sapiens potassium voltage-gated channel, shaker-related subfamily, beta member 1 (KCNAB1), transcript variant 2, mRNA.	GO:0006813|GO:0006811|GO:0006813	GO:0005737|GO:0016021|GO:0005737|GO:0016021	GO:0005249|GO:0016491|GO:0005244|GO:0005249|GO:0015459|GO:0016491|GO:0030955	chr3	157738977	157739026	ATCCAGCGAACTGCTGTATGTATAGAGGAGCTGAGGTGCTGTCTAATGGG
5130382	0.00190011	0.00012271	56.1798	up	CLDN5	7122	Homo sapiens claudin 5 (transmembrane protein deleted in velocardiofacial syndrome) (CLDN5), mRNA.	GO:0016338	GO:0005886|GO:0005923|GO:0016021|GO:0030054	GO:0005198|GO:0042802	chr22	17890627	17890676	AGTGACTTGGCCTGGACCTCCCGGTCTCACTCCAGCATCTCCCCAGGCAA
1070014	0.00332172	0.000419494	55.8962	up	CSF1R	1436	Homo sapiens colony stimulating factor 1 receptor, formerly McDonough feline sarcoma viral (v-fms) oncogene homolog (CSF1R), mRNA.	GO:0006468|GO:0007165|GO:0007169|GO:0007275|GO:0008283	GO:0005886|GO:0005887	GO:0000166|GO:0004872|GO:0005011|GO:0005515|GO:0005524|GO:0016740	chr5	149413105	149413154	GGCCACACCAAGCAGGAAGCACAAACTCCCCCAAGCTGACTCATCCTAAC
2470524	0.00386061	0.000578818	55.4818	up	LYPD3	27076	Homo sapiens LY6/PLAUR domain containing 3 (LYPD3), mRNA.		GO:0005886|GO:0046658		chr19	48656904	48656953	TCCCCACTCTAAGCACTGCCTCCCCTACTCCCCGCATCTTTGGGGAATCG
1410240	0.000696567	2.31788e-06	54.8968	up	EDN3	1908	Homo sapiens endothelin 3 (EDN3), transcript variant 2, mRNA.	GO:0019229|GO:0019229|GO:0001755|GO:0003100|GO:0007166|GO:0007267|GO:0007275|GO:0007605|GO:0008284|GO:0010460|GO:0019229|GO:0030072|GO:0030182|GO:0030318|GO:0043406|GO:0045840|GO:0046887|GO:0048016	GO:0005576|GO:0005576|GO:0005576|GO:0005615|GO:0005625	GO:0005179|GO:0005179|GO:0031708	chr20	57333984	57334033	GGGTGTCCAGGGCCCCGTAGAGAGACATTTAAGATGGTGTATGACAGAGC
3370113	0.000805992	8.14298e-06	54.7745	up	FRZB	2487	Homo sapiens frizzled-related protein (FRZB), mRNA.	GO:0001501|GO:0007275|GO:0030154|GO:0030178	GO:0005576|GO:0016020	GO:0017147	chr2	183407127	183407176	GCCTGATTGAGAAGCACAACTGAAACCAGTAGCCGCTGGGGTGTTAATGG
6290707	0.00315983	0.000388834	53.0483	up	SERPINB5	5268	Homo sapiens serpin peptidase inhibitor, clade B (ovalbumin), member 5 (SERPINB5), mRNA.	GO:0006928	GO:0005576	GO:0004867|GO:0004867	chr18	59322830	59322879	CATCTGGTCATGTGGTTGGCACTAGACTGGTGGCAGGGGCTTCTAGCTGA
3850468	0.00108675	3.91194e-05	52.9614	up	PEG3	5178	Homo sapiens paternally expressed 3 (PEG3), mRNA.	GO:0006355|GO:0006915	GO:0005622|GO:0005634|GO:0005737|GO:0005622	GO:0003676|GO:0003700|GO:0008270|GO:0046872|GO:0003676|GO:0008270	chr19	62015743	62015792	CTTCCTGCCTTAAGTGACAAGTAGCAACATGGCTTGGGTCCCCTGTGCAG
150072	0.00225816	0.000184339	52.6355	up	IRF8	3394	Homo sapiens interferon regulatory factor 8 (IRF8), mRNA.	GO:0000122|GO:0006350|GO:0006355|GO:0006955|GO:0030099	GO:0005634	GO:0003705	chr16	84513378	84513427	GCCAGATATGCCTGTTTCCTTTTCCCAGCACCATGCCTGTGGAGGGGACA
5560369	0.0143085	0.00724443	52.5882	up	ALDH3A1	218	Homo sapiens aldehyde dehydrogenase 3 family, memberA1 (ALDH3A1), mRNA.	GO:0006081|GO:0055114|GO:0006081|GO:0055114|GO:0006081|GO:0055114	GO:0005737|GO:0005737|GO:0005783|GO:0005829	GO:0004030|GO:0016491|GO:0004028|GO:0004030|GO:0016491|GO:0004029|GO:0004030|GO:0008106|GO:0016491	chr17	19581918	19581967	GGGCCCAGGCCTCACCATTCCAAGTCTCCACCCCTTTCTAGACCAATAAA
6620035	0.00818183	0.00273331	52.5396	up	CASQ2	845	Homo sapiens calsequestrin 2 (cardiac muscle) (CASQ2), mRNA.	GO:0006941|GO:0007507	GO:0033018	GO:0005509	chr1	116044536	116044585	GATGGGTTCATGTCTCTGATTGGGTCAGCTGGCTTCCTAGCCTAAGCTGG
3840154	0.000776168	4.33724e-06	52.3205	up	SPP1	6696	Homo sapiens secreted phosphoprotein 1 (SPP1), transcript variant 1, mRNA.	GO:0001503|GO:0007155|GO:0001503|GO:0007155	GO:0005576|GO:0005615|GO:0005737|GO:0045177	GO:0005125|GO:0005515	chr4	89121830	89121879	GGTCACTGATTTTCCCACGGACCTGCCAGCAACCGAAGTTTTCACTCCAG
6100615	0.00206411	0.00014632	50.484	up	CD93	22918	Homo sapiens CD93 molecule (CD93), mRNA.	GO:0006909|GO:0006909|GO:0006909|GO:0016337|GO:0042116|GO:0044419	GO:0005886|GO:0016021|GO:0016023	GO:0001849|GO:0004872|GO:0005509|GO:0005515|GO:0005515|GO:0005529	chr20	23008359	23008408	GTGGCAAGCAGTTCTTTTCAGCAGATTTTGCCCACTATTCCTCTGAGCTG
70368	0.00101303	2.96807e-05	50.0703	up	C21orf34	388815	Homo sapiens chromosome 21 open reading frame 34 (C21orf34), transcript variant 3, mRNA.				chr21	16901230	16901279	GCCCCAGACTTGTCGCACGGATGCAGAAAACTTAATGGAGGAGGCTGAGG
110100	0.00940093	0.00348725	49.6563	up	CGNL1	84952	Homo sapiens cingulin-like 1 (CGNL1), mRNA.		GO:0005923|GO:0015629|GO:0016459|GO:0030054|GO:0043296	GO:0003774	chr15	55630050	55630099	GCCCGTTGACTTATTCCATTGCGTCTCTGCTTTAGGGTATGGTTTGGTCG
2370358	0.000776168	4.62781e-06	48.4748	up	TYROBP	7305	Homo sapiens TYRO protein tyrosine kinase binding protein (TYROBP), transcript variant 1, mRNA.	GO:0006968|GO:0007242	GO:0005887|GO:0016020	GO:0005057|GO:0005515	chr19	41090225	41090274	ATGGGAGACCTGGTGCTGACAGTGCTCATTGCCCTGGCCGTGTACTTCCT
630521	0.000830589	8.87133e-06	48.3836	up	CX3CL1	6376	Homo sapiens chemokine (C-X3-C motif) ligand 1 (CX3CL1), mRNA.	GO:0006952|GO:0006955|GO:0007155|GO:0019221|GO:0030595|GO:0050729|GO:0050902|GO:0051041	GO:0005576|GO:0005615|GO:0005886|GO:0009986|GO:0016021	GO:0008009	chr16	55976263	55976312	TTTGTGAGGAAGCCGCTGGGGCCAGTTGGTCCCCCTTCCATGGACTTTGT
6450327	0.00519174	0.00110343	48.0569	up	CADM1	23705	Homo sapiens cell adhesion molecule 1 (CADM1), transcript variant 1, mRNA.	GO:0001913|GO:0006915|GO:0006955|GO:0007155|GO:0007156|GO:0007157|GO:0007275|GO:0007283|GO:0008037|GO:0008037|GO:0030154|GO:0042271|GO:0042271|GO:0045786|GO:0050715|GO:0050798|GO:0051606|GO:0051606	GO:0005886|GO:0005911|GO:0016021|GO:0016323	GO:0005102|GO:0005102|GO:0008022|GO:0030165|GO:0042803	chr11	114550298	114550347	CTGCAGCTCTATTCCGAGCCCTTAGCACCCATTCCGACCATAGTATAATC
2570402	0.00219573	0.000173264	47.7318	up	KIF5C	3800	Homo sapiens kinesin family member 5C (KIF5C), mRNA.	GO:0006996|GO:0007018|GO:0008045|GO:0007018	GO:0005737|GO:0005871|GO:0005874|GO:0035253|GO:0043005|GO:0005875	GO:0000166|GO:0003777|GO:0005515|GO:0005524|GO:0003777|GO:0005524	chr2	149591421	149591470	CTATAGTCCATGTAACAAAAGATCTGGAAGTCACCCTCCTCTGGCCCACG
4880201	0.00177715	0.000108087	47.0959	up	RERG	85004	Homo sapiens RAS-like, estrogen-regulated, growth inhibitor (RERG), mRNA.	GO:0007264|GO:0008285|GO:0009725|GO:0030308	GO:0005622|GO:0005634|GO:0005737|GO:0005829	GO:0000166|GO:0003924|GO:0005525|GO:0019003|GO:0030331	chr12	15152396	15152445	GAGCTTAACCATGCCTCCATTGGGAAGTCTAGACTTTGAGCCAGGTACAG
5910128	0.00115417	4.47767e-05	46.9062	up	VAMP8	8673	Homo sapiens vesicle-associated membrane protein 8 (endobrevin) (VAMP8), mRNA.	GO:0016192	GO:0005624|GO:0005769|GO:0016020|GO:0016021	GO:0005515	chr2	85662555	85662604	TGGCTGCATTTCTTGGGTCCTTAGAGTGGGCTGGAGAGACCTAGAGGGCC
1780224	0.00227108	0.000190183	46.8021	up	MGC42367	343990	Homo sapiens similar to 2010300C02Rik protein (MGC42367), mRNA.				chr2	98776980	98777029	CTGAGATCAGCCCATGTCTCTGGTCGCTCTCTTGCCTGTGGATCCTGTCT
5900008	0.00284892	0.000313157	46.4649	up	KLK11	11012	Homo sapiens kallikrein-related peptidase 11 (KLK11), transcript variant 2, mRNA.	GO:0006508|GO:0006508	GO:0005576	GO:0004252|GO:0008233|GO:0004252|GO:0008233	chr19	56217339	56217388	CACCTGGTTTGTTCTCTGTTGTATCCCCAGCCCCAAAGACAGCTCCTGGC
3390739	0.00380175	0.000554643	46.3818	up	FNDC5	252995	Homo sapiens fibronectin type III domain containing 5 (FNDC5), mRNA.		GO:0005777|GO:0005778|GO:0016020|GO:0016021		chr1	33100563	33100612	TGGGAGGGCATGAGGCTCCACTCATTGTCTTGTGACTTCCATCCCTGCTG
3450243	0.0122496	0.00556911	46.0973	up	PC-3	692094	Homo sapiens secreted microprotein PC-3 (PC-3), mRNA.				chr9	35743276	35743704	GTTTCCATTGCACCTGTCTGCATCCTGTTGGCGTGGGCTGCTGTGACACG
70196	0.0106951	0.00433168	45.9604	up	COL8A2	1296	Homo sapiens collagen, type VIII, alpha 2 (COL8A2), mRNA.	GO:0016337|GO:0030198	GO:0005576|GO:0005576|GO:0005604	GO:0005201|GO:0030674	chr1	36333771	36333820	AGCTTCTGCCAAATTTCATTCCTCAAACCTTTCAGGAGGGGTGGTTGGCG
290739	0.00620804	0.00158884	45.1782	up	DNASE1L3	1776	Homo sapiens deoxyribonuclease I-like 3 (DNASE1L3), mRNA.	GO:0006309|GO:0006915	GO:0005634	GO:0003677|GO:0004519|GO:0004536|GO:0005509|GO:0016787	chr3	58153544	58154132	GCTTACAAGCTGACTGAAGAGGAGGCCCTGGATGTCAGCGACCACTTTCC
1030102	0.0229177	0.0148694	44.3004	up	RGS16	6004	Homo sapiens regulator of G-protein signalling 16 (RGS16), mRNA.	GO:0007601|GO:0008277|GO:0009968		GO:0004871|GO:0005096|GO:0005516	chr1	180834738	180834787	CCCAGGGCAGCCCCTTTGTGGCCCAGGATAATCAACACTGTTCTCTCTGT
60136	0.00108205	3.82622e-05	44.1925	up	CPVL	54504	Homo sapiens carboxypeptidase, vitellogenic-like (CPVL), transcript variant 1, mRNA.	GO:0006508		GO:0004185|GO:0008233	chr7	29002023	29036766	CTGACAGTGAAGTGGCTGGTTACATCCGGCAAGCGGGTGACTTCCATCAG
1240730	0.0121791	0.00548943	43.9773	up	SPINT2	10653	Homo sapiens serine peptidase inhibitor, Kunitz type, 2 (SPINT2), mRNA.	GO:0006928	GO:0005576|GO:0005625|GO:0005737|GO:0005886|GO:0016021|GO:0031012	GO:0004867	chr19	43474613	43474662	GGCTGCTTCCTGGTCTGGCAGGGATGGGTTTGCTTTGGAAATCCTCTAGG
5860093	0.0129123	0.00612872	43.6831	up	NLF2	388125	PREDICTED: Homo sapiens nuclear localized factor 2 (NLF2), mRNA.							CCCTGGAGACTCCGGACACTGACAGCCGCGTGGTACAGAATAAACGTTAT
4480731	0.00619639	0.00157883	43.1802	up	RASL12	51285	Homo sapiens RAS-like, family 12 (RASL12), mRNA.	GO:0007264		GO:0000166|GO:0005525	chr15	63132850	63132899	CTTGCAGTCCTACAGGCTTCCCGACCCACAGGCCAGCTACGGATTTTGCA
7040487	0.00216256	0.000164737	42.3049	up	SCNN1A	6337	Homo sapiens sodium channel, nonvoltage-gated 1 alpha (SCNN1A), mRNA.	GO:0006811|GO:0006814|GO:0006814|GO:0006814|GO:0007588|GO:0050896|GO:0050909	GO:0005886|GO:0016021|GO:0016324	GO:0005216|GO:0005515|GO:0015280|GO:0031402	chr12	6326327	6326376	GCGGTCAGGGACTGAATCTTGCCCGTTTATGTATGCTCCATGTCTAGCCC
4730242	0.000996316	2.7518e-05	42.0932	up	MGC33846	220382	Homo sapiens hypothetical protein MGC33846 (MGC33846), mRNA.				chr11	82120786	82120835	GCTGGCTTCTGTAGCCACCTGTCCCTTCTATTTTTCAGCGAAGGTCAGTG
2710735	0.0207009	0.0126657	42.0635	up	RASD1	51655	Homo sapiens RAS, dexamethasone-induced 1 (RASD1), mRNA.	GO:0007165|GO:0007165|GO:0007186|GO:0007264	GO:0005622|GO:0005886	GO:0000166|GO:0003924|GO:0005525	chr17	17338731	17338780	GTCAGGACCCACGGGGCATTATCTTGTCTGTGATTCCGGGTTGCTGTGAC
610524	0.00283096	0.000308763	41.9335	up	CCL3L1	6349	Homo sapiens chemokine (C-C motif) ligand 3-like 1 (CCL3L1), mRNA.	GO:0006935|GO:0006954|GO:0006955|GO:0008285	GO:0005576|GO:0005615	GO:0008009	chr17	31648387	31648436	GTCTGTGCTGACCCCAGTGAGGAGTGGGTCCAGAAATACGTCAGTGACCT
510180	0.00216256	0.00016459	41.3947	up	FOXD2	2306	Homo sapiens forkhead box D2 (FOXD2), mRNA.	GO:0006350|GO:0006355	GO:0005634	GO:0003700|GO:0043565	chr1	47678784	47678833	GCGCGCTGCTCTCGGCGTTCTCTGTCCACTGGGTGTGCATTGATTTAAAC
6420356	0.00206713	0.000150145	40.9176	up	CHGB	1114	Homo sapiens chromogranin B (secretogranin 1) (CHGB), mRNA.		GO:0005576	GO:0005179|GO:0005515	chr20	5853679	5853728	TCAGCCAAAGGGGCTGACTGTCATTGGAGCGGTGGGCACTGTTAAGAAGC
6420746	0.000927287	1.65965e-05	40.0568	up	FGF9	2254	Homo sapiens fibroblast growth factor 9 (glia-activating factor) (FGF9), mRNA.	GO:0001525|GO:0001649|GO:0002053|GO:0002062|GO:0006606|GO:0007165|GO:0007267|GO:0008584|GO:0030178|GO:0030238|GO:0030324|GO:0030326|GO:0030949|GO:0042472|GO:0045743|GO:0045880|GO:0048505|GO:0048566|GO:0048706|GO:0050679|GO:0060045	GO:0005576|GO:0005576|GO:0005576|GO:0005576|GO:0005576|GO:0005615	GO:0008083|GO:0008201	chr13	21173998	21174047	AGCTGCCATACTTCGACTTATCAGGATTCTGGCTGGTGGCCTGCGCGAGG
1050414	0.00197428	0.000132823	40.0078	up	HAMP	57817	Homo sapiens hepcidin antimicrobial peptide (HAMP), mRNA.	GO:0006805|GO:0006879|GO:0006955|GO:0042742|GO:0050832	GO:0005576	GO:0005179	chr19	40467698	40467747	AAGGAGGCGAGACACCCACTTCCCCATCTGCATTTTCTGCTGCGGCTGCT
3800047	0.00126323	5.56442e-05	39.8636	up	AIF1	199	Homo sapiens allograft inflammatory factor 1 (AIF1), transcript variant 1, mRNA.	GO:0008150|GO:0051017|GO:0051017|GO:0006950|GO:0006954|GO:0007050|GO:0008285|GO:0051017	GO:0005575|GO:0001726|GO:0001891|GO:0005737|GO:0005884|GO:0001726|GO:0001891|GO:0005737|GO:0005884|GO:0001726|GO:0001891|GO:0005634|GO:0005737|GO:0005884	GO:0003674|GO:0005509|GO:0005515|GO:0005509|GO:0005515|GO:0005509|GO:0005515	chr6	31692169	31692218	TAATTGGAGAGGTGTCCAGTGGCTCCGGGGAGACGTTCAGCTACCCTGAC
6520064	0.0134219	0.00651702	39.6561	up	TMEM178	130733	Homo sapiens transmembrane protein 178 (TMEM178), mRNA.		GO:0005923|GO:0016020|GO:0016021	GO:0005198	chr2	39798310	39798359	ATGCAGCATCTTCAGAACTTGTCCTGATGGTGTCTTATTGTGTCAGCACC
7150209	0.00710842	0.0020712	39.5386	up	SLC4A11	83959	Homo sapiens solute carrier family 4, sodium borate transporter, member 11 (SLC4A11), mRNA.	GO:0006814|GO:0006820|GO:0015701|GO:0015992|GO:0030003|GO:0046713|GO:0006810|GO:0006820	GO:0016020|GO:0016021|GO:0016323|GO:0016020|GO:0016021	GO:0005215|GO:0005272|GO:0005452|GO:0015252|GO:0015293|GO:0046715|GO:0005215|GO:0005452	chr20	3156309	3156358	AGGTGTAGGTGTGTGGGTGACTGCTCTGTGCTGCGCCTTCTCATGGCTGA
6840192	0.00669152	0.00182763	39.2409	up	ECM2	1842	Homo sapiens extracellular matrix protein 2, female organ and adipocyte specific (ECM2), mRNA.	GO:0007160	GO:0005576|GO:0005578	GO:0005178|GO:0005515	chr9	94297506	94297555	GCACCACTGGTCATAGCATCTATCTCCTTTGCCTTAATTTACTGAAATAC
1980255	0.00119665	4.81173e-05	38.3847	up	RNF39	80352	Homo sapiens ring finger protein 39 (RNF39), transcript variant 2, mRNA.	GO:0008150	GO:0005575|GO:0005737	GO:0005515|GO:0008270|GO:0046872|GO:0005515|GO:0008270|GO:0046872|GO:0005515|GO:0008270|GO:0046872|GO:0005515|GO:0008270|GO:0046872|GO:0005515|GO:0008270|GO:0046872	chr6	30146148	30146197	TCCCCTCTCTCCTCCTCAACCTGGGAATACTTCAGACATCTCCAAACTCA
1400392	0.00345168	0.00044781	37.908	up	MYOT	9499	Homo sapiens myotilin (MYOT), mRNA.	GO:0006936	GO:0005737|GO:0005783|GO:0005886|GO:0015629	GO:0003779|GO:0005515|GO:0005515|GO:0005515|GO:0008307	chr5	137251130	137251179	TGCACATTCTATGTACCCCTCCGATTTGTGAAGCCTACAGGAAATCTGGG
780403	0.00115417	4.46916e-05	37.8424	up	HLA-DQA1	3117	PREDICTED: Homo sapiens major histocompatibility complex, class II, DQ alpha 1, transcript variant 10 (HLA-DQA1), mRNA.	GO:0006955|GO:0019882|GO:0006955|GO:0019882|GO:0002504|GO:0006955|GO:0002504|GO:0006955|GO:0006955|GO:0019882	GO:0016020|GO:0042613|GO:0016020|GO:0042613|GO:0005886|GO:0005886|GO:0005886|GO:0005886|GO:0016021|GO:0042613|GO:0005886|GO:0005886|GO:0005886|GO:0005886|GO:0016021|GO:0042613|GO:0016020|GO:0042613	GO:0032395				GTCTTGTGGACAACATCTTTCCTCCTGTGGTCAACATCACATGGCTGAGC
2060440	0.0018581	0.000118267	37.8241	up	MAFB	9935	Homo sapiens v-maf musculoaponeurotic fibrosarcoma oncogene homolog B (avian) (MAFB), mRNA.	GO:0007379|GO:0007423|GO:0007585|GO:0042472|GO:0045647|GO:0045944	GO:0005634|GO:0005667|GO:0005737	GO:0003700|GO:0008134|GO:0043565|GO:0046983	chr20	38748223	38748272	TCCCATTTGAAATTGCTGGCGCTGCTGGCCGGATGCATTTTTGAGTTTGT
3840445	0.0105617	0.00423834	36.9652	up	KRT17	3872	Homo sapiens keratin 17 (KRT17), mRNA.	GO:0008544	GO:0005634|GO:0005730|GO:0005737|GO:0005856|GO:0005882	GO:0005200|GO:0005515	chr17	37029235	37029284	CCCCTGCTTCAGTCCCTTCCCCATGCTTCCTTGCCTGATGACAATAAAGC
4920110	0.00405784	0.000656418	36.9615	up	GADD45B	4616	Homo sapiens growth arrest and DNA-damage-inducible, beta (GADD45B), mRNA.	GO:0000185|GO:0000186|GO:0006469|GO:0006915|GO:0006950|GO:0007275|GO:0030154|GO:0051726		GO:0005515	chr19	2429063	2429112	GACCACACTTTGGGACTTGGGAGCTGGGGCTGAAGTTGCTCTGTACCCAT
130390	0.000830589	8.89498e-06	36.5744	up	OLFML1	283298	Homo sapiens olfactomedin-like 1 (OLFML1), mRNA.		GO:0005576		chr11	7489027	7489076	TTCCTCCAGAAAACCAGTCTAAGGGTGAGGACCCCAACTCTAGCCTCCTC
3840753	0.00226192	0.000187389	36.3829	up	HEY1	23462	Homo sapiens hairy/enhancer-of-split related with YRPW motif 1 (HEY1), transcript variant 2, mRNA.	GO:0006355|GO:0007219|GO:0007275|GO:0007399|GO:0009887	GO:0005634	GO:0003700	chr8	80838954	80839003	GGTGCATGGAACTGTGGTTGCCAAGGTATTTAAAAGGGCTTTCCTGCCTC
3890373	0.0158882	0.00852039	36.0926	up	ITGB2	3689	Homo sapiens integrin, beta 2 (complement component 3 receptor 3 and 4 subunit) (ITGB2), mRNA.	GO:0007155|GO:0007160|GO:0007229|GO:0006915|GO:0006954|GO:0007155|GO:0007159|GO:0007160|GO:0007229|GO:0007267|GO:0008360|GO:0030593|GO:0045123|GO:0050730|GO:0050798	GO:0008305|GO:0016020|GO:0016021|GO:0005624|GO:0005737|GO:0005886|GO:0005886|GO:0008305|GO:0016021|GO:0045121	GO:0004872|GO:0005488|GO:0004872|GO:0005515|GO:0019901	chr21	45130437	45130486	GGAGGGCTTGAGGTTGGTGAGGTTAGGTGCGTGTTTCCTGTGCAAGTCAG
430170	0.00355459	0.000475641	36.0136	up	TMCO4	255104	Homo sapiens transmembrane and coiled-coil domains 4 (TMCO4), mRNA.		GO:0016020|GO:0016021		chr1	19881602	19881651	GGCACCATCAACTGGCAGCAACAGAGCAGGCGCAGGTACAAAGAAGGCAG
1940747	0.000944614	2.16161e-05	35.8114	up	PPP1R1B	84152	Homo sapiens protein phosphatase 1, regulatory (inhibitor) subunit 1B (dopamine and cAMP regulated phosphoprotein, DARPP-32) (PPP1R1B), transcript variant 2, mRNA.	GO:0006350|GO:0007165|GO:0007621	GO:0005737	GO:0004860|GO:0004864	chr17	35046082	35046131	GGAGGATTCCAAGTCACCACTTCTCTCACCGGCTTCTACCAGGGTCCAGG
3890711	0.00227108	0.000190086	35.5959	up	KCNIP4	80333	Homo sapiens Kv channel interacting protein 4 (KCNIP4), transcript variant 6, mRNA.	GO:0006811|GO:0006813	GO:0005886	GO:0005244|GO:0005267|GO:0005509|GO:0005515|GO:0030955	chr4	20339450	20339499	TCTGGTGTAGAGATAGGATGTTGAAAGCTGCCCTGCTATCACCAGTGTAG
3710040	0.00567166	0.00129043	35.4242	up	SFN	2810	Homo sapiens stratifin (SFN), mRNA.	GO:0000079|GO:0001836|GO:0006469|GO:0007165|GO:0008283|GO:0008630|GO:0008632|GO:0030216|GO:0030307|GO:0043154|GO:0043588	GO:0005576|GO:0005615|GO:0005634|GO:0005737	GO:0008426|GO:0019904	chr1	27063337	27063386	CTCTGATCGTAGGAATTGAGGAGTGTCCCGCCTTGTGGCTGAGAACTGGA
2970370	0.00274799	0.000289847	35.2511	up	PCDH17	27253	Homo sapiens protocadherin 17 (PCDH17), mRNA.	GO:0007155|GO:0007156	GO:0005886|GO:0016021	GO:0005509|GO:0005515	chr13	57197379	57197428	AAGCTTTTGCAAGACTGCCGGGGAAACGACCCTGTGGCTGTGAGAAAGTG
1240037	0.00298225	0.000338691	35.0613	up	DKFZP564O0823	25849	Homo sapiens DKFZP564O0823 protein (DKFZP564O0823), mRNA.				chr4	76193976	76194025	GCCCTTCATCTTGCTTGCAAGTGTGCATGGTTCAATCCCTCACATCCAGG
430674	0.0140372	0.00699531	35.019	up	ARC	23237	Homo sapiens activity-regulated cytoskeleton-associated protein (ARC), mRNA.	GO:0006897|GO:0007275|GO:0007492|GO:0009952	GO:0001669|GO:0005737|GO:0005768|GO:0005856|GO:0005886|GO:0030054|GO:0042995|GO:0045202|GO:0045211		chr8	143689630	143689679	CAGACCACTCTGACAAGTCTTCAGCCCACACCCTGCCAGCCCCACAGATT
4760040	0.000696567	2.55682e-06	34.8995	up	NEB	4703	Homo sapiens nebulin (NEB), mRNA.	GO:0007525|GO:0030832	GO:0005737|GO:0015629|GO:0030018	GO:0003779|GO:0005515|GO:0008307	chr2	152050558	152050607	AAGCAATTGATGAAGGCTGGATGTATGGCACTGTGCAGAGGACTGGCAGG
5490019	0.00309473	0.000369566	34.8645	up	GPX3	2878	Homo sapiens glutathione peroxidase 3 (plasma) (GPX3), mRNA.	GO:0006979|GO:0006982|GO:0042744|GO:0051289|GO:0055114	GO:0005576|GO:0005615	GO:0004602|GO:0004602|GO:0008134|GO:0008430|GO:0008430|GO:0016491	chr5	150388660	150388709	CTTCGGAGGACGTGCCCTCACCCCTCACTGGTCCACTGGCTTGAGACTCA
1030477	0.0184507	0.0106775	34.8309	up	SCARA5	286133	Homo sapiens scavenger receptor class A, member 5 (putative) (SCARA5), mRNA.		GO:0005886|GO:0016021	GO:0005044	chr8	27783864	27783913	AGGAACAGCAACACTCCTGGCTGACAACTAAGCCAATATGGCCCTAGGTC
7650068	0.000944614	2.273e-05	34.7667	up	WDR86	349136	Homo sapiens WD repeat domain 86 (WDR86), mRNA.				chr7	150709154	150709203	TGGCAAATCGTCCGTCTCGAGGGCCTTGGGGGGAACTGAAATATACAGCC
7000369	0.00171977	0.000102164	34.5978	up	CD14	929	Homo sapiens CD14 molecule (CD14), transcript variant 1, mRNA.	GO:0002237|GO:0006909|GO:0006915|GO:0006954|GO:0006955|GO:0007166	GO:0005576|GO:0005886|GO:0005886|GO:0031225|GO:0045121	GO:0001847|GO:0005515|GO:0016019	chr5	139991763	139991812	CAGCCTGACGAGCTGCCCGAGGTGGATAACCTGACACTGGACGGGAATCC
520360	0.00228759	0.000195987	34.5845	up	MS4A6A	64231	Homo sapiens membrane-spanning 4-domains, subfamily A, member 6A (MS4A6A), transcript variant 3, mRNA.	GO:0007165	GO:0016020|GO:0016021	GO:0004872	chr11	59697120	59697169	CTCTCTGATGCTGATTTGCACTCTGCTGGAATTCTGCCTAGCTGTGCTCA
840008	0.000696567	2.71751e-06	34.4642	up	SMOC1	64093	Homo sapiens SPARC related modular calcium binding 1 (SMOC1), transcript variant 1, mRNA.		GO:0005576|GO:0005604	GO:0005509	chr14	69568507	69568556	GAGGTTATCTCAGGAATGACTGGTGGCCCTGCCCCAACGTGGAAAGGTGG
6550528	0.0295366	0.0211155	34.2988	up	MAOA	4128	Homo sapiens monoamine oxidase A (MAOA), nuclear gene encoding mitochondrial protein, mRNA.	GO:0006584|GO:0007610|GO:0042420|GO:0055114	GO:0005739|GO:0005741|GO:0016020|GO:0016021	GO:0005515|GO:0008131|GO:0009055|GO:0016491	chrX	43490870	43490919	GGTGCCTAATGTTCCATGTCTGAAGTTTGCCCCAGTGCTACACGTTGGAG
2340066	0.000696567	2.0236e-06	34.2378	up	TCEAL6	158931	Homo sapiens transcription elongation factor A (SII)-like 6 (TCEAL6), mRNA.	GO:0006350|GO:0006355	GO:0005634		chrX	101282305	101282354	GCCTTTGGCCTTCCATTCTGACTTCTCTGATGAGATTATTGTCAACCCTG
1170246	0.00202736	0.000138464	33.8766	up	GEM	2669	Homo sapiens GTP binding protein overexpressed in skeletal muscle (GEM), transcript variant 2, mRNA.	GO:0006955|GO:0007166|GO:0007264	GO:0005886	GO:0000166|GO:0005516|GO:0005525	chr8	95331564	95331613	CCCCCATTGTAGCAGGGAGCTAGCGTATTAGCCTTGTGGGCAACATGATG
5290608	0.0313867	0.0229265	33.8326	up	RARRES2	5919	Homo sapiens retinoic acid receptor responder (tazarotene induced) 2 (RARRES2), mRNA.	GO:0001523	GO:0005576	GO:0003674	chr7	149666666	149666715	TGGTGAGGACCCCCACAGCTTCTACTTCCCTGGACAGTTCGCCTTCTCCA
990687	0.00407051	0.000662987	33.7788	up	STOX2	56977	Homo sapiens storkhead box 2 (STOX2), mRNA.				chr4	185175775	185175824	GATGCGTGTTGCTCCCAGTCTGTGGTTAAACGGTGCCACAGAACTGATCC
5570114	0.00258435	0.000258032	33.7162	up	GADD45G	10912	Homo sapiens growth arrest and DNA-damage-inducible, gamma (GADD45G), mRNA.	GO:0000185|GO:0000186|GO:0006281|GO:0006469|GO:0006915|GO:0006950|GO:0007275|GO:0030154|GO:0051726		GO:0005515	chr9	91411148	91411197	GCCCTGGACTTGGTACAGTTTCAGGAGCGTGAAGGACTTAACCGACTGCC
3830681	0.00192445	0.00012715	33.3776	up	KRT6A	3853	Homo sapiens keratin 6A (KRT6A), mRNA.	GO:0007398|GO:0008284|GO:0030154	GO:0005575|GO:0045095	GO:0005200|GO:0005515	chr12	51167315	51167364	GTGTTGTGAACCCCCACCCAGGCAGTATCCATGAAAGCACAAGTGACTAG
4390372	0.0048552	0.000954845	32.8317	up	BNIPL	149428	Homo sapiens BCL2/adenovirus E1B 19kD interacting protein like (BNIPL), mRNA.	GO:0006915|GO:0006915|GO:0008285|GO:0040009	GO:0005634|GO:0005829	GO:0042802	chr1	149286558	149286607	GCCCTTTTTCCTTCTAAGTCATGTCTGCTGCCTGTGAGCCTGGGAAGGAG
7320041	0.0395656	0.0308514	32.5954	up	GALNAC4S-6ST	51363	Homo sapiens B cell RAG associated protein (GALNAC4S-6ST), mRNA.				chr10	125757392	125757441	TCTTGCTGACAGAATAGGTTCCGTTCTGGGCGGTGGTTCTCGAGCCTGCC
2710400	0.00433059	0.000747286	32.5847	up	DSC2	1824	Homo sapiens desmocollin 2 (DSC2), transcript variant Dsc2b, mRNA.	GO:0007155|GO:0007156	GO:0005886|GO:0016021|GO:0030054	GO:0005509|GO:0005515	chr18	26900109	26900158	AATATGACTATTCTAAAGGCTGTGAGGCCATGGGGTATTGGTTAAGTTGC
6480209	0.00196145	0.000131186	32.5471	up	RRAGD	58528	Homo sapiens Ras-related GTP binding D (RRAGD), mRNA.		GO:0005634|GO:0005737	GO:0000166|GO:0005515|GO:0005525	chr6	90134496	90134545	TGCAGAAGAAAAAGAGAGCCACCCCTAATGGGACCCCTAGAGTGCTGCTG
2750170	0.00466636	0.000886316	31.8572	up	SORBS2	8470	Homo sapiens sorbin and SH3 domain containing 2 (SORBS2), transcript variant 1, mRNA.	GO:0008150	GO:0005622|GO:0005634|GO:0005737|GO:0015629|GO:0030018	GO:0005200|GO:0005515|GO:0008093|GO:0008270|GO:0008307	chr4	186743943	186743992	CATCGTTGAGTAGCCTACCTTGATTTCTGTCAAGTTCATAACCAGCTTCA
5890653	0.00930448	0.00340703	31.8213	up	CDKN1C	1028	Homo sapiens cyclin-dependent kinase inhibitor 1C (p57, Kip2) (CDKN1C), mRNA.	GO:0000122|GO:0007050|GO:0042551|GO:0007050|GO:0000079|GO:0000080|GO:0007050|GO:0030511|GO:0045786|GO:0050680	GO:0005634|GO:0005634|GO:0005634|GO:0005730|GO:0005737|GO:0005737	GO:0004861|GO:0005515|GO:0004861|GO:0016301|GO:0045735|GO:0004860|GO:0004861|GO:0005515	chr11	2861687	2861819	AAGAGGCTGCGGTGAGCCAATTTAGAGCCCAAAGAGCCCCGAGGGAACCT
3290630	0.00101101	2.92127e-05	31.5255	up	SERPINA5	5104	Homo sapiens serpin peptidase inhibitor, clade A (alpha-1 antiproteinase, antitrypsin), member 5 (SERPINA5), mRNA.	GO:0007283|GO:0007342	GO:0005576|GO:0005576|GO:0016020|GO:0043234	GO:0004867|GO:0005515|GO:0008201|GO:0032190	chr14	94129072	94129121	GTTATAATCTGATGGGCCTGGCTGGGAGTGGAAGAAGGGAAGCCTTTTGC
4810020	0.0007965	5.79037e-06	31.4889	up	PLEK	5341	Homo sapiens pleckstrin (PLEK), mRNA.	GO:0007242		GO:0005509	chr2	68477871	68477920	GCCCTCCCTCAATTCCCCTGTAACATTCCTGAAGCTGTTCCCACTCCCAG
6420309	0.000927287	1.71691e-05	31.4375	up	FAM134B	54463	Homo sapiens family with sequence similarity 134, member B (FAM134B), transcript variant 1, mRNA.		GO:0016020|GO:0016021		chr5	16526306	16526355	GCCTCATGACTGTGTTTGATGTCCTTTATTGATACAAAGTGAGCCTGTGC
6380066	0.0108039	0.00443595	31.4095	up	COL4A3	1285	Homo sapiens collagen, type IV, alpha 3 (Goodpasture antigen) (COL4A3), transcript variant 5, mRNA.	GO:0006917|GO:0006919|GO:0007155|GO:0007166|GO:0007605|GO:0008015|GO:0008285|GO:0016525|GO:0016525	GO:0005576|GO:0005581|GO:0005587	GO:0005178|GO:0005178|GO:0005201|GO:0005515|GO:0005515|GO:0008191	chr2	227887145	227887194	CCACTGGCCTCCACTCAGGCCTCCATCTTCTCATGCCCTCTTACCAGTAT
6650731	0.0123621	0.00569298	31.2968	up	RBP1	5947	Homo sapiens retinol binding protein 1, cellular (RBP1), mRNA.	GO:0006810|GO:0042572	GO:0005737	GO:0005215|GO:0008289|GO:0016918|GO:0019841	chr3	140719986	140720035	CAGTGAGCTGGGACGGAGACAAGCTCCAGTGTGTGCAGAAGGGTGAGAAG
2260129	0.00206411	0.00014584	30.925	up	MS4A6A	64231	Homo sapiens membrane-spanning 4-domains, subfamily A, member 6A (MS4A6A), transcript variant 2, mRNA.	GO:0007165	GO:0016020|GO:0016021	GO:0004872	chr11	59696725	59696774	GCTATGAGTTTGTGCCTTTGCTGAGGACACTAGAACCTGGCTTGCCTCCC
7510386	0.00776793	0.00248153	30.8827	up	IL1RN	3557	Homo sapiens interleukin 1 receptor antagonist (IL1RN), transcript variant 4, mRNA.	GO:0006629|GO:0006954|GO:0006955|GO:0030073|GO:0051384	GO:0005576|GO:0005615|GO:0005622|GO:0005634|GO:0005737|GO:0005737|GO:0005813	GO:0005152|GO:0005515	chr2	113607829	113607878	GGCACTTGGAGACTTGTATGAAAGATGGCTGTGCCTCTGCCTGTCTCCCC
7570326	0.0131473	0.00629337	30.199	up	ADRB2	154	Homo sapiens adrenergic, beta-2-, receptor, surface (ADRB2), mRNA.	GO:0000187|GO:0002024|GO:0002025|GO:0002028|GO:0002032|GO:0006898|GO:0007171|GO:0007186|GO:0007189|GO:0007190|GO:0007243|GO:0008333|GO:0009409|GO:0030501|GO:0031649|GO:0040015|GO:0043410|GO:0045453|GO:0045944|GO:0045986|GO:0050873	GO:0005624|GO:0005634|GO:0005764|GO:0005768|GO:0005886|GO:0005887|GO:0016324|GO:0043235	GO:0004872|GO:0004941|GO:0005515|GO:0042803|GO:0051380	chr5	148188243	148188292	CAGCTGTGAACATGGACTCTTCCCCCACTCCTCTTATTTGCTCACACGGG
7210377	0.00800338	0.0026182	29.992	up	GPR37	2861	Homo sapiens G protein-coupled receptor 37 (endothelin receptor type B-like) (GPR37), mRNA.	GO:0007165|GO:0007186	GO:0005783|GO:0005789|GO:0005886|GO:0005887	GO:0004872	chr7	124173852	124173901	CGAGTACACCACGGAACTCGAACTCTCGCCTTTCAGTACCATACGCCGTG
380494	0.000927287	1.54387e-05	29.957	up	PGM5	5239	Homo sapiens phosphoglucomutase 5 (PGM5), mRNA.	GO:0005975|GO:0005975|GO:0006006|GO:0007155|GO:0008150	GO:0001725|GO:0005914|GO:0005925|GO:0009898|GO:0014704|GO:0016010|GO:0042383|GO:0043034	GO:0016868|GO:0000287|GO:0004614|GO:0005198|GO:0005515	chr9	70335451	70335500	ACCCCTGCCGGCAAGCAGAGTGTCACAGCTGGCTTTCCTCACTTGGGAAA
7040497	0.00586419	0.00141361	29.6618	up	ART3	419	Homo sapiens ADP-ribosyltransferase 3 (ART3), mRNA.	GO:0006471|GO:0006471	GO:0005886|GO:0005887|GO:0031225	GO:0003956|GO:0003950|GO:0003956|GO:0016757	chr4	77252563	77252612	CTCCAGGTCCAGTTCCTGTTCCAGGTCCCAAAAGCCATCCTTCTGCATCC
6350164	0.00581333	0.00137963	29.6377	up	DTNA	1837	Homo sapiens dystrobrevin, alpha (DTNA), transcript variant 7, mRNA.	GO:0006941|GO:0007165|GO:0007274	GO:0005737|GO:0030054|GO:0045202	GO:0005509|GO:0005515|GO:0008270|GO:0005509|GO:0008270	chr18	30663213	30663262	CTTTCTGTCACCACAGAGATTGGCCTACGGTTTCTGTTTTGAGGGTGCTG
4010296	0.000696567	2.20251e-06	29.6118	up	RNASE1	6035	Homo sapiens ribonuclease, RNase A family, 1 (pancreatic) (RNASE1), transcript variant 1, mRNA.		GO:0005576|GO:0005634|GO:0005737	GO:0003676|GO:0004519|GO:0004522|GO:0016787	chr14	20339802	20339851	CACCTTTGTGCACGAGCCCCTGGTAGATGTCCAGAATGTCTGTTTCCAGG
6220438	0.00140997	6.84118e-05	29.5795	up	RPS6KA5	9252	Homo sapiens ribosomal protein S6 kinase, 90kDa, polypeptide 5 (RPS6KA5), transcript variant 1, mRNA.	GO:0006355|GO:0006508|GO:0006950|GO:0007173|GO:0007243|GO:0009605|GO:0016572|GO:0042221	GO:0005634|GO:0005654|GO:0005737	GO:0000166|GO:0000287|GO:0004674|GO:0004674|GO:0005515|GO:0005524|GO:0008237|GO:0008270|GO:0016740	chr14	90407224	90407273	GGGGCATGTTGTGTCATGTAGTCAGCCACTTATGCACCAATGTGAGGAAA
7560541	0.0057693	0.00133289	29.2571	up	SLC2A5	6518	Homo sapiens solute carrier family 2 (facilitated glucose/fructose transporter), member 5 (SLC2A5), mRNA.	GO:0055085|GO:0005975|GO:0008643|GO:0015755|GO:0015758|GO:0055085	GO:0016020|GO:0016021|GO:0005886|GO:0016021	GO:0005215|GO:0005353|GO:0022891|GO:0005215|GO:0005351|GO:0005353|GO:0005355|GO:0022891	chr1	9019938	9019987	CTCCACTTTGCTGGTTCAGCCTTCGTGTGGCTCCTGGTAACGTGGCTCCA
160692	0.01106	0.00464783	29.1494	up	MYOM1	8736	Homo sapiens myomesin 1, 185kDa (MYOM1), transcript variant 1, mRNA.	GO:0006941	GO:0005863	GO:0008307	chr18	3056865	3056914	GGCCGTGTCTCGTGTGTTGTTACAGAGGTGATGTGCTTTTCGACGGGCGC
430403	0.00120358	4.88006e-05	29.0651	up	HOXB6	3216	Homo sapiens homeobox B6 (HOXB6), mRNA.	GO:0006355|GO:0007275|GO:0008595	GO:0005634	GO:0003700|GO:0043565	chr17	44036845	44036894	CTCCCCACCCATTCCTTTAAATCCGGAGGGGGAAAAAATCCCAAGGTCTG
780600	0.00258435	0.000256449	29.0612	up	HCP5	10866	Homo sapiens HLA complex P5 (HCP5), mRNA.				chr6	31541369	31541418	CCAAAGCCTCTAGTGTACCTTCCTCCTCTTACTCATCCATCCCAGTCAAC
2320168	0.00436181	0.000763886	28.74	up	TMPRSS11D	9407	Homo sapiens transmembrane protease, serine 11D (TMPRSS11D), mRNA.	GO:0006508|GO:0007585	GO:0005576|GO:0005886|GO:0005887	GO:0004252|GO:0008233	chr4	68369357	68369406	TTCCTCCTTCTACAAGCTAACTCCCTGCATCTGGGCATCAGGACTGCTCC
870202	0.0071051	0.00206736	28.6936	up	TNFSF10	8743	Homo sapiens tumor necrosis factor (ligand) superfamily, member 10 (TNFSF10), mRNA.	GO:0006955|GO:0006915|GO:0006917|GO:0006955|GO:0007165|GO:0007165|GO:0007267|GO:0008633|GO:0043123	GO:0005615|GO:0016020|GO:0016021|GO:0005576|GO:0005576|GO:0005615|GO:0005625|GO:0005887|GO:0016020	GO:0005125|GO:0005164|GO:0005125|GO:0005164|GO:0008270|GO:0046872	chr3	173706550	173706599	GTAGTGTATCACAGTAGTAGCCTCCAGGTTTCCTTAAGGGACAACATCCT
2640301	0.0025114	0.000245101	28.6815	up	TNF	7124	Homo sapiens tumor necrosis factor (TNF superfamily, member 2) (TNF), mRNA.	GO:0000122|GO:0001932|GO:0006006|GO:0006959|GO:0007275|GO:0008625|GO:0009887|GO:0042127|GO:0042742|GO:0043123|GO:0045123|GO:0045670|GO:0045941|GO:0045944|GO:0045994|GO:0046325|GO:0046330|GO:0051023|GO:0051798|GO:0000060|GO:0000122|GO:0000187|GO:0001934|GO:0002439|GO:0002740|GO:0006006|GO:0006916|GO:0006919|GO:0006927|GO:0006954|GO:0006959|GO:0007275|GO:0008625|GO:0009615|GO:0009887|GO:0016481|GO:…	GO:0005615|GO:0005886|GO:0001891|GO:0005576|GO:0005615|GO:0005886|GO:0005886|GO:0005886|GO:0005886|GO:0009897|GO:0016021|GO:0055037	GO:0005125|GO:0005164|GO:0005515|GO:0005125|GO:0005164|GO:0042802	chr6	31653868	31653917	CCGTGAAAACGGAGCTGAACAATAGGCTGTTCCCATGTAGCCCCCTGGCC
1990333	0.000927287	1.66612e-05	28.5792	up	ASTN1	460	Homo sapiens astrotactin 1 (ASTN1), transcript variant 1, mRNA.	GO:0007626|GO:0016337|GO:0016477|GO:0007155|GO:0007158|GO:0016477	GO:0005575|GO:0016020|GO:0016021	GO:0005515	chr1	175097111	175097160	CAACACTCTCCCAGCTCCCATGTCCCCAAGACCTCTGGAGTTTCCTCTTG
1990152	0.0101078	0.00393469	28.4801	up	CSRP2	1466	Homo sapiens cysteine and glycine-rich protein 2 (CSRP2), mRNA.	GO:0007275|GO:0007517|GO:0008283|GO:0009887|GO:0016049|GO:0030154	GO:0005634	GO:0003674|GO:0008270|GO:0046872	chr12	75777512	75778204	GAGCTGGAAAGCCCTGGCACAAAAACTGTTTCCGATGTGCAAAGTGTGGG
5910019	0.00417735	0.000702274	28.3989	up	C1QB	713	Homo sapiens complement component 1, q subcomponent, B chain (C1QB), mRNA.	GO:0006958|GO:0045087	GO:0005576|GO:0005576|GO:0005576|GO:0005602		chr1	22860377	22860426	CAGGCCACCGACAAGAACTCACTACTGGGCATGGAGGGTGCCAACAGCAT
3420176	0.0128704	0.00609324	28.2335	up	ZNF750	79755	Homo sapiens zinc finger protein 750 (ZNF750), mRNA.		GO:0005622	GO:0008270	chr17	78381221	78381270	CACACACACGCCTTCCAAGGTGGCAAGCTACAACACCTCTGAACTGGCAC
2900674	0.00120358	5.1279e-05	28.0929	up	IGSF3	3321	Homo sapiens immunoglobulin superfamily, member 3 (IGSF3), transcript variant 1, mRNA.		GO:0016020|GO:0016021		chr1	116918916	116918965	CAGATGGATGGTAATGGTGCCCTCCAGTGGCTGTGAGACCTCATTGCGCA
1030632	0.00356326	0.000482633	27.946	up	CYYR1	116159	Homo sapiens cysteine/tyrosine-rich 1 (CYYR1), mRNA.	GO:0008150	GO:0016020|GO:0016021	GO:0003674	chr21	26760663	26760712	GAAGCCAGTTCAGTCCACACCATCTCTTCTTTGAGTTGTTTATGGCCTCC
1010487	0.0119556	0.00531218	27.6113	up	BTG2	7832	Homo sapiens BTG family, member 2 (BTG2), mRNA.	GO:0006281|GO:0006350|GO:0006355|GO:0006479|GO:0008285|GO:0009952	GO:0005634	GO:0005515	chr1	201544859	201544908	CCAAACACTCTCCCTACCCATTCCTGCCAGCTCTGCCTCCTTTTCAACTC
7100021	0.00457961	0.000857809	27.4151	up	C1orf106	55765	Homo sapiens chromosome 1 open reading frame 106 (C1orf106), mRNA.				chr1	199151198	199151247	CCCTGCTTGGATGCTGTGCTTTTCCGGTTTGTCTCTAAGCCCCTTTCTCC
6840154	0.00766616	0.00243279	27.3383	up	SCGB2A1	4246	Homo sapiens secretoglobin, family 2A, member 1 (SCGB2A1), mRNA.	GO:0008150	GO:0005576	GO:0005488|GO:0005497	chr11	61737824	61737873	CCCAAGGCGTTTGGCTCAGAGGGCTACAGACTATGGCCAGAACTCATCTG
6200253	0.0207112	0.0127012	27.1947	up	THBS4	7060	Homo sapiens thrombospondin 4 (THBS4), mRNA.	GO:0006930|GO:0007155	GO:0005576|GO:0005576|GO:0005578|GO:0031093	GO:0005198|GO:0005509|GO:0005515|GO:0008201	chr5	79414022	79414071	TCTGGCGTCACCATAGACACCACAATGCGTGGAGGCCGACTTGGCGTTTT
6350161	0.000805992	6.38189e-06	27.1464	up	LCP1	3936	Homo sapiens lymphocyte cytosolic protein 1 (L-plastin) (LCP1), mRNA.	GO:0051017|GO:0051017|GO:0008150|GO:0051017	GO:0001726|GO:0001891|GO:0005737|GO:0005884|GO:0001726|GO:0001891|GO:0005737|GO:0005884|GO:0001726|GO:0001891|GO:0005737|GO:0005829|GO:0005884	GO:0005509|GO:0042802|GO:0051015|GO:0005509|GO:0042802|GO:0051015|GO:0005509|GO:0042802|GO:0051015	chr13	45598252	45598301	ATTGCTCTGGATCTGTTCCTTGGCAGTGGACTCAGAAAGCCAACATGTGG
4150669	0.00473791	0.000912351	26.7718	up	CD34	947	Homo sapiens CD34 antigen (CD34), transcript variant 2, mRNA.	GO:0016337|GO:0050900	GO:0005886|GO:0009897|GO:0016021	GO:0005515|GO:0030246	chr1	206126679	206126728	AGCCCAGATCAGCTCCTAACCCTTATCACCAGCTGCCTCTTCTGTGGGTG
6110102	0.000776168	4.73254e-06	26.7513	up	C20orf46	55321	Homo sapiens chromosome 20 open reading frame 46 (C20orf46), mRNA.		GO:0016020|GO:0016021		chr20	1109274	1109323	GCCCCACACGGGCAAGCAGCCCACTGATCTGTTTTGTAGCTGAGGTTTTG
2320600	0.00165066	9.60576e-05	26.7089	up	CALML3	810	Homo sapiens calmodulin-like 3 (CALML3), mRNA.			GO:0005509	chr10	5558037	5558086	AAAACAGCACTGCCTTCCGCGCTGCCCCAGCTTGCCCCATTCCTTGTCCG
4860152	0.0199793	0.0120791	26.5632	up	PLA2G2A	5320	Homo sapiens phospholipase A2, group IIA (platelets, synovial fluid) (PLA2G2A), mRNA.	GO:0006644|GO:0016042	GO:0005576|GO:0005739|GO:0005783|GO:0016020	GO:0005509|GO:0016787|GO:0047498	chr1	20174643	20174692	ATGCAGAAAGCATCCCTCACCCATCCTAGAGGCCAGGCAGGAGCCCTTCT
2510132	0.00269188	0.00027305	26.4582	up	CRABP1	1381	Homo sapiens cellular retinoic acid binding protein 1 (CRABP1), mRNA.	GO:0006810|GO:0007165|GO:0007275	GO:0005737	GO:0005215|GO:0008289|GO:0016918|GO:0019841	chr15	76427375	76427424	GCAGCTGGCTTGCTCCTACTTTCAGGAAGGGATGCAGGTCCCCGAGGAAT
6510608	0.00974183	0.00370264	26.4435	up	BTBD11	121551	Homo sapiens BTB (POZ) domain containing 11 (BTBD11), transcript variant 1, mRNA.		GO:0016020|GO:0016021	GO:0003677|GO:0005515	chr12	106577350	106577399	CTGTCACCTTCCTCCTCCCACTTCTGTATCCTCAGAGATGCTGCGTGGAT
6330196	0.000696567	2.95573e-06	26.334	up	MAL	4118	Homo sapiens mal, T-cell differentiation protein (MAL), transcript variant a, mRNA.	GO:0001766|GO:0006917|GO:0007417|GO:0030154|GO:0042552|GO:0042552|GO:0045176	GO:0005768|GO:0005783|GO:0005887|GO:0016020|GO:0016324|GO:0045121	GO:0008289|GO:0015267|GO:0016505|GO:0019911	chr2	95082940	95082989	ACTTGAGCTGAAAACCCAGATGGTGTTAACTGGCCGCCCCACTTTCCGGC
50195	0.00157985	8.68294e-05	26.3156	up	RAB25	57111	Homo sapiens RAB25, member RAS oncogene family (RAB25), mRNA.	GO:0006355|GO:0007264|GO:0015031	GO:0005622|GO:0005737|GO:0005886	GO:0000166|GO:0005524|GO:0005525|GO:0008134|GO:0042802	chr1	154306744	154306793	CCTTGTCCCCACTTCAGCCCCAGGACCTTTCCTTGCCCTTTGGTTCCAGA
2100706	0.000696567	2.14047e-06	26.1918	up	SORCS1	114815	Homo sapiens sortilin-related VPS10 domain containing receptor 1 (SORCS1), transcript variant 2, mRNA.	GO:0007218	GO:0016020|GO:0016021	GO:0005515|GO:0005515|GO:0008188	chr10	108323867	108323916	GCAACTTTGAGAGCAGTGGGGTGCTTGGCAGCTGTTCTGTGTTTTCCAGG
2900220	0.00448324	0.000810363	26.0505	up	BHLHB3	79365	Homo sapiens basic helix-loop-helix domain containing, class B, 3 (BHLHB3), mRNA.	GO:0006355|GO:0008283|GO:0009887|GO:0030154	GO:0005634	GO:0003700	chr12	26164268	26164317	CCAATCTCTTGCAAGCCTCCAGGCTCTGGCTTTGTCTACCTGCTCGTTCC
1450240	0.000927287	1.66877e-05	25.9812	up	BEX5	340542	Homo sapiens BEX family member 5 (BEX5), mRNA.		GO:0005737		chrX	101295722	101295771	CACCTGCCCCGGGTTTTGGAGAGGATGTGCCCAATAGGCTTGTCGATAAC
5220093	0.00308335	0.000363916	25.8168	up	HAVCR2	84868	Homo sapiens hepatitis A virus cellular receptor 2 (HAVCR2), mRNA.		GO:0016020|GO:0016021		chr5	156445469	156445518	GACGGTATAGGCTTGATCTGTCTTGCTTATTGTTGCCCCCTGCGCCTAGC
5670424	0.00352578	0.000468061	25.7479	up	GNA15	2769	Homo sapiens guanine nucleotide binding protein (G protein), alpha 15 (Gq class) (GNA15), mRNA.	GO:0006471|GO:0007165|GO:0007202|GO:0007204|GO:0007207	GO:0005834|GO:0005886|GO:0005886	GO:0000166|GO:0003924|GO:0004871|GO:0005525|GO:0019001	chr19	3114544	3114593	CACTGTCACTTTCAGAGCTCGGTGGCTCACAGCGTGTCCTGCCCCGGTTT
4880626	0.00103883	3.46219e-05	25.7154	up	GIMAP4	55303	Homo sapiens GTPase, IMAP family member 4 (GIMAP4), mRNA.			GO:0000166|GO:0005525	chr7	149608754	149608803	TTGAATACTTATTGTTTGGCAGGTCATCCACACACTTCTGCCCCCACTGC
2480274	0.00408001	0.000671449	25.7125	up	SORL1	6653	Homo sapiens sortilin-related receptor, L(DLR class) A repeats-containing (SORL1), mRNA.	GO:0006629|GO:0006869|GO:0006898|GO:0008202|GO:0008203	GO:0005887|GO:0016020	GO:0004888|GO:0005319|GO:0005507|GO:0009055|GO:0030169	chr11	121003520	121003569	CTGCTGTGGTGGTGCCCATCTTATTCCTGATACTGCTGAGCCTGGGGGTG
6060131	0.00241991	0.000219547	25.4375	up	TP73L	8626	Homo sapiens tumor protein p73-like (TP73L), mRNA.				chr3	191097228	191097277	AGCGAGGCACCCTTACTGGCTTACCTCCTCATGGCAGCCTACTCTCCTTG
5810176	0.00501705	0.00102186	25.3617	up	RASSF5	83593	Homo sapiens Ras association (RalGDS/AF-6) domain family member 5 (RASSF5), transcript variant 2, mRNA.	GO:0006915|GO:0007242|GO:0045786	GO:0005737|GO:0005874	GO:0005515|GO:0005515|GO:0005515|GO:0005515|GO:0008270|GO:0019992|GO:0046872	chr1	204828832	204828881	GCTCCTGCTGCAACCGCTGTGAATGCTGCTGAGAACCTCCCTCTATGGGG
1300139	0.0128492	0.00605986	25.2593	up	GNG7	2788	Homo sapiens guanine nucleotide binding protein (G protein), gamma 7 (GNG7), mRNA.	GO:0001662|GO:0007165|GO:0007168|GO:0007626|GO:0008277|GO:0009755	GO:0005834|GO:0005886	GO:0004871	chr19	2462393	2462442	CCGCTGCCCATCTAACCTTCGTAAAGACCTGTCTCCTGTTTCCAGCCGCC
270201	0.000927287	1.70833e-05	25.1887	up	MEGF10	84466	Homo sapiens multiple EGF-like-domains 10 (MEGF10), mRNA.	GO:0006909|GO:0007155	GO:0005886|GO:0016021|GO:0016323	GO:0005515	chr5	126824515	126824564	ACTGCCCGTTTAGAGTCCTGTTAATATTGATGTCCTAACACTGGGTCTGC
830563	0.000944614	2.2001e-05	25.1638	up	PDE9A	5152	Homo sapiens phosphodiesterase 9A (PDE9A), transcript variant 2, mRNA.	GO:0007165	GO:0005737	GO:0016787|GO:0030145|GO:0046872|GO:0047555	chr21	43068520	43068569	CGCGGGATCCTTGTGCAGGGAAGAGCTGCCCTGGGCACCTGGCACCACAA
730577	0.00620804	0.00160335	25.1305	up	CPXM1	56265	Homo sapiens carboxypeptidase X (M14 family), member 1 (CPXM1), mRNA.	GO:0006508|GO:0007155	GO:0005576|GO:0005615	GO:0004181|GO:0008233|GO:0008237|GO:0008270|GO:0046872	chr20	2722820	2722869	GGCGCCTGGAGCGGCTAAGGGGACAGAAGGATTGATACCTGCGGTTTAAG
2690279	0.000927287	1.3037e-05	25.12	up	ZCCHC12	170261	Homo sapiens zinc finger, CCHC domain containing 12 (ZCCHC12), mRNA.	GO:0006350|GO:0006355		GO:0003676|GO:0008270|GO:0046872	chrX	117844643	117844692	CCCTGCAGCCTACGGGTCTGTTTTCTGTGTGTGCCCATTTCCTTGACAGC
3400019	0.00998122	0.00385817	25.0451	up	RGS2	5997	Homo sapiens regulator of G-protein signalling 2, 24kDa (RGS2), mRNA.	GO:0007049|GO:0007169|GO:0008277|GO:0009968		GO:0004871|GO:0005096|GO:0005516	chr1	191047925	191047974	CTGCAGTGTCCGTTATGAGTGCCAAAAATCTGTCTTGAAGGCAGCTACAC
6960687	0.00919881	0.0033457	24.9188	up	DUSP2	1844	Homo sapiens dual specificity phosphatase 2 (DUSP2), mRNA.	GO:0000188|GO:0006470	GO:0005634	GO:0004725|GO:0008330|GO:0016787|GO:0017017|GO:0051019	chr2	96172830	96172879	AAGCCCTGTGTTCCTGGGGAAGCTGGGGACTTGGGAAGTGATGGGTGTGT
7210551	0.00315983	0.000387208	24.9147	up	BHLHB5	27319	Homo sapiens basic helix-loop-helix domain containing, class B, 5 (BHLHB5), mRNA.	GO:0006355	GO:0005634	GO:0016564	chr8	65658442	65658491	GTGAGCTTTCAGTTTTAGTTTTGCATGGCTGTTTGACTGCCTTTCCGCCC
730414	0.012266	0.00559325	24.8834	up	APOE	348	Homo sapiens apolipoprotein E (APOE), mRNA.	GO:0000302|GO:0001937|GO:0006641|GO:0006641|GO:0006707|GO:0006869|GO:0006874|GO:0006916|GO:0006917|GO:0007010|GO:0007186|GO:0007263|GO:0007271|GO:0010544|GO:0019934|GO:0030516|GO:0030828|GO:0032488|GO:0032805|GO:0033344|GO:0033700|GO:0034382|GO:0034447|GO:0042158|GO:0042311|GO:0042632|GO:0043407|GO:0043537|GO:0043691|GO:0046907|GO:0048168|GO:0050728|GO:0051000|GO:0051044	GO:0005576|GO:0005576|GO:0005576|GO:0005737|GO:0005886|GO:0030425|GO:0034361|GO:0034362|GO:0034363|GO:0034364|GO:0042627|GO:0043025	GO:0001540|GO:0005319|GO:0005543|GO:0008034|GO:0008201|GO:0016209|GO:0017127|GO:0042803|GO:0046911|GO:0046982|GO:0048156|GO:0050749|GO:0050749	chr19	50104216	50104265	TTCCAGGCCCGCCTCAAGAGCTGGTTCGAGCCCCTGGTGGAAGACATGCA
1230228	0.00963198	0.00364332	24.8406	up	MSLN	10232	Homo sapiens mesothelin (MSLN), transcript variant 2, mRNA.	GO:0007155	GO:0005576|GO:0005794|GO:0005886|GO:0031225	GO:0005515|GO:0042605	chr16	758810	758859	TTCCACCCCAAGAGAACTCGCGCTCAGTAAACGGGAACATGCCCCCTGCA
4120475	0.00997495	0.00385373	24.7558	up	SOX15	6665	Homo sapiens SRY (sex determining region Y)-box 15 (SOX15), mRNA.	GO:0000122|GO:0006325|GO:0008584|GO:0030154|GO:0043403|GO:0045843|GO:0045944|GO:0048627	GO:0000785|GO:0005634|GO:0005737	GO:0003682|GO:0003700|GO:0003702|GO:0005515	chr17	7432319	7432368	CCAGCAGCATCCCCTACCCCAGGCTGTCAACCCTTTCTCCTGTTGGACTA
2680382	0.00519174	0.00110465	24.6583	up	LEPR	3953	Homo sapiens leptin receptor (LEPR), transcript variant 2, mRNA.	GO:0006112|GO:0007166|GO:0007275|GO:0008203|GO:0051346	GO:0005576|GO:0005886|GO:0016021	GO:0004896|GO:0005515|GO:0005515|GO:0005515	chr1	65873604	65873653	TGAATTGAGCTTTTTGCCCACAGATTCTTGATTTGTAGTTGTTTGGCAGG
4730482	0.00553464	0.00122905	24.5942	up	CDH5	1003	Homo sapiens cadherin 5, type 2, VE-cadherin (vascular epithelium) (CDH5), mRNA.	GO:0007155|GO:0007156|GO:0001955|GO:0007155|GO:0007156|GO:0008285	GO:0016020|GO:0016021|GO:0005624|GO:0005886|GO:0005923|GO:0016021	GO:0005509|GO:0005515|GO:0005102|GO:0005509	chr16	64995823	64995872	TTCGTCATGGACCGAGGTTCCCACTCTGGGCAAAGCCCCTCACACTGCAA
4280017	0.0388086	0.030018	24.2106	up	FOS	2353	Homo sapiens v-fos FBJ murine osteosarcoma viral oncogene homolog (FOS), mRNA.	GO:0006306|GO:0006357|GO:0006954|GO:0007399|GO:0034614	GO:0005634|GO:0005667	GO:0003700|GO:0003704|GO:0043565|GO:0046983	chr14	74818114	74818163	CCCAGTGACACTTCAGAGAGCTGGTAGTTAGTAGCATGTTGAGCCAGGCC
3830315	0.0177511	0.0100287	23.735	up	CKMT2	1160	Homo sapiens creatine kinase, mitochondrial 2 (sarcomeric) (CKMT2), nuclear gene encoding mitochondrial protein, transcript variant 1, mRNA.	GO:0006600|GO:0006936	GO:0005739|GO:0005743|GO:0016020	GO:0000166|GO:0004111|GO:0005524	chr5	80597775	80597824	TGGAGAGAGGCCAAGATATTAAGGTGCCACCCCCTCTGCCTCAGTTTGGC
5420564	0.0138881	0.0068809	23.6589	up	NFIL3	4783	Homo sapiens nuclear factor, interleukin 3 regulated (NFIL3), mRNA.	GO:0006350|GO:0006355|GO:0006366|GO:0006955|GO:0048511	GO:0005634	GO:0003700|GO:0003714|GO:0043565|GO:0046983	chr9	93211451	93211500	CACTCAAGAGACTTATAGCCACACAACCAATCTCTGCTTCAGACTCTGGG
6270372	0.00731431	0.00222163	23.5652	up	EGFLAM	133584	Homo sapiens EGF-like, fibronectin type III and laminin G domains (EGFLAM), transcript variant 4, mRNA.		GO:0005576		chr5	38500312	38500361	GGCCCTTGGATTGTTCGGATTAACCCCTTCCACTCCTCACTGGCTGGTTC
6100484	0.00762597	0.00240073	23.4756	up	TNNI2	7136	Homo sapiens troponin I type 2 (skeletal, fast) (TNNI2), mRNA.	GO:0003009|GO:0045941	GO:0005634|GO:0005861|GO:0016469	GO:0003779|GO:0005515|GO:0015078|GO:0031014	chr11	1819387	1819436	TGCCCGGCTCCCAGCAGAACATACTAGGGAGATGCACCCAGAGCCTGCCA
2000390	0.00308451	0.000366476	23.4678	up	C9orf61	9413	Homo sapiens chromosome 9 open reading frame 61 (C9orf61), mRNA.	GO:0008150	GO:0005575	GO:0003674	chr9	71196936	71196985	TAGTTGCCTTTGGCCTTTCACTGCTCTGCGATTTGGCAGGAAATAAGGCG
4150066	0.0455893	0.0368565	23.4596	up	CKB	1152	Homo sapiens creatine kinase, brain (CKB), mRNA.	GO:0006600	GO:0005737|GO:0005739|GO:0005829	GO:0000166|GO:0004111|GO:0005524	chr14	103055909	103055958	AAATGAAGCCCGGCCCACACCCGACACCAGCCCTGCTGCTTCCTAACTTA
4830424	0.0100617	0.00390147	23.3771	up	MYLIP	29116	Homo sapiens myosin regulatory light chain interacting protein (MYLIP), mRNA.	GO:0006511|GO:0006928|GO:0007399|GO:0016567	GO:0005622|GO:0005737|GO:0005856|GO:0019898	GO:0004842|GO:0008092|GO:0008270|GO:0016874|GO:0046872	chr6	16256091	16256140	GCATTTTGGAAGCTGGTCAGCTAGCAGGTTTTCTGGGATGTCGGGAGACC
3310747	0.00705566	0.00202873	23.3287	up	CLEC14A	161198	Homo sapiens C-type lectin domain family 14, member A (CLEC14A), mRNA.		GO:0016020|GO:0016021	GO:0005488|GO:0005529	chr14	37793276	37793325	AGTGGAAGTGCCTTTAGGATGGTGATACTGGGGGACCGGGTAGTGCTGGG
1300113	0.00280686	0.000301613	23.2121	up	CDH1	999	Homo sapiens cadherin 1, type 1, E-cadherin (epithelial) (CDH1), mRNA.				chr16	67426402	67426451	CCGTGGTTTGTACTCAAAGCCCAGAATCCCCAAGTGCCTGCTTTTGATGA
3610440	0.00818183	0.00273801	23.1267	up	MAF	4094	Homo sapiens v-maf musculoaponeurotic fibrosarcoma oncogene homolog (avian) (MAF), transcript variant 1, mRNA.	GO:0001816|GO:0006355|GO:0045944	GO:0000785|GO:0005634|GO:0005737	GO:0003700|GO:0003702|GO:0043565|GO:0046983	chr16	78185938	78190218	GCAGCGACAACCCGTCCTCTCCCGAGTTTTTCATAACTGAGCCCACTCGC
3800402	0.0038837	0.000589343	23.1231	up	ESAM	90952	Homo sapiens endothelial cell adhesion molecule (ESAM), mRNA.	GO:0007156	GO:0005886|GO:0005912|GO:0005923|GO:0016021	GO:0005515	chr11	124128359	124128408	CACCCCTATCTAACACCACCCTTGGCTCCCACTCCAGCTCCCTGTATTGA
4070626	0.00126323	5.55536e-05	23.0798	up	VANGL2	57216	Homo sapiens vang-like 2 (van gogh, Drosophila) (VANGL2), mRNA.	GO:0001736|GO:0001843|GO:0001947|GO:0007275|GO:0035058|GO:0045176	GO:0016020|GO:0016021	GO:0005515	chr1	158664715	158664764	GCCCTTCCCACAGGGCAGTATCTGCTGATGGATTCAGTCCTGGTGTGTGA
7510113	0.00765143	0.00242041	23.0464	up	BOC	91653	Homo sapiens Boc homolog (mouse) (BOC), mRNA.	GO:0007155|GO:0045663	GO:0005886|GO:0016021	GO:0005515	chr3	114488680	114488729	TCTGCAGTGGCAGGCGAGGCTGCAGGAGGCCCACAGATAAGCTGGCAAGA
6290161	0.0160807	0.00869123	22.943	up	SLC16A9	220963	Homo sapiens solute carrier family 16, member 9 (monocarboxylic acid transporter 9) (SLC16A9), mRNA.	GO:0006810	GO:0005886|GO:0016021	GO:0005215|GO:0015293	chr10	61080823	61080872	GGAGCTCCAAGTTGTCTTGGACTTCTACACCACACTCAGACTTCTGGAAA
730156	0.0101432	0.00395629	22.9097	up	ICAM2	3384	Homo sapiens intercellular adhesion molecule 2 (ICAM2), transcript variant 1, mRNA.	GO:0016337	GO:0005886|GO:0005886|GO:0005887	GO:0005178|GO:0005515	chr17	59433952	59434001	GCCAGATGGTCATCATAGTCACGGTGGTGTCGGTGTTGCTGTCCCTGTTC
6370369	0.000944614	2.4423e-05	22.7623	up	CD14	929	Homo sapiens CD14 molecule (CD14), transcript variant 2, mRNA.	GO:0002237|GO:0006909|GO:0006915|GO:0006954|GO:0006955|GO:0007166	GO:0005576|GO:0005886|GO:0005886|GO:0031225|GO:0045121	GO:0001847|GO:0005515|GO:0016019	chr5	139991522	139991571	CCCGTCAGGACGTTGAGGACTTTTCGACCAATTCAACCCTTTGCCCCACC
4220672	0.0371151	0.0283706	22.6986	up	MT1F	4494	Homo sapiens metallothionein 1F (MT1F), mRNA.	GO:0008150	GO:0005737	GO:0046872|GO:0005507|GO:0008270|GO:0046870|GO:0046872	chr16	55250565	55250614	CTGCTGCGACTGATGCCAGGACAACCTTTCTCCCAGATGTAAACAGAGAG
6100433	0.00227108	0.00019136	22.6202	up	SOX18	54345	Homo sapiens SRY (sex determining region Y)-box 18 (SOX18), mRNA.	GO:0001525|GO:0001570|GO:0006350|GO:0006357	GO:0005634	GO:0003700|GO:0003702	chr20	62149664	62149713	TTTTCCAGGAAGCCCGAGCCCAGGACCTGTTGGCAGAGTTGCCAGGGTTA
7510634	0.000696567	1.90649e-06	22.5073	up	GPRC5C	55890	Homo sapiens G protein-coupled receptor, family C, group 5, member C (GPRC5C), transcript variant 2, mRNA.	GO:0007165|GO:0007186|GO:0007165|GO:0007186|GO:0007165|GO:0007186	GO:0005739|GO:0005886|GO:0005887|GO:0030659|GO:0031410|GO:0016020|GO:0016021|GO:0016020|GO:0016021	GO:0004872|GO:0004930|GO:0005515|GO:0004872|GO:0004930|GO:0004872|GO:0004930|GO:0004872	chr17	69955058	69955107	TCTGGAGATTCCTGCAACCTCAAGAGACTTCCCAGGCGCTCAGGCCTGGA
1340626	0.00389549	0.00059369	22.5024	up	CCL21	6366	Homo sapiens chemokine (C-C motif) ligand 21 (CCL21), mRNA.	GO:0006955|GO:0006935|GO:0006954|GO:0006955|GO:0007165|GO:0007267	GO:0005576|GO:0005615|GO:0005576|GO:0005615	GO:0008009|GO:0008009	chr9	34699244	34699293	CTGGAGCAGCCACCCCATGCTGGCCTTGCCACACTCTTTCTCCTGCTTTA
1690403	0.00909699	0.00328586	22.487	up	PMP2	5375	Homo sapiens peripheral myelin protein 2 (PMP2), mRNA.	GO:0006810		GO:0005215|GO:0008289	chr8	82515289	82515338	AACCCCGCACTTGGCAACTTCTTCTCTTTTTCAGCCTAGAAATGTCTGTG
540563	0.00264541	0.000267802	22.2614	up	HLA-DMA	3108	Homo sapiens major histocompatibility complex, class II, DM alpha (HLA-DMA), mRNA.	GO:0006461|GO:0015031|GO:0016064|GO:0019882|GO:0019886|GO:0045059|GO:0045582|GO:0050778|GO:0051085|GO:0002504|GO:0006955|GO:0002504|GO:0006955|GO:0006461|GO:0015031|GO:0016064|GO:0019882|GO:0019886|GO:0045059|GO:0045582|GO:0050778|GO:0051085|GO:0002504|GO:0006955|GO:0002504|GO:0006461|GO:0015031|GO:0016064|GO:0019886|GO:0045059|GO:0045582|GO:0050778|GO:0051085|GO:0002504|GO:0006955|GO:0002504|GO:…	GO:0005622|GO:0005765|GO:0005771|GO:0010008|GO:0016020|GO:0042613|GO:0016020|GO:0016021|GO:0042613|GO:0016020|GO:0016021|GO:0042613|GO:0005622|GO:0005765|GO:0005771|GO:0010008|GO:0016020|GO:0042613|GO:0016020|GO:0016021|GO:0042613|GO:0005622|GO:0005765|GO:0005771|GO:0010008|GO:0016020|GO:0016021|GO:0042613|GO:0016020|GO:0016021|GO:0042613|GO:0005575|GO:0016020|GO:0016021|GO:0042613|GO:0005622|GO:…	GO:0005515|GO:0005515|GO:0005515|GO:0032395|GO:0005515	chr6	33024380	33024429	CCAGAGTGGCCTGCCTATCACAACCACATCCCTTCCCCCCACAAGGCAAT
5260484	0.00283096	0.000309239	21.9654	up	HLA-DRB1	3123	Homo sapiens major histocompatibility complex, class II, DR beta 1 (HLA-DRB1), mRNA.	GO:0002504|GO:0006955|GO:0002504|GO:0006955|GO:0002504|GO:0006955|GO:0002504|GO:0006955|GO:0002504|GO:0006955|GO:0002504|GO:0006955|GO:0002504|GO:0006955|GO:0002504|GO:0006955|GO:0002504|GO:0006955|GO:0002504|GO:0006955|GO:0002504|GO:0006955|GO:0002504|GO:0006955|GO:0002504|GO:0006955|GO:0002504|GO:0006955|GO:0002504|GO:0006955|GO:0002504|GO:0006955|GO:0002504|GO:0006955|GO:0002504|GO:0006955|GO:…	GO:0016020|GO:0016021|GO:0042613|GO:0016020|GO:0016021|GO:0042613|GO:0016020|GO:0016021|GO:0042613|GO:0016020|GO:0016021|GO:0042613|GO:0016020|GO:0016021|GO:0042613|GO:0016020|GO:0016021|GO:0042613|GO:0016020|GO:0016021|GO:0042613|GO:0016020|GO:0016021|GO:0042613|GO:0016020|GO:0016021|GO:0042613|GO:0016020|GO:0016021|GO:0042613|GO:0016020|GO:0016021|GO:0042613|GO:0016020|GO:0016021|GO:0042613|GO:…	GO:0032395|GO:0032395|GO:0032395	chr6	32654825	32656016	GGACTTCAGCCAACAGGATTCCTGAGCTGAAATGCAGATGACCACATTCA
3870202	0.0334793	0.0249285	21.7031	up	GPM6B	2824	Homo sapiens glycoprotein M6B (GPM6B), transcript variant 1, mRNA.	GO:0007275|GO:0007399|GO:0030154	GO:0005634|GO:0005730|GO:0016020|GO:0016021	GO:0003674	chrX	13699284	13699333	CCAGCAGTGGAGGTGCTGTCAGAGTCCAGTGTTCTAGAAGAGGCAGTGTC
1170349	0.00246142	0.000231271	21.5422	up	LAD1	3898	Homo sapiens ladinin 1 (LAD1), mRNA.		GO:0005576|GO:0005604	GO:0005198	chr1	199617021	199617070	GGCTGCCATGGCCAGGAGCTAAGTGCCTTTTTGTGTGCAACCACTTACCC
4040706	0.00588484	0.00142361	21.5265	up	CD34	947	Homo sapiens CD34 molecule (CD34), transcript variant 2, mRNA.	GO:0016337|GO:0050900	GO:0005886|GO:0009897|GO:0016021	GO:0005515|GO:0030246	chr1	206126607	206126656	GTTGATTTCTTTCCAGAGGGGTTGAGCAGGGATCCTGGTTTCAATGACGG
1010528	0.0157961	0.00843906	21.4197	up	HES1	3280	Homo sapiens hairy and enhancer of split 1, (Drosophila) (HES1), mRNA.	GO:0000122|GO:0001889|GO:0006355|GO:0007155|GO:0007399|GO:0008284|GO:0021983|GO:0030324|GO:0042668|GO:0045165|GO:0045608|GO:0045665|GO:0048469|GO:0048505	GO:0005634|GO:0005737	GO:0003677|GO:0016564	chr3	195338754	195338803	CCACCTCTCTTCCCTCCGGACTCTAAACAGGAACTTGAATACTGGGAGAG
4760474	0.00580853	0.00136147	21.2813	up	TUBA4A	7277	Homo sapiens tubulin, alpha 4a (TUBA4A), mRNA.	GO:0007018|GO:0051258|GO:0007018|GO:0051258|GO:0007018|GO:0051258	GO:0005874|GO:0043234|GO:0005874|GO:0043234|GO:0005874|GO:0043234	GO:0000166|GO:0003924|GO:0005198|GO:0005525|GO:0000166|GO:0003924|GO:0005198|GO:0005525|GO:0000166|GO:0003924|GO:0005198|GO:0005515|GO:0005525	chr2	219823282	219823331	GAGGGAGAAGAATAAAGCAGCTGCCTGGAGCCTATTCACTATGTTTATTG
630470	0.00434509	0.00075133	21.1867	up	C19orf33	64073	Homo sapiens chromosome 19 open reading frame 33 (C19orf33), mRNA.				chr19	43487140	43487347	TCCAGCGATTCGGACACGGATGTGAAGTCCCACGCTGCTGGCTCCAAGCA
990131	0.000927287	1.33108e-05	21.1045	up	GUCY1A3	2982	Homo sapiens guanylate cyclase 1, soluble, alpha 3 (GUCY1A3), mRNA.	GO:0007263|GO:0008217|GO:0030828|GO:0052565|GO:0060087	GO:0005737|GO:0008074	GO:0004383|GO:0004872	chr4	156871143	156871192	ACAAACTGATGGAGTCACCTGCAATCTCATATCCTGGTGGAATGCCATGG
5690148	0.00398522	0.00063311	21.0524	up	REPS2	9185	Homo sapiens RALBP1 associated Eps domain containing 2 (REPS2), transcript variant 1, mRNA.	GO:0006461|GO:0007173	GO:0005634|GO:0005730|GO:0005737|GO:0005737|GO:0005634|GO:0005730|GO:0005737	GO:0005509|GO:0005515|GO:0005509	chrX	17075527	17075576	CCCCCCATGGTTCAAGTGACAGTGGGTGACCTTGTCTGCCAAGATCTTTC
6020132	0.0024451	0.000222787	21.0411	up	CLIC5	53405	Homo sapiens chloride intracellular channel 5 (CLIC5), mRNA.	GO:0006811|GO:0006821|GO:0007565|GO:0007605|GO:0008104|GO:0050885|GO:0060088|GO:0006821	GO:0005626|GO:0005737|GO:0005794|GO:0005813|GO:0015629|GO:0016020|GO:0032420|GO:0016020	GO:0005244|GO:0005247|GO:0005515|GO:0031404|GO:0005247	chr6	45977696	45977745	GTCTTCCCAGTTTCTCCAAGCTGCTTCTGGAATGCAGGTCTGTCGGCTGG
2640719	0.00672023	0.00185896	20.9243	up	RN7SK	125050	Homo sapiens RNA, 7SK small nuclear (RN7SK), non-coding RNA.				chr6	52968570	52968619	CGAGTAGCTGCGCTCCCCTGCTAGAACCTCCAAACAAGCTCTCAAGGTCC
1300408	0.00250048	0.000242518	20.8079	up	HCLS1	3059	Homo sapiens hematopoietic cell-specific Lyn substrate 1 (HCLS1), mRNA.	GO:0006355|GO:0007242|GO:0008284|GO:0009725|GO:0030218|GO:0042531	GO:0005634|GO:0005665|GO:0005737|GO:0005739|GO:0016020	GO:0003700|GO:0005515|GO:0017124	chr3	122833112	122833161	GTGTTCCTGACTCCTTCCCAATGAACACCTCTCTGCCACCCCAAGCTCTG
2510672	0.00284179	0.000311224	20.7093	up	TCF4	6925	Homo sapiens transcription factor 4 (TCF4), transcript variant 2, mRNA.	GO:0045893	GO:0005634	GO:0003700|GO:0005515|GO:0005515|GO:0005515|GO:0005515|GO:0046982	chr18	51046455	51046504	CGGCCCACACCCTGGAATGGGAGACGCATCGAATCACATGGGACAGATGT
4590133	0.00120358	5.11272e-05	20.5751	up	AFAP1L2	84632	Homo sapiens actin filament associated protein 1-like 2 (AFAP1L2), transcript variant 1, mRNA.	GO:0006954|GO:0007346|GO:0032675|GO:0032757|GO:0045742|GO:0045893	GO:0005737	GO:0017124|GO:0030296|GO:0042169	chr10	116044800	116044849	GTGATCGCCCTCTTAAAATTGGCAGTGCTGTTCCTTGTGCTGCCCCTGTC
7320348	0.00582223	0.00139039	20.3904	up	CLEC1A	51267	Homo sapiens C-type lectin domain family 1, member A (CLEC1A), mRNA.	GO:0006952|GO:0007166	GO:0005622|GO:0005887|GO:0016020	GO:0004888|GO:0005488|GO:0005529|GO:0005488|GO:0005529	chr12	10114650	10114699	CCATCAGTAAAGACCCCATCTGCCTTGTCCATGCCGTTTCCCAACAGGGA
5270544	0.00314046	0.000382008	20.1603	up	GRAP	10750	Homo sapiens GRB2-related adaptor protein (GRAP), mRNA.	GO:0007265|GO:0007267	GO:0005737	GO:0005515|GO:0005070|GO:0005515	chr17	18864772	18864821	GCTGGCCCAAGACCCTTAGAACCCTGAGTGCTGGCAAATCTCACTGCTCC
6560520	0.0459366	0.0372208	20.1033	up	TLE2	7089	Homo sapiens transducin-like enhancer of split 2 (E(sp1) homolog, Drosophila) (TLE2), mRNA.	GO:0045449|GO:0006355|GO:0007165|GO:0009887|GO:0016055	GO:0005634|GO:0005634	GO:0005515	chr19	2948739	2948788	GGACAGACATCCTAGCAGCCGCCTCCCAGCCCTGCCTAGGAACCGTACAT
6330504	0.00445465	0.000797498	20.0435	up	SERTAD4	56256	Homo sapiens SERTA domain containing 4 (SERTAD4), mRNA.				chr1	208482861	208482910	CACCTGTCTAGGGGCGGCAATCAACAGTCTTACACAGAGAGGGTATTCCC
6290356	0.0189057	0.0111526	19.8419	up	SERPINF1	5176	Homo sapiens serpin peptidase inhibitor, clade F (alpha-2 antiplasmin, pigment epithelium derived factor), member 1 (SERPINF1), mRNA.	GO:0007275|GO:0008283|GO:0016525|GO:0050769	GO:0005576|GO:0005615|GO:0005739|GO:0042470	GO:0004867	chr17	1627514	1627563	CCCTAGAAGAAAACCCGAGGGACAGCAGATTCCACAGGACACGAAGGCTG
2760735	0.0105818	0.00425497	19.8342	up	SYNM	23336	Homo sapiens synemin, intermediate filament protein (SYNM), transcript variant B, mRNA.				chr15	97493060	97493109	CAGTCACTCTGCACACAAGAGAAATCAACTTCGTGGTTGGATGGGGCCGG
5860010	0.00378627	0.000549311	19.7999	up	CDS1	1040	Homo sapiens CDP-diacylglycerol synthase (phosphatidate cytidylyltransferase) 1 (CDS1), mRNA.	GO:0006629|GO:0007165|GO:0007601|GO:0008654	GO:0005783|GO:0005789|GO:0016020|GO:0016021	GO:0000287|GO:0004142|GO:0004605|GO:0016740	chr4	85789254	85789303	GCAAGGCACAATAGGAAGTCAGTTCTCCTGCACTTCCTCCTCATGTAGTC
5310079	0.00294332	0.00033186	19.7993	up	SETBP1	26040	Homo sapiens SET binding protein 1 (SETBP1), mRNA.		GO:0005634|GO:0005634	GO:0003677|GO:0005515	chr18	40898685	40898734	GAAACCCCAGACCCACCAGAAAGACAAGTGTCTAGCAATGCCTTGGTACC
6040731	0.00325484	0.000407102	19.6829	up	TYRP1	7306	Homo sapiens tyrosinase-related protein 1 (TYRP1), mRNA.	GO:0006582|GO:0006583|GO:0030318|GO:0032438|GO:0043438|GO:0043473|GO:0055114	GO:0005634|GO:0005737|GO:0005886|GO:0016021|GO:0033162	GO:0004497|GO:0005507|GO:0005515|GO:0042803|GO:0046872|GO:0046982	chr9	12699921	12699970	GTCTCTTCTAACATCTTAGAGGTCCATGGAGAAGGCATATGGAGAACATG
10433	0.0146961	0.00757522	19.6013	up	ITGA10	8515	Homo sapiens integrin, alpha 10 (ITGA10), mRNA.	GO:0007155|GO:0007160|GO:0007229	GO:0008305|GO:0016020|GO:0016021	GO:0000287|GO:0004872|GO:0005509|GO:0005518	chr1	144255050	144255099	ACTAGCAGTCACAGAACCTGTCCTCCCAGGCTGTTCCTGAGGCCTGACCA
5570520	0.00100442	2.86656e-05	19.4715	up	RRAD	6236	Homo sapiens Ras-related associated with diabetes (RRAD), mRNA.	GO:0007264		GO:0000166|GO:0003924|GO:0005516|GO:0005525	chr16	65513318	65513367	GCCAGCCGGGCACCCCCAACCTCATGGTCATGGACAGATAGACAGTGCTG
430161	0.00310606	0.000372803	19.4477	up	SLCO2A1	6578	Homo sapiens solute carrier organic anion transporter family, member 2A1 (SLCO2A1), mRNA.	GO:0006869	GO:0005624|GO:0005887|GO:0016020	GO:0005215|GO:0005319	chr3	135134380	135134429	GGTTCTGCTTGGAAAATGATGCCCTGCAACTAACCCTGGTCTTTCCCATG
4640209	0.0275447	0.0192518	19.3738	up	OLFML2A	169611	Homo sapiens olfactomedin-like 2A (OLFML2A), mRNA.		GO:0005576|GO:0016020|GO:0031012	GO:0042803|GO:0050840	chr9	126616626	126616675	CTTAAGCAACCTGCTCAGGGTCACGTCTCCAACAGGCAGTAGAGTCAAGG
2810059	0.00559713	0.00126102	19.3153	up	KLF4	9314	Homo sapiens Kruppel-like factor 4 (gut) (KLF4), mRNA.	GO:0006350|GO:0007500|GO:0008285|GO:0045892|GO:0045892	GO:0005622|GO:0005634|GO:0005622	GO:0003700|GO:0008270|GO:0016563|GO:0016564|GO:0046872|GO:0003676|GO:0008270|GO:0016564	chr9	109287321	109287370	TGGTGCTTGGTGAGTCTTGGTTCTAAAGGTACCAAACAAGGAAGCCAAAG
10019	0.00122736	5.30723e-05	19.2482	up	RNF165	494470	Homo sapiens ring finger protein 165 (RNF165), mRNA.			GO:0005515|GO:0008270|GO:0046872	chr18	42294242	42294291	CTGTAGCAACGTCTGTCAGGCCCCCTTGTGTTTCATCTCCTGCGCGCGTA
7210139	0.00952084	0.00356478	19.2354	up	PRSS8	5652	Homo sapiens protease, serine, 8 (PRSS8), mRNA.	GO:0006508	GO:0005576|GO:0005615|GO:0005886|GO:0016021	GO:0004252|GO:0008233	chr16	31050273	31050322	GAACTGGGCTGGCGCTTGGATCTGGGGTGGGAGTAACAGGGCAGAAATGA
4290619	0.00271568	0.000281494	19.2155	up	CREB5	9586	Homo sapiens cAMP responsive element binding protein 5 (CREB5), transcript variant 4, mRNA.	GO:0006350|GO:0006366|GO:0045893	GO:0005622|GO:0005634	GO:0003700|GO:0008270|GO:0043565|GO:0046872|GO:0046983	chr7	28692285	28692334	GAGCTCTCATGTTCTGCACCTCAGGAGGGAATTCAGCCTCAGTGATGTCC
7570053	0.0209616	0.0129457	19.137	up	RND1	27289	Homo sapiens Rho family GTPase 1 (RND1), mRNA.	GO:0007015|GO:0007015|GO:0007162|GO:0007264|GO:0016322	GO:0005622|GO:0005737|GO:0005856|GO:0005886|GO:0005912	GO:0000166|GO:0003924|GO:0003924|GO:0005525	chr12	47537404	47537453	TCACCTAAGTCCCCAGGGTCCAAGGGAGAAGCCCCAGACCCCCTTCTCTT
6770719	0.0106387	0.00429853	19.1358	up	FOXO1	2308	Homo sapiens forkhead box O1 (FOXO1), mRNA.	GO:0001568|GO:0006350|GO:0006355|GO:0006916|GO:0008286|GO:0042127|GO:0045944|GO:0045944	GO:0005634|GO:0005634|GO:0005737|GO:0005737	GO:0003700|GO:0005515|GO:0005515|GO:0005515|GO:0016563|GO:0016563|GO:0016563|GO:0043565	chr13	40028102	40028151	CAACCTGGCATTACAGTTGGCCTCTCCTTGAGGTGGGCACAGCCTGGCAG
5560148	0.00181283	0.00011392	19.1236	up	MLXIPL	51085	Homo sapiens MLX interacting protein-like (MLXIPL), transcript variant 3, mRNA.	GO:0007243|GO:0009653|GO:0010552|GO:0042593|GO:0045723|GO:0045821|GO:0045892|GO:0045893	GO:0005634|GO:0005667|GO:0005737	GO:0003700|GO:0008134|GO:0016563|GO:0016564|GO:0042803|GO:0046982	chr7	72645553	72645602	GCCAGGAGGGCCTGATCCCAGGAGACACCAGGGCCAGAGTGACCACAGCA
2320047	0.00206411	0.000147408	19.0612	up	NFIA	4774	Homo sapiens nuclear factor I/A (NFIA), mRNA.	GO:0006260|GO:0006350|GO:0006355|GO:0006260|GO:0006350|GO:0006355|GO:0006260|GO:0006350|GO:0006355|GO:0006260|GO:0006350|GO:0006355|GO:0006260|GO:0006350|GO:0006355|GO:0006260|GO:0006350|GO:0006355|GO:0019079	GO:0005622|GO:0005634|GO:0005622|GO:0005634|GO:0005622|GO:0005634|GO:0005622|GO:0005634|GO:0005622|GO:0005634|GO:0005622|GO:0005634|GO:0005634	GO:0003700|GO:0003700|GO:0003700|GO:0003700|GO:0003700|GO:0003700|GO:0008134	chr1	61694189	61694238	ACATGGCCCGCAAGGACAATGAATCCACTCACATTGCAGAACAATTCCGA
2480037	0.00727755	0.00220429	18.8654	up	CMTM8	152189	Homo sapiens CKLF-like MARVEL transmembrane domain containing 8 (CMTM8), mRNA.	GO:0006935	GO:0005615|GO:0016020|GO:0016021	GO:0005125	chr3	32384472	32386416	GGCGGCCTCATCGTTCTTTGCCTTCCTGGTCACCATCTGCTACGCTGGAA
4120193	0.00172653	0.000103613	18.825	up	PROM2	150696	Homo sapiens prominin 2 (PROM2), mRNA.		GO:0005886|GO:0005929|GO:0016021|GO:0016323|GO:0016324		chr2	95320692	95320741	TTTGCTTGTTACTCATCTGTTGACCTACCTGGGGGAAGTAGCACCCTTGC
1030008	0.00382469	0.000565951	18.664	up	TGFB3	7043	Homo sapiens transforming growth factor, beta 3 (TGFB3), mRNA.	GO:0001701|GO:0001837|GO:0007165|GO:0007179|GO:0007267|GO:0007435|GO:0008285|GO:0009790|GO:0009887|GO:0016049|GO:0030501|GO:0030879|GO:0043932	GO:0005576|GO:0005576|GO:0031093	GO:0005114|GO:0005114|GO:0008083|GO:0042802|GO:0050431	chr14	75494408	75494457	GTCTTCCCCCACTTCCCCTCCAAGACCCTGTGTTCATTTGGTGTTCCTGG
2370438	0.00945146	0.00352414	18.6517	up	A2M	2	Homo sapiens alpha-2-macroglobulin (A2M), mRNA.	GO:0051260	GO:0005576|GO:0005576|GO:0005634|GO:0005737|GO:0031093	GO:0004867|GO:0017114|GO:0019899|GO:0019959|GO:0019966|GO:0043120	chr12	9111650	9111699	CTTGGAAATGCTTGAAGACCACAAGGCTGAAAAGTGCTTTGCTGGAGTCC
1690240	0.00627761	0.00163378	18.6262	up	C5orf4	10826	Homo sapiens chromosome 5 open reading frame 4 (C5orf4), transcript variant 2, mRNA.	GO:0008152	GO:0016020|GO:0016021	GO:0003824	chr5	154178617	154178666	CTCCCTAGGAGGCTTTTGCCCTCAGCTTGAATACAGTTCCTGGTGCATCA
1580592	0.0215064	0.0134615	18.611	up	CKM	1158	Homo sapiens creatine kinase, muscle (CKM), mRNA.	GO:0006600|GO:0046314	GO:0005737|GO:0005829	GO:0000166|GO:0004111|GO:0005524	chr19	50501675	50501724	CCACCCTTCTCAGAGTTCCAGTTTCAACCAGAGTTCCAACCAATGGGCTC
5960682	0.0184925	0.0107577	18.5812	up	RBPMS2	348093	Homo sapiens RNA binding protein with multiple splicing 2 (RBPMS2), mRNA.			GO:0000166|GO:0003676	chr15	62819198	62819247	GGCCATTTCAGACTTGGGAGATGAGGCGGCTGTTGTCATTGCTGATCCTG
1070477	0.0140033	0.00696925	18.5605	up	ALDH1A1	216	Homo sapiens aldehyde dehydrogenase 1 family, member A1 (ALDH1A1), mRNA.	GO:0006081|GO:0055114|GO:0008152|GO:0008152|GO:0008152	GO:0005634|GO:0005730|GO:0005737|GO:0005829	GO:0001758|GO:0004029|GO:0004029|GO:0005099|GO:0005497|GO:0016491|GO:0016491|GO:0016491|GO:0016491	chr9	74705733	74705782	AGCTTCTTCTGAAAGAATTATTTGCCTTCTGAAATGTGACCCCCAAGTCC
1010739	0.00153976	8.00184e-05	18.3922	up	C3orf15	89876	Homo sapiens chromosome 3 open reading frame 15 (C3orf15), mRNA.				chr3	120968156	120968205	CTGAAGGGCCAGATGGTAACTACATTAGGGTTTGCGGGTCTGATGGTCGC
6350632	0.0181547	0.0104402	18.3604	up	TSC22D3	1831	Homo sapiens TSC22 domain family, member 3 (TSC22D3), transcript variant 1, mRNA.	GO:0006355|GO:0006916|GO:0006970|GO:0006355|GO:0006355|GO:0006916|GO:0006970		GO:0003700|GO:0003700|GO:0003700	chrX	106843283	106843332	GAAGGATGGTGTCCTACTGTGGATGAGGGATGAACAAGGGGATGGCTTTG
2600224	0.00975241	0.00371258	18.2559	up	ETNK1	55500	Homo sapiens ethanolamine kinase 1 (ETNK1), transcript variant 2, mRNA.	GO:0006646	GO:0005737	GO:0004305|GO:0016740	chr12	22688443	22688492	ACTACAAGATGTTTTGGATTAACCGGCTGCAGAGGGTCAAGGCTTCTGCT
4890181	0.0038837	0.000588535	18.2421	up	RAP1GAP	5909	Homo sapiens RAP1 GTPase activating protein (RAP1GAP), mRNA.	GO:0007165|GO:0051056|GO:0007165|GO:0051056|GO:0007165|GO:0051056|GO:0007165|GO:0007165|GO:0007165|GO:0007165|GO:0051056	GO:0005622|GO:0005634|GO:0005737|GO:0005622|GO:0005622|GO:0000139|GO:0005622|GO:0005634|GO:0005737|GO:0005794|GO:0016020	GO:0005096|GO:0005096|GO:0005096|GO:0005096|GO:0005096|GO:0005096|GO:0005096	chr1	21795338	21795387	TGGCCCCAATACCCATTTTGGAAGCCCCTGTGGCCGTGTGGATGTCGGTA
1400315	0.000927287	1.30638e-05	18.1928	up	TIAM1	7074	Homo sapiens T-cell lymphoma invasion and metastasis 1 (TIAM1), mRNA.	GO:0007264|GO:0035023|GO:0048013|GO:0050772	GO:0005622|GO:0005886	GO:0005057|GO:0005085|GO:0005089|GO:0005515|GO:0005543|GO:0046875	chr21	31414412	31414461	CGCGCTCTTGCACACACGGTTTTGGCAGCTGACTTGGTTCTGAAGCCATG
1070400	0.00564996	0.00128206	18.1804	up	HYAL1	3373	Homo sapiens hyaluronoglucosaminidase 1 (HYAL1), transcript variant 2, mRNA.	GO:0005975|GO:0008152	GO:0005576|GO:0005615|GO:0005737|GO:0005764	GO:0004415|GO:0016798	chr3	50312349	50312398	GGTAACCAGCCCTGCACGACCCCTGAATCTGCTGAGAGGCACCAGTCCAG
670754	0.0111827	0.00472749	18.0919	up	TMEM30B	161291	Homo sapiens transmembrane protein 30B (TMEM30B), mRNA.		GO:0016020|GO:0016021		chr14	60814640	60814689	GCAGCTCACTAGCCCACCCCTCCTCTATTTTGGGTAAGAGAATTTACTAC
6380646	0.00790012	0.0025565	18.0353	up	ZNF385D	79750	Homo sapiens zinc finger protein 385D (ZNF385D), mRNA.		GO:0005622|GO:0005634	GO:0003676|GO:0008270|GO:0046872	chr3	21437707	21437756	GGACCCATTCGGACCGCCCACACTCCTGTGCTGTTTGCTCCTTACTAAAT
1690678	0.00505958	0.0010479	17.9969	up	SNF1LK	150094	Homo sapiens SNF1-like kinase (SNF1LK), mRNA.	GO:0006468|GO:0006468|GO:0007049|GO:0007243|GO:0007243|GO:0007275|GO:0007346|GO:0045595	GO:0005634|GO:0005737|GO:0005737	GO:0000166|GO:0000287|GO:0000287|GO:0004674|GO:0004674|GO:0005515|GO:0005524|GO:0005524|GO:0016740	chr21	43659254	43659303	CCATCTTGGGGCAGCCAGGCCCTTGCCTTCATTTTTACAGAGGTAGCACA
6960333	0.000696567	9.48594e-07	17.9092	up	FAM80B	57494	Homo sapiens family with sequence similarity 80, member B (FAM80B), mRNA.	GO:0006464		GO:0000166|GO:0003824|GO:0005524|GO:0030145|GO:0046872	chr12	8821630	8824451	GTAAATGCACCGGTTTGGATTCAGGCACAGCCCCAGTCTGCCTACAGCAG
2510753	0.00709267	0.00204432	17.8473	up	FAM38B	63895	Homo sapiens family with sequence similarity 38, member B (FAM38B), mRNA.		GO:0016020|GO:0016021		chr18	10661147	10661196	GAAAGATGCCTGTGTTTTCCTCTGTGGGGCCCGTGCACTTCCTGGAGAGA
5360685	0.000805992	6.30937e-06	17.8269	up	KCNN2	3781	Homo sapiens potassium intermediate/small conductance calcium-activated channel, subfamily N, member 2 (KCNN2), transcript variant 1, mRNA.	GO:0006811|GO:0006813|GO:0006813	GO:0016020|GO:0016021|GO:0016021	GO:0005216|GO:0005516|GO:0016286|GO:0005516|GO:0015269	chr5	113859667	113859716	GATGGAGAGCTACGACAAGCACGTCACTTACAATGCTGAGCGGTCCCGGT
5910408	0.00228759	0.000195979	17.6977	up	COCH	1690	Homo sapiens coagulation factor C homolog, cochlin (Limulus polyphemus) (COCH), mRNA.	GO:0007605	GO:0005576|GO:0005578		chr14	30429162	30429211	GAACACAGCTCTTTAACATGGTTCAGGTACACATATTTTGACCCAAGTGG
5900471	0.00103353	3.25715e-05	17.4699	up	PTGER2	5732	Homo sapiens prostaglandin E receptor 2 (subtype EP2), 53kDa (PTGER2), mRNA.	GO:0007165|GO:0007186	GO:0005886|GO:0005887	GO:0004872|GO:0004957|GO:0004960	chr14	51864520	51864569	CATCAGTTTTGTTTACTCATCCTCCAGGAACTGCAGGTCAAGTTGTCAGG
4120431	0.00494426	0.00100004	17.4067	up	TMEM100	55273	Homo sapiens transmembrane protein 100 (TMEM100), transcript variant 2, mRNA.		GO:0016020|GO:0016021		chr17	51152729	51152778	GGGGGTCATGGGAGTGCACAGCATTAGACAGTATTTGGTTCACCCTGTAA
5220746	0.0137026	0.00676407	17.3434	up	TRIM36	55521	Homo sapiens tripartite motif-containing 36 (TRIM36), transcript variant 2, mRNA.	GO:0007340	GO:0001669|GO:0005622|GO:0005737	GO:0005515|GO:0008270|GO:0046872	chr5	114543622	114543671	CCCGCGTCGGTCCTCCAGAGTTTGTGAAGGGGTGTAAACATGTCGGAGTC
6330593	0.00883981	0.00310941	17.2928	up	PTHR1	5745	Homo sapiens parathyroid hormone receptor 1 (PTHR1), mRNA.	GO:0001501|GO:0007165|GO:0007187	GO:0005634|GO:0005737|GO:0005886|GO:0005887	GO:0004872|GO:0004930|GO:0004991	chr3	46920155	46920204	GCGCTGGGGGCTGGACCTGCTGACATAGTGGATGGACAGATGGACCAAAA
4810520	0.0244177	0.0161979	17.2891	up	TRIB1	10221	Homo sapiens tribbles homolog 1 (Drosophila) (TRIB1), mRNA.	GO:0006468|GO:0006469|GO:0007254|GO:0014912|GO:0031665|GO:0032496|GO:0043405|GO:0043433|GO:0048662	GO:0005634|GO:0005737	GO:0004672|GO:0004860|GO:0005524|GO:0008134|GO:0031434|GO:0031434	chr8	126519624	126519673	GGCCTCTGTCGCACTAACGCTCTCGTGGTTGCTCGACTGTTGTATCTGTG
1660685	0.0161698	0.00877264	17.0178	up	ARHGAP15	55843	Homo sapiens Rho GTPase activating protein 15 (ARHGAP15), mRNA.	GO:0007165	GO:0005622|GO:0005737|GO:0016020	GO:0005096	chr2	144242060	144242109	GTCCACGCAAAGCTTGGGGATTGTATTTGGACCTACCCTTCTGCGAGCTG
1050008	0.011819	0.00518722	16.9671	up	MMRN1	22915	Homo sapiens multimerin 1 (MMRN1), mRNA.	GO:0007155|GO:0007596	GO:0005576|GO:0031093		chr4	91094532	91094581	CATAGGGCTGAGGCAGGATTTGGAATCAGGCCATGTCTTCTCCAGAGCCC
1400703	0.00667399	0.00181663	16.9346	up	CPVL	54504	Homo sapiens carboxypeptidase, vitellogenic-like (CPVL), transcript variant 2, mRNA.	GO:0006508		GO:0004185|GO:0008233	chr7	29036794	29036843	CTCCTTGATGGGCATGGACTGGAAAGGATCCCAGGAATACAAGAAGGCAG
4880370	0.0276445	0.0193419	16.9161	up	JUP	3728	Homo sapiens junction plakoglobin (JUP), transcript variant 1, mRNA.	GO:0007155	GO:0005624|GO:0005625|GO:0005737|GO:0005829|GO:0005856|GO:0005913|GO:0016020|GO:0030018|GO:0030057	GO:0005198|GO:0008092	chr17	37164658	37164707	GATGCCAGCTTCTCTCTCCAGGGTGCTTAGTTGGCTTTGCCCACCCCTCA
2140288	0.00729215	0.00221019	16.906	up	FLJ22662	79887	Homo sapiens hypothetical protein FLJ22662 (FLJ22662), mRNA.				chr12	14548081	14548130	CAGTACACATCCTATGCCATAAGTGGTCCCACAGTACAAGGTGGCCTCCC
4290603	0.00887534	0.003133	16.8717	up	FMO2	2327	Homo sapiens flavin containing monooxygenase 2 (non-functional) (FMO2), mRNA.	GO:0006800|GO:0055114	GO:0005783|GO:0005792|GO:0016020|GO:0016021|GO:0031227	GO:0000287|GO:0004497|GO:0004499|GO:0050660|GO:0050661	chr1	169448029	169448078	TCCTCACACACTCTTTTTCCCTTCTGCCTTCACCTTTGCCGTGGGTGGAC
4900309	0.00517499	0.00109167	16.8458	up	MGC13057	84281	Homo sapiens hypothetical protein MGC13057 (MGC13057), mRNA.				chr2	190773015	190773064	GCACACCGCCTGTCTCAGGATATCTTGTGTGATGCCTTGCAGCAATGGGC
2370561	0.00245473	0.000228614	16.7566	up	RORB	6096	Homo sapiens RAR-related orphan receptor B (RORB), mRNA.	GO:0006350|GO:0006355|GO:0007275|GO:0007601|GO:0042462|GO:0042462|GO:0043193|GO:0043193|GO:0050896	GO:0005634	GO:0003700|GO:0003700|GO:0003707|GO:0005515|GO:0005515|GO:0008270|GO:0043565|GO:0043565|GO:0046872	chr9	76491851	76491900	GAAATTTGTTCTGCCTGTGTCCTGGAGGCCTATACCTCTGTTATTTTCTG
3840553	0.000927287	1.47546e-05	16.7291	up	C21orf34	388815	Homo sapiens chromosome 21 open reading frame 34 (C21orf34), transcript variant 1, mRNA.				chr21	16888549	16888598	GCCTCAAGTGACTACTCTGTGGAATCATCTGTCCTTGCCTTTGAATTAGC
3310504	0.000944614	2.32067e-05	16.7053	up	PDK4	5166	Homo sapiens pyruvate dehydrogenase kinase, isozyme 4 (PDK4), mRNA.	GO:0005975|GO:0006006|GO:0007165|GO:0016310|GO:0018106	GO:0005739|GO:0005743|GO:0005759	GO:0000155|GO:0004740|GO:0005524	chr7	95051149	95051198	CAGAAGTCCTAGACAGTGACATTTCTTAATGGTGGGAGTCCAGCTCATGC
3360373	0.00505082	0.00104055	16.6971	up	SSPN	8082	Homo sapiens sarcospan (Kras oncogene-associated gene) (SSPN), mRNA.	GO:0006936|GO:0007155	GO:0005886|GO:0005887|GO:0016010|GO:0030054|GO:0030133|GO:0045202|GO:0045211		chr12	26276985	26277034	GGCCTTCCTACACATTAGCTCCAGCTAAAAAGACACATTGGAGAGCTTAG
5360376	0.00758865	0.0023791	16.5471	up	LAPTM5	7805	Homo sapiens lysosomal multispanning membrane protein 5 (LAPTM5), mRNA.	GO:0006810	GO:0005765|GO:0005887|GO:0016020		chr1	30978154	30978203	CCACAGGTTAGTTCAGTCAAAGCAGGCAACCCCCTTGTGGGCACTGACCC
610598	0.0203369	0.0123977	16.5014	up	CHI3L2	1117	Homo sapiens chitinase 3-like 2 (CHI3L2), transcript variant 1, mRNA.	GO:0005975|GO:0006032|GO:0005975|GO:0006032|GO:0005975|GO:0006032	GO:0005739|GO:0005615|GO:0005739	GO:0004568|GO:0003824|GO:0004568|GO:0043169|GO:0004568|GO:0016787|GO:0043169	chr1	111586462	111586511	CCTTACCCTCTTGTCCAAGCAGTCAAGAGAAGCCTTGGCTCCCTGTGAAG
430747	0.000927287	1.62681e-05	16.3354	up	PECAM1	5175	Homo sapiens platelet/endothelial cell adhesion molecule (PECAM1), mRNA.	GO:0007155|GO:0007165|GO:0008037	GO:0005615|GO:0005886|GO:0005886|GO:0005886|GO:0005886|GO:0005886|GO:0005886|GO:0016021|GO:0031092	GO:0005515	chr17	59754751	59754800	CCCTGCTCCCACAGAACACAGCAATTCCTCAGGCTAAGCTGCCGGTTCTT
3930523	0.00103353	3.34115e-05	16.1383	up	CLCNKA	1187	Homo sapiens chloride channel Ka (CLCNKA), transcript variant 1, mRNA.	GO:0006821|GO:0006811|GO:0006821|GO:0007588	GO:0016020|GO:0016021|GO:0005887|GO:0016020	GO:0005216|GO:0005247|GO:0005244|GO:0005247|GO:0031404	chr1	16233072	16233121	CCTCTGGGGTTGTCTGGTTCCCAGTGAGAGGCTCCTGAGAAAAATAAAGC
3060639	0.000927287	1.71686e-05	15.8879	up	SFRP2	6423	Homo sapiens secreted frizzled-related protein 2 (SFRP2), mRNA.	GO:0001756|GO:0007275|GO:0016055|GO:0030154	GO:0005576|GO:0005737|GO:0005813|GO:0005856|GO:0005925	GO:0005515	chr4	154921585	154921634	GGCCCAAACTTGTGGGTCACAAACCCTGTTGAGATAAAGCTGGCTGTTAT
3370767	0.00228759	0.000195621	15.7687	up	DLX5	1749	Homo sapiens distal-less homeobox 5 (DLX5), mRNA.	GO:0001501|GO:0006355|GO:0007275|GO:0007399|GO:0007409|GO:0030326|GO:0042472	GO:0005634|GO:0005730	GO:0003700|GO:0005515|GO:0043565	chr7	96487960	96488009	GCGCTGGCCTCCGGGACACTCTATTAGATGGGCTGCTCTCTCTTACTCTC
7040100	0.00570692	0.00130536	15.762	up	DKK4	27121	Homo sapiens dickkopf homolog 4 (Xenopus laevis) (DKK4), mRNA.	GO:0007275|GO:0030178	GO:0005576	GO:0003674	chr8	42350853	42350902	GACACTGCTCAAGCTCCAGAAATCTTCCAGCGTTGCGACTGTGGCCCTGG
7050543	0.00485996	0.000963019	15.7571	up	TUBB2B	347733	Homo sapiens tubulin, beta 2B (TUBB2B), mRNA.	GO:0007018|GO:0051258	GO:0005737|GO:0005874|GO:0043234	GO:0000166|GO:0003924|GO:0005198|GO:0005525	chr6	3169836	3169885	GGTCTACTTTAGGTGTGCGCTGGGTCTCTGGTGCTCTTCACTGTTGCCTG
5720059	0.00389549	0.000596554	15.663	up	GFOD1	54438	Homo sapiens glucose-fructose oxidoreductase domain containing 1 (GFOD1), mRNA.	GO:0055114	GO:0005576	GO:0005488|GO:0009055|GO:0016491	chr6	13471893	13471942	GAGGGTAAAGTGAGCCTAGCCAGGAGGTGTTTGGGGCTCTATCGCGCATC
3710554	0.00103353	3.21203e-05	15.6347	up	FGD5	152273	Homo sapiens FYVE, RhoGEF and PH domain containing 5 (FGD5), mRNA.	GO:0007010|GO:0008360|GO:0030036|GO:0035023|GO:0043088|GO:0046847	GO:0001726|GO:0005622|GO:0005737|GO:0005794|GO:0005856|GO:0030027	GO:0005085|GO:0005089|GO:0005515|GO:0008270|GO:0031267|GO:0046872	chr3	14950699	14950748	CTGGTCTTGGCAGATGGCTCTGGGAACAGCGAGGGAGCACAGAAGTCGTG
7330367	0.00128511	5.84258e-05	15.6161	up	MLANA	2315	Homo sapiens melan-A (MLANA), mRNA.		GO:0005887|GO:0016020		chr9	5899745	5899794	GGCAATTTAGCTCTCTTGGGTTCCCAAATCCCTCTCACAAGAATGTGCAG
4040725	0.00404542	0.000649644	15.5405	up	NCAM1	4684	Homo sapiens neural cell adhesion molecule 1 (NCAM1), transcript variant 1, mRNA.	GO:0007155	GO:0005576|GO:0005886|GO:0016021|GO:0031225	GO:0005515	chr11	112652313	112652362	TCTTTGGGGGTTAGACCACTTTCTGATTAGCCGCCACCTGCCTGCATCTG
1410403	0.00315983	0.000388054	15.5227	up	LRRN2	10446	Homo sapiens leucine rich repeat neuronal 2 (LRRN2), transcript variant 2, mRNA.	GO:0007155|GO:0007165	GO:0016020|GO:0016021	GO:0004872|GO:0005515	chr1	202852986	202853035	CCTTTGTGGAGAAATGTGTCACCTCCCCCAACCCGATTCACTCTTTTCTC
520382	0.00403907	0.000647052	15.4993	up	CLK1	1195	Homo sapiens CDC-like kinase 1 (CLK1), transcript variant 2, mRNA.	GO:0006468|GO:0006468|GO:0008283	GO:0005634	GO:0000166|GO:0004674|GO:0005524|GO:0016740|GO:0000166|GO:0004674|GO:0004715|GO:0005524|GO:0016740	chr2	201426280	201426329	ACTCTCAGAGAAGCCTTAAAGCATCCTTTCTTTGACCTTCTGAAGAAAAG
6330201	0.00519174	0.00110411	15.4944	up	OVOL2	58495	Homo sapiens ovo-like 2 (Drosophila) (OVOL2), mRNA.	GO:0006350|GO:0006355	GO:0005622|GO:0005634	GO:0003677|GO:0008270|GO:0046872	chr20	17953047	17953096	GGCCCTGTAACCTGTGTCCTGTCTGGCGCAGTTGCTCACATTCACCAAAG
2000398	0.000927287	1.28016e-05	15.4542	up	EIF5	1983	Homo sapiens eukaryotic translation initiation factor 5 (EIF5), transcript variant 1, mRNA.	GO:0006446	GO:0005737|GO:0005829	GO:0000166|GO:0003743|GO:0003924|GO:0005525	chr14	102880716	102880765	TGCCTGGCTGGGGCAGTAGGGGAAATTCCACCCAATTTTGCTATGAGCCT
580187	0.00342683	0.00044177	15.4452	up	PDE8B	8622	Homo sapiens phosphodiesterase 8B (PDE8B), transcript variant 3, mRNA.	GO:0000160|GO:0006198|GO:0006355|GO:0009187	GO:0005575	GO:0000156|GO:0000287|GO:0004114|GO:0016787|GO:0030145	chr5	76758755	76758804	GCTGGTGGGTGCCCTCTCTAGACTGGTATCAGCAGCCTGTGTAACCCCTT
6620017	0.00715547	0.00210174	15.3988	up	MKX	283078	Homo sapiens mohawk homeobox (MKX), mRNA.	GO:0006355|GO:0007275|GO:0007517	GO:0005634|GO:0005730	GO:0003700|GO:0043565	chr10	28001951	28002000	ATCCCCCCAGTCCTTTAAAAGAATCTTGAACAATGCTGAGCCGGCAGCTG
4010397	0.0121995	0.00552904	15.3667	up	PLEKHG3	26030	Homo sapiens pleckstrin homology domain containing, family G (with RhoGef domain) member 3 (PLEKHG3), mRNA.	GO:0035023	GO:0005622	GO:0005089	chr14	64280548	64280597	AGGCAGTGGCCTGGAGAGGCTTTGTTCTGTAACGGTGCCTTTTCTTAGGG
1980246	0.0132344	0.00636281	15.3536	up	MYO5C	55930	Homo sapiens myosin VC (MYO5C), mRNA.		GO:0016459	GO:0000166|GO:0003774|GO:0005516|GO:0005524|GO:0051015	chr15	50272050	50272099	AGCACTCCTAGTCTCTGGCCTGTGGATCCAGTGCTATTCTGTCACCAACC
3520762	0.0102479	0.00406271	15.2939	up	DYNC1I1	1780	Homo sapiens dynein, cytoplasmic 1, intermediate chain 1 (DYNC1I1), mRNA.	GO:0047496	GO:0005868|GO:0005874|GO:0048471	GO:0003777|GO:0005515|GO:0008017	chr7	95565236	95565285	GGTACAGGGCCAAAGACTTGAGACGTGGTGTTTTACATGGTGACTCACAT
1740435	0.00434509	0.000753301	15.246	up	HSPC159	29094	Homo sapiens galectin-related protein (HSPC159), mRNA.				chr2	64539199	64539248	AGGGTGGTTTGCCCTTAAGAAGAAAGCTGTTGGGACAAAGACACCGAGCC
6580441	0.0184925	0.0107366	15.224	up	SLCO2B1	11309	Homo sapiens solute carrier organic anion transporter family, member 2B1 (SLCO2B1), mRNA.	GO:0006811	GO:0016020|GO:0016021	GO:0005215|GO:0015347	chr11	74594660	74594709	CTTCTGAGCAGCTCCCAGTGCCAGGGCTTTGAGACTTTCCCACATGATAA
5820195	0.00405784	0.000659224	15.0832	up	CLCNKA	1187	Homo sapiens chloride channel Ka (CLCNKA), transcript variant 2, mRNA.	GO:0006821|GO:0006811|GO:0006821|GO:0007588	GO:0016020|GO:0016021|GO:0005887|GO:0016020	GO:0005216|GO:0005247|GO:0005244|GO:0005247|GO:0031404	chr1	16233060	16233109	AGGCAAAGATGCCCTCTGGGGTTGTCTGGTTCCCAGTGAGAGGCTCCTGA
2120270	0.00651482	0.00174422	15.0171	up	COL17A1	1308	Homo sapiens collagen, type XVII, alpha 1 (COL17A1), mRNA.	GO:0007160|GO:0008544	GO:0005576|GO:0005604|GO:0005887|GO:0005911|GO:0016020	GO:0005198	chr10	105781540	105781589	GCGCCTTCCTGGAGGTGACACTTGATGGGGGTGTGTTCTGGTTACTGTTC
2510746	0.00090587	1.13599e-05	15.0059	up	PGPEP1	54858	Homo sapiens pyroglutamyl-peptidase I (PGPEP1), mRNA.	GO:0006508|GO:0006508	GO:0005737	GO:0008233|GO:0008234	chr19	18337823	18337872	CCTGGTAGCTCTGTGTCCTGAGAAATCCAGAGTGTGGGAGACATCACTGC
2850576	0.0230051	0.0149587	14.9423	up	SEMA4A	64218	Homo sapiens sema domain, immunoglobulin domain (Ig), transmembrane domain (TM) and short cytoplasmic domain, (semaphorin) 4A (SEMA4A), mRNA.	GO:0007275|GO:0007399|GO:0007601|GO:0030154|GO:0050896|GO:0006259|GO:0007275|GO:0006259|GO:0007275	GO:0016020|GO:0016021|GO:0016021|GO:0016020|GO:0016021|GO:0016020|GO:0016021	GO:0004872|GO:0003677|GO:0004872|GO:0005524|GO:0008094|GO:0003677|GO:0004872|GO:0005524|GO:0008094	chr1	154413847	154413896	TGCCGCTTTGGACACCAACACTCCCTTCTCCCAGGGTCATGCAGGGATCT
5690139	0.0190285	0.0112501	14.8749	up	PDGFD	80310	Homo sapiens platelet derived growth factor D (PDGFD), transcript variant 2, mRNA.	GO:0008283	GO:0005576|GO:0016020	GO:0008083	chr11	103283532	103283581	CCTTCCAGGCTGCAATAACCAGCAAGGTTTTCAGTTAAAGCCCTATCTGC
3360678	0.000856132	9.67175e-06	14.7928	up	NRXN2	9379	Homo sapiens neurexin 2 (NRXN2), transcript variant beta, mRNA.	GO:0007155|GO:0007155	GO:0016020|GO:0016021|GO:0016020|GO:0016021|GO:0016020|GO:0016021	GO:0005509|GO:0005515|GO:0005515	chr11	64130333	64130382	AGGCATTGTCCACAGACTGCTGGGGTCACTTCTTTGCCCACGGGCTCCCT
6380717	0.00695964	0.00197159	14.7896	up	HSPA1A	3303	Homo sapiens heat shock 70kDa protein 1A (HSPA1A), mRNA.	GO:0006950|GO:0006402|GO:0006916|GO:0006986	GO:0005634|GO:0005737|GO:0005739|GO:0005783	GO:0000166|GO:0005524|GO:0000166|GO:0005524|GO:0051082	chr6	31893469	31893518	GGAGCTTCAAGACTTTGCATTTCCTAGTATTTCTGTTTGTCAGTTCTCAA
4640086	0.0136255	0.0066792	14.6354	up	FOXQ1	94234	Homo sapiens forkhead box Q1 (FOXQ1), mRNA.	GO:0006350|GO:0006355|GO:0031069	GO:0005634	GO:0003700|GO:0043565	chr6	1259749	1259798	TGCAGGCAACGGGCTACAGCTTTATTAGTGGTTCTCTAACTGTGGTCTCC
3990224	0.0243988	0.0161804	14.5899	up	TNFRSF25	8718	Homo sapiens tumor necrosis factor receptor superfamily, member 25 (TNFRSF25), transcript variant 10, mRNA.	GO:0007166|GO:0008624|GO:0042981|GO:0007165	GO:0005576|GO:0005829|GO:0005886|GO:0005887	GO:0004872|GO:0005031|GO:0005515|GO:0004872|GO:0005515	chr1	6444014	6444063	CACCTAGGCGCTCTGGTGGCCCTTGCAGAAGCCCTAAGTACGGTTACTTA
7150397	0.00407051	0.000663751	14.5737	up	PCDH19	57526	Homo sapiens protocadherin 19 (PCDH19), mRNA.	GO:0007155|GO:0007156	GO:0005886|GO:0016021	GO:0005509|GO:0005515	chrX	99433663	99433712	GGCTTACGCCTTCGCTCCTCTAGTGAGGGGAATGAGCCTGATGACACTAT
110685	0.00160548	8.92116e-05	14.5533	up	SYK	6850	Homo sapiens spleen tyrosine kinase (SYK), mRNA.	GO:0001820|GO:0006461|GO:0007159|GO:0007167|GO:0007229|GO:0007242|GO:0007257|GO:0008283|GO:0009887|GO:0019370|GO:0030593|GO:0043306|GO:0043366|GO:0044419|GO:0045401|GO:0045425|GO:0045579|GO:0045588|GO:0046638|GO:0046641|GO:0046777|GO:0050731|GO:0050850|GO:0050853	GO:0005634|GO:0005730|GO:0005737|GO:0005886|GO:0019815|GO:0042101	GO:0000166|GO:0004715|GO:0004716|GO:0005178|GO:0005515|GO:0005515|GO:0005515|GO:0005524|GO:0016740	chr9	92697889	92697938	CCCGGGAGAAAAGACGGATGGCAGGATCCAAGGGGCTAGCTGGATTTGTT
7210647	0.0107755	0.00441777	14.5516	up	NKD2	85409	Homo sapiens naked cuticle homolog 2 (Drosophila) (NKD2), mRNA.	GO:0006810|GO:0006887|GO:0016055	GO:0005737|GO:0005886|GO:0031410	GO:0005509|GO:0005515	chr5	1091714	1091763	GGCGGTGAACACATCTGAAGCCACTATGTTTCCTGGCTCTAAGGCTCGTC
2640735	0.018492	0.0107127	14.5051	up	BHLHB2	8553	Homo sapiens basic helix-loop-helix domain containing, class B, 2 (BHLHB2), mRNA.	GO:0045892	GO:0005634	GO:0003700|GO:0005515|GO:0016564	chr3	5001452	5001501	GGTCCAGAGTACTTGTTTTCCCGATGTGTCCAGCCAGCTCCGCAGCAGCT
2350114	0.00179826	0.000112035	14.5009	up	GJA9	81025	Homo sapiens gap junction protein, alpha 9, 59kDa (GJA9), mRNA.	GO:0007154	GO:0005886|GO:0005922|GO:0016021|GO:0030054		chr1	39112409	39112458	TCCACCTTGGACACTGGGTTAATTCTGTTTGCCCCTGGAACACAATCACG
2140707	0.0127251	0.00596939	14.4677	up	SLPI	6590	Homo sapiens secretory leukocyte peptidase inhibitor (SLPI), mRNA.		GO:0005576	GO:0004867	chr20	43315182	43315654	GGATCCTGTTGACACCCCAAACCCAACAAGGAGGAAGCCTGGGAAGTGCC
5570731	0.0143721	0.00731238	14.448	up	C8orf4	56892	Homo sapiens chromosome 8 open reading frame 4 (C8orf4), mRNA.	GO:0006915			chr8	40130858	40130907	GATGGCTGGAGATGACATTTATCCAGGGTCACTTTGTCAGGCCCTAGGAC
4640491	0.000944614	2.28521e-05	14.4429	up	CDO1	1036	Homo sapiens cysteine dioxygenase, type I (CDO1), mRNA.	GO:0000097|GO:0006954|GO:0042412|GO:0046439|GO:0055114	GO:0005829	GO:0005506|GO:0016491|GO:0017172|GO:0046872	chr5	115168394	115168443	TCCCCAGACCACAACAAACCAAAACATAAACTCATGTCTGTGTCCCATGG
5490753	0.00103353	3.30181e-05	14.3938	up	NAALAD2	10003	Homo sapiens N-acetylated alpha-linked acidic dipeptidase 2 (NAALAD2), mRNA.	GO:0006508|GO:0042135	GO:0016020|GO:0016021	GO:0004180|GO:0008233|GO:0008236|GO:0008237|GO:0008239|GO:0008270|GO:0016805|GO:0046872	chr11	89565249	89565298	AGTGATTGCCTGGGCCAAGTGGCAGGTTGGGGAGGATGGCTGCAAAGAAG
6180259	0.00677482	0.00187954	14.3344	up	HSPB8	26353	Homo sapiens heat shock 22kDa protein 8 (HSPB8), mRNA.	GO:0006950|GO:0008150	GO:0005575|GO:0005622	GO:0004674|GO:0042802	chr12	118116751	118116800	GTCTCCAGACAGCTCCATCAGGAACCAAGCAAAGGCCAGATAGCCTGACA
1780273	0.0133569	0.0064666	14.2703	up	ALOX5	240	PREDICTED: Homo sapiens arachidonate 5-lipoxygenase (ALOX5), mRNA.	GO:0006954|GO:0019370|GO:0055114	GO:0005634|GO:0005737|GO:0016020	GO:0004051|GO:0005506|GO:0005509|GO:0005515|GO:0005515|GO:0005515|GO:0016165|GO:0016491				GCACAGCGTCCTGTCCACACCCAGCTCAGCATTTCCACACCAAGCAGCAA
2000228	0.00241888	0.000218965	14.2457	up	FEM1C	56929	Homo sapiens fem-1 homolog c (C. elegans) (FEM1C), mRNA.	GO:0006511	GO:0005737		chr5	114884624	114884673	GCCCTTATGTGTCACTAAACAACTAGTTTCTCTCCCTTTTGTCAGTTCCC
3400332	0.00566526	0.00128682	14.2384	up	RHOB	388	Homo sapiens ras homolog gene family, member B (RHOB), mRNA.	GO:0006927|GO:0007155|GO:0007264|GO:0007266|GO:0007275|GO:0008333|GO:0015031|GO:0030154|GO:0045766|GO:0045786	GO:0005622|GO:0005634|GO:0005768|GO:0005886|GO:0031902	GO:0000166|GO:0003924|GO:0005515|GO:0005525	chr2	20512363	20512412	GCAGGTCATGCACACAGTTTTGATAAAGGGCAGTAACAAGTATTGGGGCC
6280286	0.00206411	0.000147208	14.2144	up	ADAMTSL3	57188	Homo sapiens ADAMTS-like 3 (ADAMTSL3), mRNA.		GO:0005576|GO:0005578	GO:0008233|GO:0008237|GO:0008270	chr15	82499175	82499224	GTGATTGGGAATGGATGGGGGACAGTGAGGAGGACACACCAGCCCATTAG
3450114	0.000996316	2.76044e-05	14.1728	up	FAM69B	138311	PREDICTED: Homo sapiens family with sequence similarity 69, member B (FAM69B), mRNA.		GO:0016020|GO:0016021					GATTCCAGCACCACAGACATGAGACCCCAGCTCGGAGCAAAGGCGGACAT
6960035	0.0118922	0.00524322	14.1172	up	C19orf4	25789	Homo sapiens chromosome 19 open reading frame 4 (C19orf4), mRNA.				chr19	18592697	18592746	GAGCTGCGTCTTGCTAGGGCTTCCCCCTTCTCCCCATCCCGGTCTCCAGA
7570376	0.00103353	3.29891e-05	14.1037	up	ENPP6	133121	Homo sapiens ectonucleotide pyrophosphatase/phosphodiesterase 6 (ENPP6), mRNA.	GO:0008152|GO:0016042|GO:0019695	GO:0005576|GO:0005886|GO:0016021	GO:0008889|GO:0016787	chr4	185247162	185247211	GGACGGTGTTCCAATGAATTCAGTAGAGCCCACTTTCCTCCACTGTGGAG
830440	0.00120358	5.12082e-05	13.9947	up	TLR5	7100	Homo sapiens toll-like receptor 5 (TLR5), mRNA.	GO:0006954|GO:0007165|GO:0045087	GO:0016020|GO:0016021	GO:0004888|GO:0005515|GO:0004872	chr1	221350625	221350674	TGCCCAGGGCAGGTGCTTATCTGACCTTAACAGTGCTCTCATCATGGTGG
5900367	0.00646726	0.0017145	13.9612	up	FLJ41603	389337	Homo sapiens FLJ41603 protein (FLJ41603), mRNA.				chr5	148994542	148994591	CCCTTGCCTCCTGTGATGGAGTGAGAACTCTTAAACCCCTCAGGCCCCAA
3390187	0.00189266	0.000121255	13.9601	up	EFNA1	1942	Homo sapiens ephrin-A1 (EFNA1), transcript variant 1, mRNA.	GO:0000187|GO:0007267|GO:0030182|GO:0048013|GO:0050770	GO:0005886|GO:0005887|GO:0031225	GO:0046875	chr1	153373428	153373477	CCTGCCTTTAAGCCAAAGAAACAAGCTGTGCAGGCATGGTCCCTTAAGGC
6420019	0.00110339	4.03544e-05	13.8307	up	CADM4	199731	Homo sapiens cell adhesion molecule 4 (CADM4), mRNA.	GO:0007155|GO:0045786	GO:0016020|GO:0016021	GO:0005515	chr19	48818486	48818535	TGAAAATATCAGATTGCACCCCCCTCTCCCCATTCCTGGCTTTTGCCCCC
7320064	0.00646559	0.00170883	13.8133	up	IQCA1	79781	Homo sapiens IQ motif containing with AAA domain 1 (IQCA1), mRNA.				chr2	236897853	236897902	GCCGCAAACCCGCTAACCACTGCATGTGCTGTTATGCCTTTCCCAGGCTG
580390	0.00103353	3.34561e-05	13.8081	up	PPARGC1A	10891	Homo sapiens peroxisome proliferator-activated receptor gamma, coactivator 1 alpha (PPARGC1A), mRNA.	GO:0001659|GO:0001678|GO:0006367|GO:0006397|GO:0006461|GO:0007005|GO:0007586|GO:0008380|GO:0030521|GO:0035066|GO:0042594|GO:0045333|GO:0045722|GO:0045944|GO:0046321|GO:0050821|GO:0050873	GO:0005634|GO:0005665	GO:0000166|GO:0003677|GO:0003723|GO:0008134|GO:0016455|GO:0030374|GO:0050681	chr4	23402860	23402909	GAAAGTGAGCGATTAGTTGAGCCCTTGCCGGGCCTTTTTTCCACCTGCCA
2570112	0.00556976	0.00124627	13.7745	up	ABLIM1	3983	Homo sapiens actin binding LIM protein 1 (ABLIM1), transcript variant 4, mRNA.	GO:0007010|GO:0007010|GO:0007010|GO:0007010|GO:0007010|GO:0007010|GO:0007010|GO:0007010|GO:0007010|GO:0007601|GO:0009887	GO:0005737|GO:0015629	GO:0003779|GO:0008270|GO:0046872|GO:0003779|GO:0008270|GO:0046872|GO:0003779|GO:0003779|GO:0003779|GO:0003779|GO:0008270|GO:0046872|GO:0003779|GO:0008270|GO:0046872|GO:0003779|GO:0008270|GO:0046872|GO:0003779|GO:0005515|GO:0008270|GO:0046872	chr10	116181045	116181094	GAAAAGCTGTGTCGTGTTCCCTGTGAAACTGAGCAGGTGTGTGTTGGCGC
7210022	0.000927287	1.66818e-05	13.7344	up	CNTNAP4	85445	Homo sapiens contactin associated protein-like 4 (CNTNAP4), transcript variant 2, mRNA.	GO:0007155|GO:0007165	GO:0016020|GO:0016021	GO:0005102	chr16	75150209	75150258	GTACAGGCTTGGGGTGGCTCCAGGAAGCCTCGTCCAGTGATATATTTCTC
6900097	0.00481297	0.000938475	13.6702	up	FNDC1	84624	Homo sapiens fibronectin type III domain containing 1 (FNDC1), mRNA.				chr6	159612782	159612831	TCCAGGAATAGCATATGCACGCTGTTCTTGCTTCATGGAATGCTACATGC
3830768	0.00227304	0.000192067	13.5994	up	SOBP	55084	Homo sapiens sine oculis binding protein homolog (Drosophila) (SOBP), mRNA.			GO:0008270|GO:0046872	chr6	108087919	108087968	CAGGAAGAAGCCGCCCCTCCTCTGGGGCCATATTTTTCTGCTGGGTCACA
1430280	0.0102169	0.00402565	13.5771	up	CEBPA	1050	Homo sapiens CCAAT/enhancer binding protein (C/EBP), alpha (CEBPA), mRNA.	GO:0006091|GO:0006350|GO:0006350|GO:0006355|GO:0006366|GO:0019221|GO:0030099|GO:0044419	GO:0005634	GO:0003705|GO:0008134|GO:0043565|GO:0046983	chr19	38483061	38483110	GCCCCAGCAGTGCCTTGTGCAATGTGAATGTGCGCGTCTCTGCTAAACCA
4280450	0.00474414	0.000914511	13.5072	up	ZNF423	23090	Homo sapiens zinc finger protein 423 (ZNF423), mRNA.	GO:0006355|GO:0007275|GO:0007399|GO:0016481|GO:0030154|GO:0045941	GO:0005622|GO:0005634	GO:0003677|GO:0008270|GO:0016563|GO:0016564|GO:0046872	chr16	48082425	48082474	CCTGCTACAGCTAGTGTGCTTTTAGACTTTCCGCCGCAGACTACATTTCT
4040037	0.00250048	0.00023955	13.4581	up	EBI2	1880	Homo sapiens Epstein-Barr virus induced gene 2 (lymphocyte-specific G protein-coupled receptor) (EBI2), mRNA.	GO:0006955|GO:0007165|GO:0007186	GO:0005886|GO:0005887	GO:0004872|GO:0045028	chr13	98745149	98745198	CATTGGGCACTTTCCCATCTCCAACTCGGAAGTAAGCCCAAGAGAACAAC
1500681	0.00346891	0.000454203	13.3987	up	LRRCC1	85444	Homo sapiens leucine rich repeat and coiled-coil domain containing 1 (LRRCC1), transcript variant 1, mRNA.			GO:0005515	chr8	86235426	86236975	TGGGGACATGAGCTGGCACAACAAGGATCTTCTCTAGCCCAAAATCGTGG
4280577	0.0131312	0.00627506	13.366	up	BMP2	650	Homo sapiens bone morphogenetic protein 2 (BMP2), mRNA.	GO:0001658|GO:0001837|GO:0006954|GO:0007267|GO:0008285|GO:0009790|GO:0009887|GO:0030501|GO:0030509|GO:0030509|GO:0032582|GO:0035051|GO:0040007|GO:0042475|GO:0045165|GO:0045669|GO:0045786|GO:0045941|GO:0048711|GO:0051216	GO:0005576|GO:0005576|GO:0005576|GO:0005615	GO:0005125|GO:0008083|GO:0016566	chr20	6707486	6707535	TTGTGGCTCCCCCGGGGTATCACGCCTTTTACTGCCACGGAGAATGCCCT
1050068	0.0285066	0.020143	13.3587	up	F2RL1	2150	Homo sapiens coagulation factor II (thrombin) receptor-like 1 (F2RL1), mRNA.	GO:0007165|GO:0007186|GO:0007204|GO:0030193	GO:0005794|GO:0005886|GO:0005887	GO:0004872|GO:0005102|GO:0015057	chr5	76166727	76166776	AAAGCCTTCAGAGGGTTTGGACCACATCTCTTTGGAAAATAGTTTGCAAC
6580717	0.00472722	0.000902651	13.2887	up	ZMYND15	84225	Homo sapiens zinc finger, MYND-type containing 15 (ZMYND15), mRNA.			GO:0008270|GO:0046872	chr17	4596022	4596071	CCGGCGGAAATGAATGCTGATACCCTAGTAGTCCCCAGCTCCCAAACACT
5720441	0.0196337	0.0117389	13.281	up	RARB	5915	Homo sapiens retinoic acid receptor, beta (RARB), transcript variant 1, mRNA.	GO:0006355|GO:0006350|GO:0006355|GO:0007165	GO:0005634|GO:0005575|GO:0005634|GO:0005737	GO:0003708|GO:0003700|GO:0003707|GO:0003708|GO:0008270|GO:0043565|GO:0046872	chr3	25614019	25614068	GCAGGCTGGTCTACCACTGGACCATGTAACTCTAGTGTCCTTCCTGATTC
6510524	0.00456027	0.000846814	13.2466	up	PSCD4	27128	Homo sapiens pleckstrin homology, Sec7 and coiled-coil domains 4 (PSCD4), mRNA.	GO:0032012|GO:0032012|GO:0032012|GO:0032012|GO:0032012|GO:0032012	GO:0005622|GO:0005622|GO:0005622|GO:0005622|GO:0005622|GO:0005622	GO:0005086|GO:0005086|GO:0005086|GO:0005086|GO:0005086|GO:0005086	chr22	36041166	36041215	CTGTCCTGCTCCTGGGATGCACTGGCTACTCCCTTAGTCTACTCCCTTCC
2060338	0.00846682	0.00290011	13.2265	up	C8orf47	203111	Homo sapiens chromosome 8 open reading frame 47 (C8orf47), mRNA.				chr8	99174703	99174752	CAGGAGAAGTGGTGGACCTTTCAGCAGCCACATAGATAGAAGAGTGAACC
1430477	0.0145784	0.00748507	13.19	up	CTSL2	1515	Homo sapiens cathepsin L2 (CTSL2), mRNA.	GO:0006508	GO:0005764	GO:0004197|GO:0005515|GO:0008233	chr9	98835003	98835052	GAGCTGATGGATGGTGAGGAGGAAGGACTTAAGGACAGCATGTCTGGGGA
5720682	0.0029255	0.000327339	13.1612	up	TMEM176A	55365	Homo sapiens transmembrane protein 176A (TMEM176A), mRNA.		GO:0016020|GO:0016021		chr7	150133038	150133087	AGCAGCACTTGCCCATTCCTTACACCCCTTCCCCATCCTGCTCCGCTTCA
4040162	0.00428623	0.000734436	13.1497	up	MEF2C	4208	Homo sapiens myocyte enhancer factor 2C (MEF2C), mRNA.	GO:0001568|GO:0001649|GO:0001958|GO:0001974|GO:0002062|GO:0006355|GO:0007399|GO:0007507|GO:0007517|GO:0045941|GO:0045944	GO:0005634	GO:0003700|GO:0003700|GO:0003702|GO:0043565	chr5	88052034	88052083	GTGTTTCTCATTGTAAAAGGCTGCCGCTGGGTGGCAGAAGCCAAGAGACC
5090563	0.00313054	0.000377638	13.1122	up	PRKCB1	5579	Homo sapiens protein kinase C, beta 1 (PRKCB1), transcript variant 2, mRNA.	GO:0006468|GO:0007242	GO:0005737|GO:0005829|GO:0005886|GO:0005886|GO:0005886|GO:0005886	GO:0000166|GO:0004697|GO:0005509|GO:0005515|GO:0005524|GO:0008270|GO:0016740|GO:0019992	chr16	24134561	24134610	TGATTTAACCAAGAAGACGGCTGCGGAGCCTAGCAGACTCAGGCCTGTGG
2140059	0.000805992	7.90119e-06	13.0917	up	C1orf165	79656	Homo sapiens chromosome 1 open reading frame 165 (C1orf165), mRNA.				chr1	48980935	48980984	CCGAGCCGGAGTTACGGAGCACTTTCAGTGAGGAAGCAAATACGTCGTCC
7040286	0.00900556	0.00320262	13.0357	up	ACSL5	51703	Homo sapiens acyl-CoA synthetase long-chain family member 5 (ACSL5), transcript variant 1, mRNA.	GO:0006629|GO:0006631|GO:0008152	GO:0005739|GO:0005741|GO:0005743|GO:0005777|GO:0005778|GO:0005783|GO:0005789|GO:0005792|GO:0016020|GO:0016021	GO:0000287|GO:0004467|GO:0016874	chr10	114178012	114178061	CCAACTGATCTCCCCCACCCTTGGATTAGAGTTCCTGCTCTACCTTACCC
6590538	0.0107446	0.00437967	13.0207	up	TF	7018	Homo sapiens transferrin (TF), mRNA.	GO:0006811|GO:0006826|GO:0006879	GO:0005576|GO:0005739|GO:0005768|GO:0030139|GO:0030139	GO:0008199|GO:0046872	chr3	134980126	134980175	TGGAAGCCTGCACTTTCCGTAGACCTTAAAATCTCAGAGGTAGGGCTGCC
3990433	0.0141117	0.00706276	13.0055	up	ADAP2	55803	Homo sapiens ArfGAP with dual PH domains 2 (ADAP2), mRNA.				chr17	26310214	26310263	GCTGGGTTGTGCATTAAGGGCCAGTTTACTTGTCTGCCTCTTTGACCACC
3850440	0.0024451	0.00022389	12.9495	up	FCER1G	2207	Homo sapiens Fc fragment of IgE, high affinity I, receptor for; gamma polypeptide (FCER1G), mRNA.	GO:0001798|GO:0001805|GO:0001812|GO:0002431|GO:0006911|GO:0007166|GO:0016064|GO:0019886|GO:0030593|GO:0032733|GO:0032755|GO:0032760|GO:0032765|GO:0033026|GO:0042590|GO:0042742|GO:0043306|GO:0045576|GO:0050766|GO:0050778	GO:0005886|GO:0005886|GO:0005886|GO:0005886|GO:0005887|GO:0009897|GO:0032998	GO:0004888|GO:0005515|GO:0005515|GO:0005515|GO:0019767|GO:0019864	chr1	159455128	159455334	TGTTTACACGGGCCTGAGCACCAGGAACCAGGAGACTTACGAGACTCTGA
5900497	0.000805992	6.8074e-06	12.9466	up	PLXDC2	84898	Homo sapiens plexin domain containing 2 (PLXDC2), mRNA.		GO:0016020|GO:0016021		chr10	20608861	20608910	AGCTGCTGTAGCCTGAAGAAGACAAGATTTCTGGACAAGCTCAGCCCAGG
2710575	0.0104282	0.00415946	12.9236	up	CD69	969	Homo sapiens CD69 molecule (CD69), mRNA.		GO:0009897|GO:0005887|GO:0009897|GO:0016020	GO:0004888|GO:0005488|GO:0005529	chr12	9796674	9796723	TCCTCAGCTGTAGACAGGTCCTTTTCGATGGTACATATTTCTTTGCCTTT
6550521	0.0168225	0.00930213	12.9176	up	CLCA2	9635	Homo sapiens chloride channel, calcium activated, family member 2 (CLCA2), mRNA.	GO:0006811|GO:0006821|GO:0007155	GO:0005576|GO:0005886|GO:0009925|GO:0016021|GO:0030054	GO:0005254|GO:0005509|GO:0005515|GO:0015276|GO:0031404	chr1	86694596	86694645	AGAAGAGGTCAGCAGGGAGATACTAACCTTTGGAAATGATTAGCTGGCTC
610189	0.00712271	0.00208315	12.7911	up	COBL	23242	Homo sapiens cordon-bleu homolog (mouse) (COBL), mRNA.				chr7	51051721	51051770	TGGCTCCCTTTGTATGATATCGTGGTCTTCTCACATGGTGCCCAGTCACC
4780437	0.00616407	0.00156562	12.7152	up	ANK2	287	Homo sapiens ankyrin 2, neuronal (ANK2), transcript variant 2, mRNA.	GO:0007165|GO:0007165	GO:0005737|GO:0005856	GO:0005515|GO:0005515	chr4	114523964	114524013	GCCAAAATAAGAGAGGCCGATGGTGAAACTTTTTGAGACACCCTATGGCC
5690239	0.00241888	0.00021873	12.7063	up	KIAA0644	9865	Homo sapiens KIAA0644 gene product (KIAA0644), mRNA.		GO:0016020|GO:0016021	GO:0005515	chr7	28959622	28959671	GGCCTCTGGTTCTCCTCACCACCCACCTTTTCAGCCATAGAACATCACTG
3520709	0.0190518	0.0112717	12.6893	up	ADH7	131	Homo sapiens alcohol dehydrogenase 7 (class IV), mu or sigma polypeptide (ADH7), mRNA.	GO:0055114|GO:0001523|GO:0006069|GO:0010430|GO:0045471|GO:0055114	GO:0005737	GO:0005488|GO:0008270|GO:0016491|GO:0046872|GO:0004024|GO:0004031|GO:0004745|GO:0004745|GO:0005488|GO:0008270|GO:0016491|GO:0019841|GO:0035276|GO:0046872|GO:0048019	chr4	100552547	100552596	CAGTAGAATTGCAAGTCCCTAAGTCCCTATTCACTGTGCTTAGTAGTGAC
3190338	0.0113005	0.00484764	12.6247	up	HDHD3	81932	Homo sapiens haloacid dehalogenase-like hydrolase domain containing 3 (HDHD3), mRNA.	GO:0008152	GO:0005739	GO:0008967|GO:0016787	chr9	115175564	115175613	AGCTCTGGACCTTTCCCCCTCTCCCTGCGGCCTTTGTCACCTACTGTGAT
770575	0.00227108	0.000191179	12.6141	up	TSPAN32	10077	Homo sapiens tetraspanin 32 (TSPAN32), transcript variant 2, mRNA.	GO:0007267	GO:0016020|GO:0016021	GO:0003674	chr11	2295848	2295897	GTCCTTGTCCCTGGTCCTGTGGTCCCTCCACCTTCAAACCAGCAATGGTG
4210228	0.00315983	0.000385939	12.4335	up	PON3	5446	Homo sapiens paraoxonase 3 (PON3), mRNA.	GO:0009605	GO:0005576	GO:0004064|GO:0016787	chr7	94827274	94827323	CCAACAATGGCTCTGTGCTTCAGGGCACCTCTGTGGCTTCTGTGTACCAT
3140131	0.00240369	0.000213219	12.4124	up	NMUR2	56923	Homo sapiens neuromedin U receptor 2 (NMUR2), mRNA.	GO:0006816|GO:0006940|GO:0007165|GO:0007200|GO:0007204|GO:0007218|GO:0007417|GO:0007631|GO:0019226|GO:0043006|GO:0048016|GO:0050482	GO:0005886|GO:0016021	GO:0001607|GO:0004872|GO:0005229|GO:0005525	chr5	151751579	151751628	CTGAGTCATCTACGTTCCGAGTCAGGCTGTCACTCCTACTACCAATGGCC
5390725	0.00930448	0.00340656	12.3459	up	SSTR2	6752	Homo sapiens somatostatin receptor 2 (SSTR2), mRNA.	GO:0007165|GO:0007187|GO:0007193|GO:0007218|GO:0007267|GO:0007584|GO:0007586|GO:0008285	GO:0005624|GO:0005737|GO:0005886|GO:0005887	GO:0004872|GO:0004994|GO:0005515|GO:0030165	chr17	68679500	68679549	TGTAAATTAGTCGGGCGTGGTGTCACGTGCCTGTAATCCTAGCTGCTCGG
2760112	0.00651661	0.00174733	12.3144	up	P2RY5	10161	Homo sapiens purinergic receptor P2Y, G-protein coupled, 5 (P2RY5), mRNA.	GO:0007165|GO:0007186	GO:0005886|GO:0016021	GO:0004872|GO:0045028	chr13	47884066	47884115	GCACCCGCCGTTTTTGTTCAGTCTACCCACTCTCAGGGTAACAATGCCTC
870575	0.000922051	1.21102e-05	12.2092	up	PKNOX2	63876	Homo sapiens PBX/knotted 1 homeobox 2 (PKNOX2), mRNA.	GO:0006355	GO:0005634|GO:0005737|GO:0015629|GO:0015630	GO:0003700|GO:0003785|GO:0043565|GO:0051015	chr11	124808017	124808066	CCACCTGGTTGGGGTAGAGCAAAAGGATGGTCACTCTTCCGAGGTCTCCC
3140520	0.032606	0.0241014	12.1345	up	TMOD1	7111	Homo sapiens tropomodulin 1 (TMOD1), mRNA.	GO:0006979|GO:0030239	GO:0005856|GO:0005856|GO:0005737|GO:0005856|GO:0030016	GO:0005523|GO:0005523|GO:0003779|GO:0004601|GO:0005523|GO:0020037	chr9	99402093	99402142	AGCCCCAGGAGCCCAGTTTCAATGGCCTTGCTGTGTGGTGTTTCAAGTGC
2490240	0.0042357	0.000719787	12.105	up	PTPRE	5791	Homo sapiens protein tyrosine phosphatase, receptor type, E (PTPRE), transcript variant 2, mRNA.	GO:0006468|GO:0006470|GO:0007185	GO:0005737|GO:0005886|GO:0016021	GO:0004872|GO:0004872|GO:0004725|GO:0005001|GO:0016787|GO:0042803	chr10	129773696	129773745	GTGTGATCTGGTCACTATGTGACTGCCTTTACGGTTTCTCTCCATGTGCT
2370747	0.00900556	0.00319917	12.0804	up	TRIM29	23650	Homo sapiens tripartite motif-containing 29 (TRIM29), mRNA.	GO:0006366	GO:0005622|GO:0005737	GO:0003700|GO:0005515|GO:0005515|GO:0008270|GO:0046872	chr11	119487418	119487467	CAAAAGGTGCCTTACACACTGCCCCCACCCTCAGCCGTTGCCCCATCAGA
7200044	0.0484877	0.0396798	12.0537	up	SH3BGRL2	83699	Homo sapiens SH3 domain binding glutamic acid-rich protein like 2 (SH3BGRL2), mRNA.		GO:0005634	GO:0017124	chr6	80469973	80470022	CCCTGTCTGATAGAGGGAACCCCTGTACTGAACTTTGTGTTGACCATAGC
6020224	0.00396961	0.000625641	12.0102	up	FBP1	2203	Homo sapiens fructose-1,6-bisphosphatase 1 (FBP1), mRNA.	GO:0005975|GO:0005975|GO:0006000|GO:0006094	GO:0005739|GO:0005829	GO:0016787|GO:0042578|GO:0004331|GO:0008270|GO:0016787|GO:0042132|GO:0042132|GO:0042578|GO:0042802	chr9	96405486	96405535	CCGACGACGTGCTCGAGTTCCTGAAGGTGTATGAGAAGCACTCTGCCCAG
7100121	0.00200287	0.000135698	11.9514	up	HNMT	3176	Homo sapiens histamine N-methyltransferase (HNMT), transcript variant 1, mRNA.	GO:0007585	GO:0005737	GO:0008168|GO:0016740|GO:0008170|GO:0016740|GO:0008168|GO:0016740|GO:0046539	chr2	138490222	138490271	TGTTGTGGATCTCTCAGTGTTTAACATGGTGCCTTGCATATGGTAAATGC
4830239	0.00498457	0.00101364	11.8956	up	ITPKB	3707	Homo sapiens inositol 1,4,5-trisphosphate 3-kinase B (ITPKB), mRNA.	GO:0007165		GO:0000166|GO:0005516|GO:0005524|GO:0008440|GO:0016301|GO:0016740	chr1	224886280	224886329	CCCACTTGGTAGAAAGAGCCCAGAAGCAGCCCTGGCCCTGTAAGATGGAC
4150201	0.0146242	0.00753227	11.8759	up	BCL2	596	Homo sapiens B-cell CLL/lymphoma 2 (BCL2), nuclear gene encoding mitochondrial protein, transcript variant alpha, mRNA.	GO:0001836|GO:0001836|GO:0006916|GO:0006916|GO:0006916|GO:0006916|GO:0006916|GO:0006959|GO:0007565|GO:0008219|GO:0008284|GO:0008633|GO:0009314|GO:0009636|GO:0010039|GO:0031069|GO:0032848|GO:0034097|GO:0035094|GO:0042100|GO:0042493|GO:0043473|GO:0043496|GO:0043497|GO:0043524|GO:0045069|GO:0046902|GO:0046902|GO:0051607|GO:0051881|GO:0051881|GO:0051902	GO:0005634|GO:0005737|GO:0005739|GO:0005739|GO:0005741|GO:0005741|GO:0005741|GO:0005741|GO:0005741|GO:0005783|GO:0005789|GO:0005829|GO:0016020|GO:0016021|GO:0031965	GO:0002020|GO:0005515|GO:0042803|GO:0046982|GO:0046982|GO:0051434	chr18	58942032	58942081	CATGCACCTAAACCTTTTGGAAAATCTGCCGTGGGCCCTCCAGATAGCTC
6580626	0.00594853	0.00147361	11.8703	up	CXorf57	55086	Homo sapiens chromosome X open reading frame 57 (CXorf57), mRNA.				chrX	105808983	105809032	TGGCCACTCTGCATTTGCAAGGCCCGGTGGTTGACATCTGTGTGGTTTGT
4180324	0.0449771	0.036198	11.8608	up	FAM46B	115572	Homo sapiens family with sequence similarity 46, member B (FAM46B), mRNA.				chr1	27204252	27204301	GAGCCCTCCTGCCTGGGAGCTTGTTCTTTGGAAGGTGCTGAGCCTGAATT
1430170	0.0285786	0.0202145	11.8542	up	FGL2	10875	Homo sapiens fibrinogen-like 2 (FGL2), mRNA.	GO:0007165	GO:0005576|GO:0005577	GO:0005102	chr7	76663704	76663753	CCTTCTGGGAACTGTGGGCTGTACTACAGTTCAGGCTGGTGGTTTGATGC
6200600	0.00669366	0.00183592	11.8462	up	FILIP1	27145	Homo sapiens filamin A interacting protein 1 (FILIP1), mRNA.				chr6	76074785	76074834	CATCAGTTAGATGTGGGGACTCAATCACACGCTCTTCAAGTCCGGCTCCC
5220181	0.00715547	0.00210018	11.8187	up	PKP1	5317	Homo sapiens plakophilin 1 (ectodermal dysplasia/skin fragility syndrome) (PKP1), transcript variant 1a, mRNA.	GO:0007155|GO:0007165|GO:0007275	GO:0005634|GO:0005882|GO:0030054|GO:0030057	GO:0004871|GO:0004871|GO:0005515|GO:0019215|GO:0030280	chr1	199568466	199568515	GGGGACCCAAGAGGCAGTGTTGCTGTCTGCATGTCCACCTTGGAATCTGG
2060041	0.00455806	0.000845448	11.7706	up	FMO1	2326	Homo sapiens flavin containing monooxygenase 1 (FMO1), mRNA.	GO:0006810|GO:0055114	GO:0005783|GO:0005792|GO:0016020|GO:0016021|GO:0031227	GO:0004497|GO:0004499|GO:0009055|GO:0050660|GO:0050661|GO:0004497|GO:0004499|GO:0005215|GO:0005488|GO:0050660|GO:0050661	chr1	169521454	169521503	CCACTGGTATTCCTGAGCCTCTCCCAGCTCCACTTCTAATGCTAGAGAAT
380102	0.00378627	0.000548098	11.7449	up	TMEM51	55092	Homo sapiens transmembrane protein 51 (TMEM51), mRNA.		GO:0016020|GO:0016021|GO:0016021|GO:0016021		chr1	15419242	15419291	CTACGCTGGAGTCCTGAACTGTGGGTAGAAAACACGACCTGGCTTTGTAG
4210465	0.00389784	0.00060094	11.6909	up	CD86	942	Homo sapiens CD86 molecule (CD86), transcript variant 2, mRNA.	GO:0006955|GO:0007267|GO:0008284|GO:0042110|GO:0043017|GO:0044419|GO:0045086|GO:0045404|GO:0045630|GO:0045941	GO:0005886|GO:0009897|GO:0016021	GO:0005515|GO:0015026|GO:0016563	chr3	123322569	123322618	TCCCATGTTTTTACCCTGCCCCTGCCTTGATTAGACTCCTAGCACCTGGC
6560487	0.00909699	0.00329561	11.6797	up	CNTFR	1271	Homo sapiens ciliary neurotrophic factor receptor (CNTFR), transcript variant 2, mRNA.	GO:0008284|GO:0007165|GO:0007399|GO:0008284	GO:0016020|GO:0005886|GO:0019898|GO:0031225	GO:0004872|GO:0004896|GO:0005515|GO:0004872|GO:0004897|GO:0019955	chr9	34541533	34541582	TCCCCTGACCCTGCTCCTATCCCACAGTATTTAATGCCCTGTCAGTCCCT
6510259	0.00737644	0.00225883	11.6184	up	DLK1	8788	Homo sapiens delta-like 1 homolog (Drosophila) (DLK1), mRNA.	GO:0007275	GO:0005615|GO:0005625|GO:0016020|GO:0016021	GO:0005509|GO:0003674	chr14	100270822	100270871	TGCGAGACCTGGGTGTCCAACCTGCGCTACAACCACATGCTGCGGAAGAA
7550066	0.0430709	0.0344202	11.6121	up	MERTK	10461	Homo sapiens c-mer proto-oncogene tyrosine kinase (MERTK), mRNA.	GO:0006468|GO:0006468|GO:0007166|GO:0007267|GO:0007601|GO:0050896	GO:0005625|GO:0005887|GO:0016020	GO:0000166|GO:0004713|GO:0005524|GO:0016740|GO:0000166|GO:0004714|GO:0004872|GO:0005524|GO:0016740	chr2	112503000	112503049	CTTCCTTACCAAGTGAACTCCATGGCCCCAAAGCACCAGATGAATGTTGT
4880408	0.012418	0.00574858	11.6022	up	SEMA4D	10507	Homo sapiens sema domain, immunoglobulin domain (Ig), transmembrane domain (TM) and short cytoplasmic domain, (semaphorin) 4D (SEMA4D), mRNA.	GO:0006916|GO:0006955|GO:0007155|GO:0007275|GO:0007399|GO:0030154|GO:0050772	GO:0016020|GO:0016021	GO:0004872|GO:0005102	chr9	91182226	91182275	GGCGCTGTTCCTGCCACTGTCCTGAAGATGTGAATGGGTGGTACGATTTC
1070435	0.0107805	0.00442417	11.5991	up	GAS7	8522	Homo sapiens growth arrest-specific 7 (GAS7), transcript variant c, mRNA.	GO:0007050|GO:0007275|GO:0007399|GO:0030154	GO:0005737	GO:0003700|GO:0005515|GO:0005515	chr17	9755047	9755096	GACCGGAAGCAACCCCTTCACAGACACGAGCACATCGGCAAACCCTATGA
5390687	0.0341678	0.0255792	11.5735	up	CPE	1363	Homo sapiens carboxypeptidase E (CPE), mRNA.	GO:0006464|GO:0006508|GO:0007218|GO:0008152|GO:0030070	GO:0005576|GO:0005886	GO:0004181|GO:0008233|GO:0008237|GO:0008270|GO:0046872	chr4	166638605	166638654	GAAAAGGTTAACAGATACAGCTCGGAGTTGTGAGCACTCTACTGCAAGAC
60014	0.0215156	0.0134902	11.5304	up	FAM84B	157638	Homo sapiens family with sequence similarity 84, member B (FAM84B), mRNA.		GO:0005737|GO:0005886	GO:0005515	chr8	127634492	127634541	GGTGCTTTGGCCCTAATAGCACTGGACAACACCACGACCACATGGAAACA
6550189	0.0184797	0.0107017	11.5083	up	MYOZ3	91977	Homo sapiens myozenin 3 (MYOZ3), mRNA.		GO:0005737|GO:0030018	GO:0005198|GO:0005515|GO:0005515|GO:0005515|GO:0005515	chr5	150038925	150038974	GGACTCCAGTTGCCTCAGGTTGGTTCTGCTGTGCTCTGGAAAGTAACTGC
7560041	0.00727225	0.00219534	11.496	up	AXUD1	64651	Homo sapiens AXIN1 up-regulated 1 (AXUD1), mRNA.	GO:0006350|GO:0006355|GO:0006915|GO:0045944	GO:0005575|GO:0005634	GO:0003674|GO:0003700	chr3	39158376	39158425	GGCCTTGCCAGCCTGTGTGCTTGTGGGAACACCTTGTACCTGAGCTTACA
4860768	0.00368326	0.000515017	11.4293	up	ZNF136	7695	PREDICTED: Homo sapiens zinc finger protein 136 (ZNF136), mRNA.	GO:0006355|GO:0000122|GO:0006350|GO:0006355	GO:0005622|GO:0005622|GO:0005634	GO:0003676|GO:0008270|GO:0046872|GO:0003677|GO:0003704|GO:0003714|GO:0008270|GO:0046872				GTCTGGCAAACAGGAGATGCTGGATTTCAATCCCAGCAGGGCCTCACTAG
450554	0.00725267	0.00217477	11.4221	up	CCNL1	57018	Homo sapiens cyclin L1 (CCNL1), mRNA.	GO:0006350|GO:0006355	GO:0005634|GO:0016607		chr3	158348702	158348751	GCTCAGGACATGGCAGGCACAGGCGCTGACTTTCTCTTCCTTTGAGCCTG
5870010	0.00189266	0.000121613	11.4136	up	MLXIPL	51085	Homo sapiens MLX interacting protein-like (MLXIPL), transcript variant 2, mRNA.	GO:0007243|GO:0009653|GO:0010552|GO:0042593|GO:0045723|GO:0045821|GO:0045892|GO:0045893	GO:0005634|GO:0005667|GO:0005737	GO:0003700|GO:0008134|GO:0016563|GO:0016564|GO:0042803|GO:0046982	chr7	72645673	72645722	TCCCCGACAGGTGGGGCACAGACCTCTGTTCCTGAGCAGAGAAGCAGAAA
580376	0.01582	0.00845822	11.3966	up	DSG3	1830	Homo sapiens desmoglein 3 (pemphigus vulgaris antigen) (DSG3), mRNA.	GO:0007155|GO:0007156	GO:0005829|GO:0005886|GO:0005886|GO:0016021|GO:0030054	GO:0005509|GO:0005515	chr18	27310106	27310155	CAGAAAGGGTGATCTGTCCCATTTCCAGTGTTCCTGGCAACCTAGCTGGC
6480196	0.00277727	0.000294057	11.3619	up	SSBP3	23648	Homo sapiens single stranded DNA binding protein 3 (SSBP3), transcript variant 2, mRNA.	GO:0006350|GO:0006355	GO:0005634|GO:0005634|GO:0005634|GO:0005634	GO:0003677|GO:0003697|GO:0030528|GO:0003677|GO:0003697|GO:0030528|GO:0003677|GO:0003697|GO:0030528|GO:0003677|GO:0003697|GO:0030528	chr1	54465102	54465151	CAAGTCAGTGACCAGAAAAATCCCACCCCTTGCCCTTTCCCCAAAGGACC
3290731	0.0102479	0.00406239	11.3051	up	PRKCH	5583	Homo sapiens protein kinase C, eta (PRKCH), mRNA.	GO:0006468|GO:0007242		GO:0000166|GO:0004697|GO:0005524|GO:0008270|GO:0016740|GO:0019992|GO:0046872	chr14	61087117	61087166	AGAAGGGTCACTGCCACAACAGCACAGTCAGCGGGTGAATTACAGGTGCC
1090307	0.000927287	1.80798e-05	11.2725	up	RNASE1	6035	Homo sapiens ribonuclease, RNase A family, 1 (pancreatic) (RNASE1), transcript variant 3, mRNA.		GO:0005576|GO:0005634|GO:0005737	GO:0003676|GO:0004519|GO:0004522|GO:0016787	chr14	20339551	20339600	CCTAAGGTCAGAGCAGCGAGATACCCCACCTCCCTCAACCTCATCCTCTC
460010	0.00498457	0.00101424	11.2174	up	TSPAN7	7102	Homo sapiens tetraspanin 7 (TSPAN7), mRNA.	GO:0006487	GO:0005886|GO:0005887		chrX	38432724	38432773	GAAGGAAACTGAACTTGAGGTGGCCTCCTTGCTTGTTACATACCTGGGTA
3850433	0.00355459	0.000476195	11.2168	up	HSPA1B	3304	Homo sapiens heat shock 70kDa protein 1B (HSPA1B), mRNA.				chr6	31905663	31905712	GAGGTGGACTGTTGGGACTCAAGGACTTTGCTGCTGTTTTCCTATGTCAT
2750154	0.00160768	8.96586e-05	11.1625	up	ELMO1	9844	Homo sapiens engulfment and cell motility 1 (ELMO1), transcript variant 1, mRNA.	GO:0006911|GO:0006915|GO:0006928|GO:0016601|GO:0030036	GO:0005737|GO:0005829|GO:0005856|GO:0005886	GO:0005515|GO:0005515|GO:0005515|GO:0017124	chr7	36860770	36860819	AGCGTTTGGTGTTACCTTCTCCTGGGAGGTCCTGCTGCAACTCAAGTTCC
10397	0.031549	0.0230769	11.1352	up	RASD2	23551	Homo sapiens RASD family, member 2 (RASD2), mRNA.	GO:0007264|GO:0007626	GO:0005575|GO:0005622|GO:0005737|GO:0005886	GO:0000166|GO:0003924|GO:0005525	chr22	34279922	34279971	TCTCACCCAGGCACAGCCCCGCCACCATGGATCTCCGTGTACACTATCAA
7050719	0.00464544	0.000880465	11.1313	up	C1orf162	128346	Homo sapiens chromosome 1 open reading frame 162 (C1orf162), mRNA.		GO:0016020|GO:0016021		chr1	111822501	111822550	CCCTTGGGGGCATAGACTGCCTTCCTTGGACCCTTCCAAAGTGTGTGGTA
5420497	0.00700828	0.00199812	11.1005	up	HIST1H4A	8359	Homo sapiens histone cluster 1, H4a (HIST1H4A), mRNA.	GO:0006325|GO:0006334|GO:0048015	GO:0000786|GO:0005634|GO:0005654|GO:0005694	GO:0003677|GO:0005515|GO:0005515|GO:0005515|GO:0005515|GO:0005515|GO:0005515|GO:0005515	chr6	26130161	26130210	GCGCCAGGGACGCACCCTTTATGGCTTTGGCGGTTAAGGTTGCTGATTTC
3940392	0.00668955	0.00182479	11.0969	up	KIAA0367	23273	Homo sapiens KIAA0367 (KIAA0367), mRNA.			GO:0016491|GO:0046914	chr9	78416421	78416470	CTCTCTAAGACATTCTCTGAGGTGTGTGAGGAAGTCACTACTCCTAGCCT
520673	0.00100371	2.81906e-05	11.0646	up	LRFN5	145581	Homo sapiens leucine rich repeat and fibronectin type III domain containing 5 (LRFN5), mRNA.		GO:0005634|GO:0005737|GO:0016020|GO:0016021|GO:0005634|GO:0005737	GO:0005515|GO:0005515	chr14	41437910	41443156	CACAGAGGCTGGAGTTAATCTGAAGAGCACCACTTCTCCTCTCTCTCCTG
1470446	0.00591647	0.00144773	11.0483	up	EMCN	51705	Homo sapiens endomucin (EMCN), mRNA.	GO:0001525|GO:0016337|GO:0030155	GO:0005576|GO:0005737|GO:0005886|GO:0016021|GO:0005886|GO:0009897	GO:0030246	chr4	101556132	101561478	GCTGGAAGGCAGATCCGGGCACACCAGAAAATGGAAATGATCAACCTCAG
3290048	0.0309542	0.0224777	11.0289	up	CYP4X1	260293	Homo sapiens cytochrome P450, family 4, subfamily X, polypeptide 1 (CYP4X1), mRNA.	GO:0055114	GO:0005783|GO:0005789|GO:0005792|GO:0016020	GO:0004497|GO:0005506|GO:0009055|GO:0020037|GO:0046872|GO:0050381	chr1	47288816	47288865	TTCACTTAGCCGACATTCCATGCCCTGACCAATCCTACTGCTTTTCCTAA
6290735	0.00231527	0.000200697	10.9985	up	EPHB3	2049	Homo sapiens EPH receptor B3 (EPHB3), mRNA.	GO:0006468|GO:0007165|GO:0007169|GO:0007411	GO:0005887|GO:0016020	GO:0000166|GO:0004872|GO:0005003|GO:0005524|GO:0008046|GO:0016740	chr3	185782572	185782621	CCAGCTTGCACCTCCAGTTTGCACAGGGATTTGTTCTGGGGGCTGAGGGC
6270274	0.010161	0.00397641	10.9683	up	HSPA2	3306	Homo sapiens heat shock 70kDa protein 2 (HSPA2), mRNA.	GO:0006986|GO:0007140|GO:0007286	GO:0005634|GO:0005737|GO:0005739|GO:0009986	GO:0000166|GO:0005524|GO:0051082	chr14	64079313	64079362	TGTCCTTGTGCCAAGTACGAGATCTATTGTTGGAAGTCTTTGGTATATGC
5340438	0.00112616	4.19196e-05	10.9643	up	GDNF	2668	Homo sapiens glial cell derived neurotrophic factor (GDNF), transcript variant 3, mRNA.	GO:0001657|GO:0001755|GO:0001759|GO:0001941|GO:0006916|GO:0006916|GO:0006916|GO:0007165|GO:0007399|GO:0007422|GO:0008150|GO:0030432|GO:0031175|GO:0043524|GO:0051584	GO:0005576	GO:0008083|GO:0042803|GO:0042803	chr5	37851519	37851568	GATAACCTGGTTTACCATATTCTAAGAAAGCATTCCGCTAAAAGGTGTGG
380689	0.00426642	0.000728455	10.9605	up	TSC22D1	8848	Homo sapiens TSC22 domain family, member 1 (TSC22D1), transcript variant 1, mRNA.	GO:0006350|GO:0006355|GO:0006366	GO:0005634|GO:0005737	GO:0003700	chr13	43905886	43905935	TGGCACAGTTACTCACTTTGTGTAATCTGAAATCTAGCTGCTGAATACGC
5720451	0.000927287	1.42157e-05	10.9442	up	CHST1	8534	Homo sapiens carbohydrate (keratan sulfate Gal-6) sulfotransferase 1 (CHST1), mRNA.	GO:0005976|GO:0006012|GO:0006954|GO:0042339	GO:0000139|GO:0005794|GO:0016020|GO:0016021	GO:0016740|GO:0045130	chr11	45627318	45627367	ATGGTGTCCATCCTTTCCCCATCCCTGCCTCCTGCCCCTGACGCCCATTT
5420577	0.00387975	0.000584823	10.9355	up	CLCA4	22802	Homo sapiens chloride channel, calcium activated, family member 4 (CLCA4), mRNA.	GO:0006810	GO:0005576|GO:0005886|GO:0016021|GO:0016324	GO:0031404	chr1	86818463	86818512	AGCAAATCCTGATGACATTGATCCTACTCCTACTCCTACTCCTACTCCTG
5220482	0.00103883	3.48445e-05	10.9055	up	CA11	770	Homo sapiens carbonic anhydrase XI (CA11), mRNA.	GO:0006730	GO:0005576	GO:0004089|GO:0008270	chr19	53834095	53834395	CCCTCAATATCACCTCCCTTCAGATGCACTCCCTGAGACTCCTGAGCCAG
4120445	0.00185432	0.000117651	10.8843	up	EFCAB1	79645	Homo sapiens EF-hand calcium binding domain 1 (EFCAB1), mRNA.			GO:0005509	chr8	49798702	49798751	GGCCAGGTTAGGCTTGGGTGAGCTGCTTTCTGCCTTCTTGGTACACACAG
5810243	0.00647702	0.0017254	10.832	up	XKR4	114786	Homo sapiens XK, Kell blood group complex subunit-related family, member 4 (XKR4), mRNA.		GO:0016020|GO:0016021		chr8	56600934	56600983	CTTGGGATGTCAGAAACTGGTCCACAAATTCCATCAGCCTGCCTCAGCAG
4610246	0.00902829	0.00321436	10.8216	up	OMD	4958	Homo sapiens osteomodulin (OMD), mRNA.	GO:0007155	GO:0005576|GO:0005578	GO:0005515	chr9	94216694	94216743	GATCTCACCATTATGACATCCATCCCCCTAGCTCACCACATAGCACATAG
2320626	0.0114401	0.00495215	10.7777	up	FLRT3	23767	Homo sapiens fibronectin leucine rich transmembrane protein 3 (FLRT3), transcript variant 2, mRNA.	GO:0007155|GO:0008150	GO:0005578|GO:0005887|GO:0016020	GO:0005057|GO:0030674	chr20	14252872	14252921	AGTGCATTGTACGCCCTTTGGCCAGTCTTGTATGTGCCTTGATCCAACGC
4880050	0.0283688	0.020017	10.7319	up	LOC653499	653499	Homo sapiens similar to Galectin-7 (Gal-7) (HKL-14) (PI7) (p53-induced protein 1) (LOC653499), mRNA.				chr19	43972106	43972155	ACAAGTCCTCGCTGCCCGAGGGCATCCGCCCTGGCACGGTGCTGAGAATT
360014	0.00690461	0.00193508	10.7311	up	CDH23	64072	Homo sapiens cadherin-like 23 (CDH23), transcript variant 2, mRNA.	GO:0007155|GO:0007156|GO:0007605|GO:0007605|GO:0007626|GO:0016339|GO:0042472|GO:0042491|GO:0045494|GO:0048563|GO:0050896|GO:0050953|GO:0050957|GO:0060088|GO:0007156|GO:0007156|GO:0007156|GO:0007156	GO:0001917|GO:0005886|GO:0005929|GO:0005932|GO:0016021|GO:0032420|GO:0032420|GO:0032426|GO:0045202|GO:0016020|GO:0016020|GO:0016020|GO:0016020	GO:0005509|GO:0005515|GO:0005515|GO:0005509|GO:0005509|GO:0005509|GO:0005509	chr10	73076315	73076364	CAGCCACTGTACAACATCAGCCTGTACGAGAACGTCACCGTGGGGACCTC
6580400	0.00138133	6.61498e-05	10.723	up	FLJ10781	55228	Homo sapiens hypothetical protein FLJ10781 (FLJ10781), mRNA.				chr19	51661742	51661791	TGCATCGACGTTCTCCTGGGGTGTGTGCCAAGCGAAACCCAGGGGTGAAT
7160390	0.00164104	9.4835e-05	10.7115	up	NOTCH4	4855	Homo sapiens Notch homolog 4 (Drosophila) (NOTCH4), mRNA.	GO:0001569|GO:0001569|GO:0001709|GO:0001763|GO:0001763|GO:0001763|GO:0006350|GO:0007219|GO:0009790|GO:0009790|GO:0009790|GO:0030097|GO:0030879|GO:0045602|GO:0045602|GO:0045602|GO:0045893|GO:0050793|GO:0001569|GO:0001763|GO:0007219|GO:0009790|GO:0030154|GO:0045602|GO:0050793|GO:0001569|GO:0001763|GO:0007219|GO:0009790|GO:0030154|GO:0045602|GO:0050793|GO:0007219|GO:0007275|GO:0030154|GO:0050793|GO:…	GO:0005634|GO:0005886|GO:0005887|GO:0009986|GO:0016020|GO:0016021|GO:0016020|GO:0016021|GO:0016020|GO:0016021|GO:0016020|GO:0016021	GO:0004872|GO:0005509|GO:0005515|GO:0046982|GO:0005509|GO:0005509|GO:0005509|GO:0005509	chr6	32283282	32283524	AGGTGCTGAAAAGTGGCCAAGGGCCACCCCCGCTGATGACTCCTTGCATT
4900050	0.000740384	3.29126e-06	10.7009	up	DKK2	27123	Homo sapiens dickkopf homolog 2 (Xenopus laevis) (DKK2), mRNA.	GO:0007275|GO:0030178|GO:0007275|GO:0030178	GO:0005576|GO:0005615|GO:0005576		chr4	108062835	108062884	CCCATCTGCAGTCTCAAATTTAAGTTCTCCCAGTAGAGATTGAGTTTGAG
1470215	0.00640712	0.00167556	10.6746	up	MAP3K8	1326	Homo sapiens mitogen-activated protein kinase kinase kinase 8 (MAP3K8), mRNA.	GO:0006468|GO:0006468|GO:0006468|GO:0006468	GO:0005737|GO:0005829	GO:0004672|GO:0005515|GO:0005524|GO:0016301|GO:0004672|GO:0005515|GO:0005524|GO:0004672|GO:0005515|GO:0005524|GO:0000166|GO:0000287|GO:0004674|GO:0004709|GO:0005515|GO:0005515|GO:0005524|GO:0016740	chr10	30790328	30790377	AGCCATCTGACAGCAGGCCACTAGTGACAGTTTCTTTTGTGTTCCTATGG
7400524	0.0108227	0.00445479	10.6437	up	CRB3	92359	Homo sapiens crumbs homolog 3 (Drosophila) (CRB3), transcript variant 2, mRNA.		GO:0005886|GO:0005923|GO:0016021|GO:0016324|GO:0030054		chr19	6418018	6418067	CTGCCTGCCCATCTAGGTCCCCTCTCCTGCATCTGTCTCCCTTCATTGCT
1940047	0.00138133	6.60747e-05	10.6036	up	AIF1	199	Homo sapiens allograft inflammatory factor 1 (AIF1), transcript variant 3, mRNA.	GO:0008150|GO:0051017|GO:0051017|GO:0006950|GO:0006954|GO:0007050|GO:0008285|GO:0051017	GO:0005575|GO:0001726|GO:0001891|GO:0005737|GO:0005884|GO:0001726|GO:0001891|GO:0005737|GO:0005884|GO:0001726|GO:0001891|GO:0005634|GO:0005737|GO:0005884	GO:0003674|GO:0005509|GO:0005515|GO:0005509|GO:0005515|GO:0005509|GO:0005515	chr6	31691054	31691103	GTCTCCCCACCTCTACCAGCATCTGCTGAGCTATGAGCCAAACCAGGGAT
6650326	0.005869	0.00141715	10.5866	up	TRIM36	55521	Homo sapiens tripartite motif-containing 36 (TRIM36), transcript variant 2, mRNA.	GO:0007340	GO:0001669|GO:0005622|GO:0005737	GO:0005515|GO:0008270|GO:0046872	chr5	114534726	114534775	GGGAAGACGACGGAACTTGCCACAGCGACAGACTTCTCCCAAACAGGAAA
1400181	0.0169514	0.00941935	10.5836	up	PGAM2	5224	Homo sapiens phosphoglycerate mutase 2 (muscle) (PGAM2), mRNA.	GO:0006096|GO:0008152|GO:0006096|GO:0006941|GO:0008152		GO:0003824|GO:0016868|GO:0004082|GO:0004083|GO:0004619|GO:0016787|GO:0016853|GO:0042803	chr7	44071004	44071053	TCTGGAACGAGGAGATTGTTCCCCAGATCAAGGCCGGCAAGCGAGTGCTC
1660484	0.00819675	0.00274771	10.5728	up	VMO1	284013	Homo sapiens vitelline membrane outer layer 1 homolog (chicken) (VMO1), mRNA.	GO:0030704|GO:0030704	GO:0005576	GO:0008316|GO:0008316	chr17	4635492	4635541	CCTGGGCTGAGCTGGGGAGACTTTGGAGACTGGAGTGACCATTGCCCCAA
6550639	0.000805992	7.12787e-06	10.549	up	CYP4Z2P	163720	Homo sapiens cytochrome P450, family 4, subfamily Z, polypeptide 2 pseudogene (CYP4Z2P), non-coding RNA.		GO:0016020|GO:0016021	GO:0004497|GO:0005506|GO:0009055|GO:0020037	chr1	47106280	47106329	GGACATGACACCACAACTACTGCTATCTCCTGGATCTTTTACTGCTTGGC
6840408	0.0100483	0.00389426	10.5182	up	LY86	9450	Homo sapiens lymphocyte antigen 86 (LY86), mRNA.	GO:0006915|GO:0006954|GO:0006959|GO:0008283	GO:0005576|GO:0005886	GO:0005515	chr6	6600007	6600056	AGTCCCAGGACCAGACATCCCCAGACTCCACAGATGTAATGAAGTCCCCG
6380040	0.00220462	0.000176406	10.5174	up	COL9A2	1298	Homo sapiens collagen, type IX, alpha 2 (COL9A2), mRNA.	GO:0001501	GO:0005576|GO:0005578|GO:0005594	GO:0005198	chr1	40538963	40539012	GCCAGTTCCTGATCCCATCTCACTCTCTGGACCTACCAGGTGACTGCTGC
430050	0.0229542	0.0149163	10.5107	up	BAMBI	25805	Homo sapiens BMP and activin membrane-bound inhibitor homolog (Xenopus laevis) (BAMBI), mRNA.		GO:0005737|GO:0016020|GO:0016021		chr10	29011568	29011617	CACACTGTCACCAGGGTTATTTGCATCCAAGGGAGCTGGAATTGAGTACC
4850373	0.00851762	0.00293249	10.4228	up	PCDH7	5099	Homo sapiens protocadherin 7 (PCDH7), transcript variant c, mRNA.	GO:0007155|GO:0007156	GO:0005886|GO:0005887	GO:0005509|GO:0005515	chr4	30753443	30753492	GACCTTCAGTGCAGCTAGTTTCAGCAAAAATGAGGAAGCCAACCCTGAGG
7570753	0.00582223	0.00138942	10.3997	up	PCDHB2	56133	Homo sapiens protocadherin beta 2 (PCDHB2), mRNA.	GO:0007155|GO:0007156|GO:0007268|GO:0007416|GO:0016339	GO:0005886|GO:0005887	GO:0005509|GO:0005515	chr5	140456994	140457043	TTGTGGAAAGTCCTTTTTTACTGCTTTGCCCATTGGAGGTGTCTCCTTTT
60138	0.0220661	0.0140638	10.3972	up	CTH	1491	Homo sapiens cystathionase (cystathionine gamma-lyase) (CTH), transcript variant 2, mRNA.	GO:0008652|GO:0019344	GO:0005737	GO:0004123|GO:0016829|GO:0030170	chr1	70677019	70677068	CACACTGATTCGACTTTCTGTGGGCTTAGAGGATGAGGAAGACCTACTGG
5050093	0.0409294	0.0322209	10.3828	up	KBTBD11	9920	Homo sapiens kelch repeat and BTB (POZ) domain containing 11 (KBTBD11), mRNA.			GO:0005515	chr8	1942338	1942387	GGTAAACTACACCTGTTGAAGGCCAAGTTCAGGGCAGCTGTTGTGATCTG
3990646	0.0102644	0.00407341	10.3288	up	ITPR1	3708	Homo sapiens inositol 1,4,5-triphosphate receptor, type 1 (ITPR1), transcript variant 2, mRNA.	GO:0006811|GO:0006816|GO:0007165|GO:0008219	GO:0005783|GO:0005789|GO:0005887|GO:0016020|GO:0031095|GO:0031095	GO:0005216|GO:0005220|GO:0005262|GO:0005262|GO:0005509|GO:0005515|GO:0008095|GO:0015085	chr3	4863453	4863502	CTGGTGATGCTGTTTCTCGTTAGTGGCAGTAGTGCCTCCGTCTCCTAGTG
2710523	0.014967	0.00777839	10.3163	up	REM2	161253	Homo sapiens RAS (RAD and GEM)-like GTP binding 2 (REM2), mRNA.	GO:0006355|GO:0007264	GO:0005622|GO:0005886	GO:0000166|GO:0005524|GO:0005525|GO:0008134	chr14	22426538	22426587	GTTCCTGAGATGGATTCTCTTGACTTACCAGTCCACCACGGCACTTCCCC
5550497	0.00456411	0.000849373	10.254	up	ZNF10	7556	Homo sapiens zinc finger protein 10 (ZNF10), mRNA.	GO:0006350|GO:0006355	GO:0005622|GO:0005634	GO:0003677|GO:0008270|GO:0046872	chr12	132245577	132245626	CCTGCTGCTCTTCTCACTGTGTACACACCATGCCCACATACAACATACCT
2230678	0.00872745	0.00303847	10.2425	up	ACACB	32	Homo sapiens acetyl-Coenzyme A carboxylase beta (ACACB), mRNA.	GO:0006633|GO:0008152|GO:0006633|GO:0006633|GO:0008152|GO:0046320	GO:0005737|GO:0005794|GO:0005737|GO:0005794|GO:0005829|GO:0012505|GO:0016020	GO:0003989|GO:0005524|GO:0009374|GO:0016874|GO:0003989|GO:0005524|GO:0016874|GO:0000166|GO:0003989|GO:0004075|GO:0005524|GO:0009374|GO:0016874|GO:0030145|GO:0046872	chr12	108190342	108190391	TAGCTGCTACCCTGGAACGGTGGGCAGAGAGCCTACTAGGAAATGTGCAG
6330575	0.00505958	0.00104615	10.2338	up	HSPA12B	116835	Homo sapiens heat shock 70kD protein 12B (HSPA12B), mRNA.	GO:0006950		GO:0000166|GO:0005524	chr20	3681581	3681630	GAGGGGTGGTCCCAGCTCTGCTATTGACTCGGTATGCCTTTAGGACATTC
5560392	0.00963198	0.00363832	10.1981	up	SCUBE2	57758	Homo sapiens signal peptide, CUB domain, EGF-like 2 (SCUBE2), mRNA.			GO:0005509	chr11	8998604	8998653	TGGGAGGACTCAGTTTCTCCACAGCCTTCTCCAGCCTGTGTGATACAAGT
2900239	0.00382469	0.000562631	10.187	up	C20orf160	140706	Homo sapiens chromosome 20 open reading frame 160 (C20orf160), mRNA.				chr20	30083460	30083509	GGATCTGGAGCCTCTATCTGGTTAGTGTCGTAACCTCTGTGTGCCTCCCG
1850138	0.0118922	0.00524203	10.1634	up	SLC35F1	222553	Homo sapiens solute carrier family 35, member F1 (SLC35F1), mRNA.	GO:0006810	GO:0016020|GO:0016021		chr6	118745071	118745120	CTGGGGACAGCGCTTGCCTTGGTCAGACCTTCCCACATCTACATACTCTC
6130156	0.0133935	0.00648973	10.1122	up	RAB11FIP1	80223	Homo sapiens RAB11 family interacting protein 1 (class I) (RAB11FIP1), transcript variant 3, mRNA.	GO:0015031	GO:0016020|GO:0031410|GO:0055037	GO:0005515	chr8	37835757	37835806	CTGTGTGAGCTACTTAACTGACGCCCTCTTCCTCCAACTGAAGGATCGCC
6840228	0.0057127	0.00130912	10.1112	up	EVPL	2125	Homo sapiens envoplakin (EVPL), mRNA.	GO:0008544|GO:0018149|GO:0030216|GO:0031424	GO:0001533|GO:0005737|GO:0030054	GO:0005198|GO:0030674	chr17	71514544	71514593	CAGGACAGCAGCCACTCAGTTCTTCCTCCACCTCCACCCAGTGATCCCAA
3420154	0.00608161	0.00152875	10.1036	up	NLRP3	114548	Homo sapiens NLR family, pyrin domain containing 3 (NLRP3), transcript variant 3, mRNA.	GO:0006915|GO:0006917|GO:0006954|GO:0007165|GO:0007605|GO:0009595|GO:0032088|GO:0042347|GO:0043280|GO:0050718|GO:0051259	GO:0005737	GO:0000166|GO:0005515|GO:0005524|GO:0042834	chr1	245678605	245678654	CCTTTACGCCAGGGTGAGGAAGACACCAGGACAATGACAGCATCGGGTGT
510687	0.00418273	0.000704024	10.1033	up	ALDH1A2	8854	Homo sapiens aldehyde dehydrogenase 1 family, member A2 (ALDH1A2), transcript variant 3, mRNA.	GO:0003007|GO:0008284|GO:0009855|GO:0009952|GO:0009954|GO:0014032|GO:0016331|GO:0030182|GO:0030900|GO:0030902|GO:0031016|GO:0035115|GO:0042573|GO:0043010|GO:0048384|GO:0055114	GO:0005737	GO:0001758|GO:0004028|GO:0009055|GO:0016491	chr15	56033099	56033148	ACAAACGACAGTGCATTCAGCAGCCCAGTGCCGTGAGCCCTGACAGATGC
6400358	0.000776168	5.18745e-06	10.0766	up	CD1D	912	Homo sapiens CD1d molecule (CD1D), mRNA.	GO:0016045|GO:0019882|GO:0044419|GO:0045058|GO:0045089|GO:0048006	GO:0005765|GO:0005768|GO:0005886|GO:0005887|GO:0010008	GO:0004872|GO:0030881|GO:0030884|GO:0046982	chr1	156420845	156420894	GACCTACCAGGGACAAGCAGGTAAGAGCTGATGTGAGTGTGTGTGATGGG
2810373	0.00398522	0.000629871	10.021	up	FAM20A	54757	Homo sapiens family with sequence similarity 20, member A (FAM20A), mRNA.		GO:0005576		chr17	64045160	64045209	GCTGGCAGAGTCCAGTTTCAGAAAATACGCCTGGAGCCAGAGCAGTCGAC
5900189	0.00859264	0.0029707	10.0174	up	PDE1A	5136	Homo sapiens phosphodiesterase 1A, calmodulin-dependent (PDE1A), transcript variant 2, mRNA.	GO:0007165	GO:0005575	GO:0004117|GO:0005516|GO:0016787	chr2	182740988	182741037	CCGGGCTCAACTGCTACCGAACAGATTCATCTAGTGGCTACATCAGCACC
4880343	0.00128511	5.83381e-05	10.017	up	GARNL3	84253	Homo sapiens GTPase activating Rap/RanGAP domain-like 3 (GARNL3), mRNA.	GO:0051056|GO:0051056	GO:0005622|GO:0005622	GO:0005096|GO:0005083|GO:0005096	chr9	129195296	129195345	GCAGCAGCCCCTTCCAGCTCACGGCTTTCTCCGATGAAGACATTATAGAC
6510367	0.0185086	0.0107745	10.0033	up	JUN	3725	Homo sapiens jun oncogene (JUN), mRNA.	GO:0006355|GO:0009987|GO:0031953|GO:0035026|GO:0045944|GO:0051726	GO:0000228|GO:0005634|GO:0005667|GO:0005829	GO:0003700|GO:0003700|GO:0003702|GO:0043565|GO:0046983	chr1	59019838	59019887	GGGAGGTTTGTGAGAGCGAGGCTGAGCCTACAGATGAACTCTTTCTGGCC
2490333	0.00212477	0.000157565	9.98333	up	ZNF467	168544	Homo sapiens zinc finger protein 467 (ZNF467), mRNA.	GO:0006350|GO:0006355|GO:0008152	GO:0005622|GO:0005634	GO:0003677|GO:0008270|GO:0016491|GO:0046872	chr7	149092430	149092479	AAAGCAGATATTTCCCGGACCCAGCGCGGCCTCAACCAGGGCAGGAAAGA
1090338	0.00485996	0.000964984	9.98212	up	MNS1	55329	Homo sapiens meiosis-specific nuclear structural 1 (MNS1), mRNA.	GO:0007126	GO:0005634|GO:0005635|GO:0005882		chr15	54508334	54508383	CCGATTTCTACAACACTACAGAGCACTGTTTGCATCCCCATCCTCAAGAC
7560615	0.0132902	0.0064236	9.95543	up	ARL4A	10124	Homo sapiens ADP-ribosylation factor-like 4A (ARL4A), transcript variant 3, mRNA.	GO:0007264	GO:0005622|GO:0005634	GO:0000166|GO:0003924|GO:0005525	chr7	12696727	12696776	GTCCCATAGTAGTTCAGATCTGCTTAGATGTGACAGGCATTGAAGGCTGT
1990300	0.0425892	0.0339406	9.93483	up	SOCS1	8651	Homo sapiens suppressor of cytokine signaling 1 (SOCS1), mRNA.	GO:0001558|GO:0001932|GO:0006511|GO:0007242|GO:0019221|GO:0042518|GO:0045444|GO:0046426|GO:0046426|GO:0046627	GO:0005737	GO:0004860|GO:0005159|GO:0005515|GO:0019901	chr16	11255957	11256006	CTCCTGGTGCTCCCTCTGGGTCCCCCTGGTTGTTGTAGCAGCTTAACTGT
1010035	0.00709688	0.00204776	9.91305	up	NLRP3	114548	Homo sapiens NLR family, pyrin domain containing 3 (NLRP3), transcript variant 1, mRNA.	GO:0006915|GO:0006917|GO:0006954|GO:0007165|GO:0007605|GO:0009595|GO:0032088|GO:0042347|GO:0043280|GO:0050718|GO:0051259	GO:0005737	GO:0000166|GO:0005515|GO:0005524|GO:0042834	chr1	245678577	245678626	TGCCTTCCTGTGCAGAGCTTGGGCATCTCCTTTACGCCAGGGTGAGGAAG
5390730	0.0184925	0.0107573	9.90426	up	PIK3IP1	113791	Homo sapiens phosphoinositide-3-kinase interacting protein 1 (PIK3IP1), mRNA.		GO:0016020|GO:0016021		chr22	30007802	30007851	GCTCCTAGCCATAGAGCTTCCTTTCCAGAACCCTTCCACTGCCCAATGTG
4670204	0.00382469	0.00056576	9.90142	up	GAP43	2596	Homo sapiens growth associated protein 43 (GAP43), mRNA.	GO:0040008|GO:0001558|GO:0007205|GO:0007275|GO:0007399|GO:0009611|GO:0010001|GO:0016198|GO:0045165	GO:0005886|GO:0030054|GO:0030424|GO:0042995|GO:0045202	GO:0005516	chr3	116922460	116922509	CCTGAGCCTGTCTCTCCCTACCCTCTTCTCAGCTCCACTCTGAAGTCCCT
2340082	0.00453261	0.000833964	9.88983	up	IFRD1	3475	Homo sapiens interferon-related developmental regulator 1 (IFRD1), transcript variant 1, mRNA.	GO:0007275|GO:0007518|GO:0007527|GO:0042692	GO:0005634	GO:0005488	chr7	111903182	111903231	GACAAGAGTTCTGGGTACAATTTTGGGATCTAGTTCCCCTGGAAAAGCTG
4050121	0.00377829	0.000541881	9.88817	up	ICA1	3382	Homo sapiens islet cell autoantigen 1, 69kDa (ICA1), transcript variant 2, mRNA.	GO:0006836	GO:0000139|GO:0005737|GO:0005794|GO:0005829|GO:0016020|GO:0030054|GO:0030667|GO:0030672|GO:0031410|GO:0045202	GO:0003674|GO:0005515	chr7	8120130	8120179	AGACCTGACTGCCTGGTTCAGCCTCTTCGCTGACCTCGACCCACTCTCAA
1410402	0.0113743	0.00490659	9.84541	up	NRP2	8828	Homo sapiens neuropilin 2 (NRP2), transcript variant 6, mRNA.	GO:0007155|GO:0007275|GO:0007399|GO:0007411|GO:0030154|GO:0001755|GO:0007507|GO:0050919|GO:0007155|GO:0007155|GO:0001525|GO:0007155	GO:0005624|GO:0005886|GO:0016021|GO:0016020|GO:0016020|GO:0016021	GO:0004872|GO:0005021|GO:0017154|GO:0005021|GO:0017154	chr2	206316553	206316602	ACCCTCAACAGGGAGGCTAAGTGTGGTACAGGGAGTTGAGACTGATGATG
3870100	0.00791584	0.00256717	9.8442	up	KLHDC9	126823	Homo sapiens kelch domain containing 9 (KLHDC9), transcript variant 3, mRNA.				chr1	159336208	159336521	CTCGCACATCTCCTCCTTTGTGGTTCCACTTCCCCTGTGCAGATCGTGGG
7050653	0.00717216	0.00210962	9.82252	up	SMAD9	4093	Homo sapiens SMAD family member 9 (SMAD9), mRNA.	GO:0006350|GO:0006355|GO:0007179|GO:0030509|GO:0030901|GO:0030902	GO:0005622|GO:0005634|GO:0005654|GO:0005667|GO:0005737|GO:0005829|GO:0005829	GO:0003700|GO:0005515	chr13	36320558	36320607	GGTGCCTGTGCTATAAGCAGCAGATTTTGTGGGAGGAAACACTTGAGAGG
7150768	0.0046921	0.000893102	9.78405	up	NR2F1	7025	Homo sapiens nuclear receptor subfamily 2, group F, member 1 (NR2F1), mRNA.	GO:0001764|GO:0006350|GO:0006355|GO:0007165|GO:0030900	GO:0005634	GO:0003700|GO:0003706|GO:0003707|GO:0003713|GO:0008270|GO:0043565|GO:0046872	chr5	92955430	92955479	AGGGCCGAGACAGGAGCAGCCCACCCAGCAGAAATACAATCCGAGCTACA
7610091	0.00120358	5.13144e-05	9.77861	up	ZDHHC14	79683	Homo sapiens zinc finger, DHHC-type containing 14 (ZDHHC14), transcript variant 1, mRNA.		GO:0016020|GO:0016021	GO:0008270|GO:0008415|GO:0016740|GO:0046872|GO:0016740|GO:0008270|GO:0046872	chr6	158014383	158014432	AGTGGCTGCTTTCTTTTGGTGACCCTCCAGGGGTGGAATCGGAGTGTGTC
4200725	0.00784698	0.00253057	9.72664	up	HLA-DRB6	3128	Homo sapiens major histocompatibility complex, class II, DR beta 6 (pseudogene) (HLA-DRB6), non-coding RNA.				chr6	32629671	32629720	GTACACGGACTGAATCTGCACAGAGCAAGATGCTGAGTGGAGTCGGGGGC
6350521	0.0254048	0.0171803	9.69796	up	DGKG	1608	Homo sapiens diacylglycerol kinase, gamma 90kDa (DGKG), transcript variant 3, mRNA.	GO:0007205|GO:0007242|GO:0007205|GO:0007242|GO:0007205|GO:0007242	GO:0005737|GO:0016020	GO:0004143|GO:0005509|GO:0004143|GO:0005509|GO:0004143|GO:0005509|GO:0008270|GO:0016740|GO:0019992	chr3	187350009	187350058	GGGCTCAGCAGGCGCACGTTGGTTTCTTGGTCGTCCTTTGAGTGACAACT
6480170	0.000805992	7.92751e-06	9.67981	up	RANBP3L	202151	Homo sapiens RAN binding protein 3-like (RANBP3L), mRNA.	GO:0046907			chr5	36284898	36284947	GGACTTGTATCTGTTGCATCTTGTCAATGTTTGACTCATGGTCAGCATCC
6040458	0.0344012	0.0257957	9.65465	up	C6orf117	112609	Homo sapiens chromosome 6 open reading frame 117 (C6orf117), mRNA.		GO:0005634|GO:0005737		chr6	84856946	84856995	GAGGAGGTGCCTTCTGGGTATCTCTGTGTTGGTGTATCTGTGCCATTGGC
770564	0.0420442	0.0333873	9.6113	up	C1orf115	79762	Homo sapiens chromosome 1 open reading frame 115 (C1orf115), mRNA.		GO:0016020|GO:0016021		chr1	218938891	218938940	GGGCTGCCCTGGGTTTCTCTTACTCAATCCCTGGAGTGTAAGCATTTGGA
1430521	0.0070977	0.00205079	9.58714	up	VIT	5212	Homo sapiens vitrin (VIT), mRNA.		GO:0005576		chr2	36895012	36895061	CAGAGCAGGCAGAGCACCAGCAAGTGCTGCTTTACTAACTGACGTGTTGG
2120112	0.00963198	0.00363669	9.54966	up	TRIM9	114088	Homo sapiens tripartite motif-containing 9 (TRIM9), transcript variant 1, mRNA.		GO:0005622	GO:0005515|GO:0008270|GO:0046872	chr14	50511883	50511932	ACTCTCCAATGAGACTCAATGGCTGGGCCGTGGTAGACTCATAGTTCCTC
6480091	0.00905743	0.00323595	9.48627	up	DNAJA4	55466	Homo sapiens DnaJ (Hsp40) homolog, subfamily A, member 4 (DNAJA4), mRNA.	GO:0006457|GO:0006457|GO:0006457	GO:0016020	GO:0008270|GO:0031072|GO:0046872|GO:0051082|GO:0031072|GO:0051082|GO:0031072|GO:0051082	chr15	76361232	76361281	CCAGCTGCACGGACCAGGTTCCCGCAAAACATTGCCAGCTAGTGAGGCAT
1980288	0.0360089	0.0272123	9.43762	up	CTSH	1512	Homo sapiens cathepsin H (CTSH), transcript variant 1, mRNA.	GO:0006508	GO:0005764	GO:0004197|GO:0005515|GO:0008233	chr15	77001283	77001332	CAAAGATCACCAGCCATGTGCCTTAGTGTCCTTCTTAACAGACTCAAACC
3710035	0.00118144	4.7267e-05	9.39421	up	PDZD2	23037	Homo sapiens PDZ domain containing 2 (PDZD2), mRNA.	GO:0007155	GO:0005576|GO:0005634|GO:0005737|GO:0005783|GO:0005911	GO:0005198|GO:0005515	chr5	32146200	32146249	CAGCCACTGCTACTACATCTTGCCAGAAGGTTTCCCTCGCCAACAAACAG
2600070	0.0029255	0.000328307	9.38095	up	RAB38	23682	Homo sapiens RAB38, member RAS oncogene family (RAB38), mRNA.	GO:0007264|GO:0015031	GO:0005575|GO:0005886|GO:0042470	GO:0000166|GO:0003924|GO:0005525	chr11	87486303	87486352	CCAAGATGACCTCCATTCTCGGCAGACCTAAGAGTTGCCTCTGAGTTAGC
6860594	0.00754391	0.00235204	9.36542	up	TAC1	6863	Homo sapiens tachykinin, precursor 1 (substance K, substance P, neurokinin 1, neurokinin 2, neuromedin L, neurokinin alpha, neuropeptide K, neuropeptide gamma) (TAC1), transcript variant alpha, mRNA.	GO:0007204|GO:0007217|GO:0007218|GO:0007268|GO:0007320|GO:0009582	GO:0005576|GO:0005615		chr7	97201015	97201064	CGCCCGGAGACCCAAGCCTCAGCAGTTCTTTGGATTAATGGGCAAACGGG
5960180	0.018673	0.0109213	9.36237	up	PRPH	5630	Homo sapiens peripherin (PRPH), mRNA.	GO:0045104	GO:0005883|GO:0030424	GO:0005198|GO:0005515	chr12	47978638	47978687	TCCCCCCTCAGGACAAATCTACTCCAGCCACGATGAGAAGTGGGTGAGCC
1710630	0.00314	0.000380731	9.35801	up	ST6GAL1	6480	Homo sapiens ST6 beta-galactosamide alpha-2,6-sialyltranferase 1 (ST6GAL1), transcript variant 2, mRNA.	GO:0006486|GO:0006959|GO:0009311	GO:0005576|GO:0005794|GO:0016020|GO:0016021|GO:0030173	GO:0008373|GO:0016757|GO:0003835	chr3	188278587	188278636	CGACAGCAGGACATACATGTTGGTGTGAAGACTGGGACGACACTGGGTAG
3800017	0.00492269	0.000990704	9.35086	up	MTUS1	57509	Homo sapiens mitochondrial tumor suppressor 1 (MTUS1), nuclear gene encoding mitochondrial protein, transcript variant 1, mRNA.	GO:0045786	GO:0005634|GO:0005739|GO:0005794|GO:0005886		chr8	17546597	17546646	TTCCAGAGCCCCAGAGCCAGCTCATCTTCCAGGTGCTGAAACCACTTTCC
7050139	0.0106387	0.00429773	9.31354	up	DKFZP586I1420	222161	Homo sapiens hypothetical protein DKFZp586I1420 (DKFZP586I1420), non-coding RNA.				chr7	30378540	30378589	TATCACGGCTGCTAATACGATTGATATCCTGGACTCGGCACTGCTTTGCC
4250463	0.00116932	4.64513e-05	9.31005	up	OCA2	4948	Homo sapiens oculocutaneous albinism II (pink-eye dilution homolog, mouse) (OCA2), mRNA.	GO:0006726|GO:0006810|GO:0007286|GO:0008283|GO:0015746|GO:0030318|GO:0042438|GO:0048066	GO:0005737|GO:0016020|GO:0016021|GO:0033162	GO:0005215|GO:0005215|GO:0005302|GO:0015105|GO:0015137	chr15	25673919	25673968	TTCAAGCGAATGTTGGAACACCATGACCTCCTCTGTGTGTCCTTTCTCCC
1300286	0.0141226	0.00709605	9.30227	up	MYLK	4638	Homo sapiens myosin light chain kinase (MYLK), transcript variant 2, mRNA.	GO:0006468		GO:0016301|GO:0016301|GO:0000166|GO:0000287|GO:0004687|GO:0005509|GO:0005516|GO:0005524|GO:0016740	chr3	124815649	124815698	GCTCATTGTGGAAACGATGGAGGAAGGTGAAGGGGAAGGGGAAGAGGAAG
5900376	0.00807657	0.00266148	9.29806	up	PCDH20	64881	Homo sapiens protocadherin 20 (PCDH20), mRNA.	GO:0007155|GO:0007156	GO:0016020|GO:0016021	GO:0005509|GO:0005515	chr13	60882360	60882409	GTGAATTCTTCTAGAGGCTTGTGTACACTACTGGTTGTTTTAGTTGGGCC
3120053	0.00289333	0.000321546	9.28061	up	HOOK1	51361	Homo sapiens hook homolog 1 (Drosophila) (HOOK1), mRNA.	GO:0000226|GO:0007275|GO:0007283|GO:0030154|GO:0000226|GO:0007286|GO:0000226	GO:0005737|GO:0005856|GO:0005874|GO:0005737|GO:0005874|GO:0005737	GO:0005515|GO:0008017|GO:0003779|GO:0005515|GO:0008017|GO:0008017	chr1	60111064	60111113	TCCAGAAACTGGGGATGGAATCTAGACTTGTGAGCGGCGGTGGTGCCTGC
6960397	0.000776168	4.46819e-06	9.26579	up	EPHX2	2053	Homo sapiens epoxide hydrolase 2, cytoplasmic (EPHX2), mRNA.	GO:0006800|GO:0006805|GO:0006874|GO:0006954|GO:0008152|GO:0008217|GO:0009636|GO:0017144|GO:0019439|GO:0045909	GO:0005625|GO:0005737|GO:0005777|GO:0005829	GO:0000287|GO:0004301|GO:0016787|GO:0042803	chr8	27457993	27458042	CCTTCCACCTGCTGGGGCACCATTCTTAGTATACAGAGGTGGCCTTACAC
7100136	0.0286876	0.0203289	9.23623	up	HES2	54626	Homo sapiens hairy and enhancer of split 2 (Drosophila) (HES2), mRNA.	GO:0006355	GO:0005634	GO:0003677|GO:0030528	chr1	6398123	6398172	ACTCCTGCAGTCTGGGATCCTGAGTGTCCTGTGGGTTCATCTCGGATGGG
7160102	0.00945146	0.00352544	9.22881	up	CADPS2	93664	Homo sapiens Ca++-dependent secretion activator 2 (CADPS2), transcript variant 1, mRNA.	GO:0006887|GO:0015031	GO:0016020|GO:0030054|GO:0030659|GO:0031410|GO:0045202	GO:0005509|GO:0008289	chr7	121746734	121746783	CCCCAGGTGTGGGGTAGCAAGTGTGCTTCCGTCAAGATACCATATTCTCC
4490333	0.00192445	0.000127238	9.2145	up	FAM184A	79632	Homo sapiens family with sequence similarity 184, member A (FAM184A), transcript variant 1, mRNA.				chr6	119322970	119323019	GCTTCTCCAGATCCCCAGCGCCAGGAGTGGTTTGCCCGGTACTTCACATT
4730176	0.00668009	0.00182086	9.1942	up	WNT11	7481	Homo sapiens wingless-type MMTV integration site family, member 11 (WNT11), mRNA.	GO:0007165|GO:0007223|GO:0007275|GO:0009653	GO:0005576|GO:0005578	GO:0004871	chr11	75575081	75575130	GCTGTATGAAATAAATGCTGAGTGAGCCCCAGCCCGCCCCTGCAGTTCCC
2750324	0.000927287	1.89289e-05	9.18768	up	PRKCZ	5590	Homo sapiens protein kinase C, zeta (PRKCZ), transcript variant 1, mRNA.	GO:0000226|GO:0006468|GO:0007242|GO:0000226|GO:0006468|GO:0000226|GO:0006468|GO:0006916|GO:0007242	GO:0005737|GO:0005923|GO:0005938|GO:0045179|GO:0005737|GO:0005923|GO:0005938|GO:0045179|GO:0005624|GO:0005737|GO:0005768|GO:0005886|GO:0005923|GO:0005938|GO:0045179	GO:0004672|GO:0000166|GO:0004674|GO:0005524|GO:0016740|GO:0000166|GO:0004700|GO:0005515|GO:0005515|GO:0005524|GO:0008270|GO:0016740|GO:0019992|GO:0046872	chr1	2106603	2106652	TCCACGGAAACAGAACTCGATGCACTGACCTGCTCCGCCAGGAAAGTGAG
240400	0.0123973	0.00572267	9.14123	up	PMEPA1	56937	Homo sapiens prostate transmembrane protein, androgen induced 1 (PMEPA1), transcript variant 2, mRNA.	GO:0030521	GO:0005886|GO:0016021|GO:0016021	GO:0003674|GO:0005515|GO:0005515	chr20	55657046	55657095	CGTGGGAACTGCTCTCCTTTGCAGCCCCATTTCCCAAGCTCTGTTCAAGT
5310722	0.0328072	0.0242955	9.10344	up	EPHB1	2047	Homo sapiens EPH receptor B1 (EPHB1), mRNA.	GO:0006468|GO:0007165|GO:0007169|GO:0007399	GO:0005886|GO:0005887	GO:0000166|GO:0004872|GO:0005003|GO:0005515|GO:0005524|GO:0016740	chr3	136461607	136461656	CAGACAGGAAACAGGTGAGTGGTTTGAATTGGATGCAGTGTGGGCCATCC
520392	0.006714	0.00185124	9.07917	up	P2RY13	53829	Homo sapiens purinergic receptor P2Y, G-protein coupled, 13 (P2RY13), transcript variant 1, mRNA.	GO:0007165|GO:0007186|GO:0008150|GO:0007186	GO:0005783|GO:0005886|GO:0016021|GO:0016020|GO:0016021	GO:0004872|GO:0045028|GO:0045028	chr3	152526923	152526972	CCCACCATCACCTCAAACCCAATCACCCCCTCCTCTGTATGCTGTCACAC
6940608	0.0044957	0.000816738	9.06781	up	PLCD4	84812	Homo sapiens phospholipase C, delta 4 (PLCD4), mRNA.	GO:0007242|GO:0007340|GO:0016042	GO:0005622|GO:0005634|GO:0005737|GO:0005783|GO:0016020	GO:0004435|GO:0004871|GO:0005509|GO:0016787	chr2	219210066	219210115	ACACTGCACAGCACTCAAAGTCCCCCACTGGACTGCTTCCTCCTTAGCCC
3190246	0.00532955	0.00115012	9.04877	up	CHN2	1124	Homo sapiens chimerin (chimaerin) 2 (CHN2), transcript variant 2, mRNA.	GO:0007242|GO:0007242|GO:0007242|GO:0007242|GO:0007242|GO:0007242|GO:0007242|GO:0007242|GO:0007165|GO:0007165|GO:0007165|GO:0007242	GO:0005622|GO:0005622|GO:0005622|GO:0005622|GO:0005622|GO:0005622|GO:0005622|GO:0005622|GO:0005622|GO:0005622|GO:0005622|GO:0005622|GO:0016020	GO:0005515|GO:0005515|GO:0005070|GO:0005096|GO:0005515|GO:0008270|GO:0019992|GO:0046872	chr7	29520261	29520310	CCATTGGCACAGGGAGGTTTGACCTCTTCCCTGCTATTATCCCTCCTCCC
5810209	0.0288356	0.0204745	9.04582	up	ABCA6	23460	Homo sapiens ATP-binding cassette, sub-family A (ABC1), member 6 (ABCA6), mRNA.	GO:0006810	GO:0016020|GO:0016021	GO:0000166|GO:0005524|GO:0016887	chr17	64588814	64588863	CCTATAAGCTGCCCGTGGCAGACGTTTACCCTCTATCACAGACCTTTCAC
3840386	0.00365034	0.0005082	9.04427	up	STIM2	57620	Homo sapiens stromal interaction molecule 2 (STIM2), mRNA.	GO:0006811|GO:0006816|GO:0032235	GO:0005783|GO:0005789|GO:0016020|GO:0016021|GO:0030176	GO:0005509|GO:0005515	chr4	26635758	26635807	GAGTGGAGGAGGCTGGCCAAAGAGACTGTGGGCTGTTTTCAGTCAGGGAG
2940280	0.000996316	2.77817e-05	9.01791	up	OGN	4969	Homo sapiens osteoglycin (OGN), transcript variant 3, mRNA.	GO:0008150	GO:0005576|GO:0005578|GO:0005783	GO:0005515|GO:0003674|GO:0005515|GO:0008083	chr9	94187798	94187847	AATGACACCAGTTACATCCGGGACCGCATTGAAGAGATACGCCTGGAGGG
4220463	0.0312222	0.0227873	9.01341	up	LGALS7	3963	Homo sapiens lectin, galactoside-binding, soluble, 7 (galectin 7) (LGALS7), mRNA.	GO:0006915|GO:0007157	GO:0005576|GO:0005615|GO:0005634|GO:0005737	GO:0005529	chr19	43953446	43953495	ATCTTCTGAGCAGAAGCCCAGGCGGCCCGGGGCCTTGGCTGGCAAATAAA
5690411	0.00226062	0.000185712	8.99282	up	MAFF	23764	Homo sapiens v-maf musculoaponeurotic fibrosarcoma oncogene homolog F (avian) (MAFF), transcript variant 1, mRNA.	GO:0001701|GO:0006355|GO:0006366|GO:0006950|GO:0007567|GO:0045604|GO:0001701|GO:0006355|GO:0045604|GO:0001701|GO:0006355|GO:0045604	GO:0005634|GO:0005634|GO:0005634	GO:0003700|GO:0043565|GO:0046983|GO:0003700|GO:0043565|GO:0046983|GO:0003700|GO:0043565|GO:0046983	chr22	36942013	36942062	GGGAAAGCCGGAGAGCAACAACAAAAAATGTTTAAGCCGGGCGCGGTGGC
3390372	0.00298225	0.000339769	8.98042	up	CNTN1	1272	Homo sapiens contactin 1 (CNTN1), transcript variant 1, mRNA.	GO:0007155|GO:0007219	GO:0005624|GO:0005886|GO:0031225	GO:0005515	chr12	39750156	39750205	CCCTGGGATGACCACAATTCCTTCCAATTTCTGCGGCTCCATCCTAAGCC
5690064	0.0141226	0.00708743	8.94084	up	LASS6	253782	Homo sapiens LAG1 homolog, ceramide synthase 6 (LASS6), mRNA.	GO:0006355|GO:0008610|GO:0006355	GO:0005634|GO:0005783|GO:0005789|GO:0016020|GO:0016021|GO:0031965|GO:0005634|GO:0016020|GO:0016021	GO:0003700|GO:0043565|GO:0003700|GO:0043565	chr2	169339205	169339254	CACAGGTCCATGAAAGTTTGGCTTCCTGGTTTGATGTCTGTTGCGTGGCC
2480424	0.000927287	1.9299e-05	8.93878	up	PLCG2	5336	Homo sapiens phospholipase C, gamma 2 (phosphatidylinositol-specific) (PLCG2), mRNA.	GO:0007242|GO:0016042	GO:0005886|GO:0005886	GO:0004435|GO:0004871|GO:0005509|GO:0005515|GO:0016787	chr16	80549161	80549210	GGAGAACGTGCCCTATTCACACTCTGGGAAGACGCTAATCTGTGACATCT
1170048	0.00776998	0.00248376	8.93395	up	DLG2	1740	Homo sapiens discs, large homolog 2, chapsyn-110 (Drosophila) (DLG2), mRNA.		GO:0005886|GO:0030054|GO:0045202|GO:0045211	GO:0004385|GO:0005515|GO:0005515	chr11	82844000	82844049	GTGCTTCTCTCTGACAGGATGTTTCTCCACCGAGCTGTAGCACAGGATGG
2120468	0.00156201	8.49019e-05	8.87272	up	C10orf58	84293	Homo sapiens chromosome 10 open reading frame 58 (C10orf58), mRNA.		GO:0005576|GO:0005730|GO:0005737		chr10	82182319	82182368	GGTGAGCTGAGATCACACCACTGTATTCCAGCCTGGGTGACTGAGACTCT
7320441	0.00581333	0.00138021	8.87079	up	HIG2	29923	Homo sapiens hypoxia-inducible protein 2 (HIG2), transcript variant 1, mRNA.	GO:0006950	GO:0005575|GO:0016020|GO:0016021	GO:0003674	chr7	127885573	127885622	GTCGTTCCTCCAACATAGTGTGTATTGGTCTGAAGGGGGTGGTGGGATGC
1820279	0.0195783	0.01169	8.86846	up	TSPAN18	90139	Homo sapiens tetraspanin 18 (TSPAN18), transcript variant 2, mRNA.	GO:0006810|GO:0006810	GO:0005615|GO:0016020|GO:0016021|GO:0005615|GO:0016020|GO:0016021		chr11	44909374	44909423	GGCTGCCCCTCTTGAACCACCCACATGCTTAGCCCCAGCTTTTTGGAAGA
5960296	0.0433192	0.0346361	8.8665	up	CLDN1	9076	Homo sapiens claudin 1 (CLDN1), mRNA.	GO:0007155|GO:0016338|GO:0044419	GO:0005886|GO:0005887|GO:0005923|GO:0030054	GO:0005198|GO:0042802	chr3	191506599	191506648	GTGCTATCTGTTCAGTGATGCCCTCAGAGCTCTTGCTGTTAGCTGGCAGC
5220576	0.00646726	0.00171421	8.83332	up	CACNG3	10368	Homo sapiens calcium channel, voltage-dependent, gamma subunit 3 (CACNG3), mRNA.	GO:0006811|GO:0006816	GO:0005891|GO:0005923|GO:0016020|GO:0016021	GO:0005198|GO:0005244|GO:0005245|GO:0005509	chr16	24281026	24281075	CCGAATCTCCATCAGGCGCGCTCATAGTTGTCCCCATTGTCTACCCACAC
5910746	0.00620804	0.00160443	8.81655	up	PRO0628	29053	Homo sapiens PRO0628 protein (PRO0628), non-coding RNA.				chr20	39100622	39100671	CATAGAAAGGCTGGCTCAGGAGGGTACTGACTTGCTTTGACTTTGCGGCA
5820673	0.00101302	2.94755e-05	8.81491	up	SORCS1	114815	Homo sapiens sortilin-related VPS10 domain containing receptor 1 (SORCS1), transcript variant 1, mRNA.	GO:0007218	GO:0016020|GO:0016021	GO:0005515|GO:0005515|GO:0008188	chr10	108327188	108327237	AAAGAGCAAGACACGCCACTCCGCCTTCAACGCCAAAGCGGGGATCTGCT
2100129	0.0266308	0.0183117	8.77391	up	NEDD9	4739	Homo sapiens neural precursor cell expressed, developmentally down-regulated 9 (NEDD9), transcript variant 2, mRNA.	GO:0001558|GO:0007010|GO:0007049|GO:0007067|GO:0007155|GO:0007165|GO:0007229|GO:0051017|GO:0051301	GO:0005634|GO:0005737|GO:0005794|GO:0005819|GO:0005856|GO:0030054|GO:0042995	GO:0005515	chr6	11309030	11309079	CTCCTGGGGTTTCCCATTGGCGTGTCTTGAGCTGCTCTGGTGATAACCGT
620102	0.021852	0.0138468	8.76202	up	MALL	7851	Homo sapiens mal, T-cell differentiation protein-like (MALL), mRNA.	GO:0042632	GO:0000139|GO:0005886|GO:0016021|GO:0016023|GO:0030136|GO:0045121	GO:0005515	chr2	110199078	110199127	GCTCTTCTGTTGACCCAGACGAATAGGGCACAGCCCTGTAACTGCACGTG
6400427	0.0102249	0.00403853	8.72458	up	CILP	8483	Homo sapiens cartilage intermediate layer protein, nucleotide pyrophosphohydrolase (CILP), mRNA.	GO:0043569	GO:0005576|GO:0005578|GO:0005615|GO:0005615|GO:0044420	GO:0004035|GO:0004551|GO:0008415	chr15	63275429	63275478	CCCTTTGCATTCGCTTTTGTTCTTGCTAGAAACCCAGTGTAGCCCAGGGC
3190427	0.00666543	0.00181167	8.70472	up	MITF	4286	Homo sapiens microphthalmia-associated transcription factor (MITF), transcript variant 5, mRNA.	GO:0006355|GO:0006355|GO:0007275|GO:0007605|GO:0030318	GO:0005634|GO:0005634	GO:0003677|GO:0016563|GO:0016563	chr3	70099648	70099697	AAATGATCCACACCACTCCCCCGATTCCCGGGTGCAGAATTGTAACTCGG
1940072	0.0199793	0.0120812	8.70428	up	RAPGEFL1	51195	Homo sapiens Rap guanine nucleotide exchange factor (GEF)-like 1 (RAPGEFL1), mRNA.	GO:0007165|GO:0007186|GO:0007264|GO:0007399	GO:0005622|GO:0005624	GO:0005085	chr17	35605320	35605369	CCCAGCCCCCTCCCGTTGCCCTGCAGCTTTAACAGAGTGAACCATGTGTA
6280184	0.0352	0.0265298	8.70104	up	MAN1C1	57134	Homo sapiens mannosidase, alpha, class 1C, member 1 (MAN1C1), mRNA.	GO:0006487|GO:0008152	GO:0000139|GO:0005794|GO:0016020|GO:0016021|GO:0030173|GO:0016020	GO:0004571|GO:0005509|GO:0016798|GO:0004571|GO:0005509	chr1	25983100	25983149	TCTATGAAGCCCACTCACTTGCCATTCCAGGGCCAAAGGACCGGAGGTTT
4780128	0.00582139	0.00138565	8.70023	up	ATF3	467	Homo sapiens activating transcription factor 3 (ATF3), transcript variant 4, mRNA.	GO:0006094|GO:0006355|GO:0006355|GO:0006355|GO:0006355|GO:0006355	GO:0005634|GO:0005634|GO:0005634|GO:0005634|GO:0005634|GO:0005730	GO:0003700|GO:0016564|GO:0043565|GO:0046983|GO:0003700|GO:0043565|GO:0046983|GO:0003700|GO:0043565|GO:0046983|GO:0003700|GO:0043565|GO:0046983|GO:0003700|GO:0003714|GO:0042802|GO:0043565|GO:0046983	chr1	210860205	210860254	CTCCCAGCGTTAACACAAAATCCATGGGCAGTATGATGGCAGGTCCTCTG
1660019	0.0118994	0.00525374	8.68485	up	SNCAIP	9627	Homo sapiens synuclein, alpha interacting protein (SNCAIP), mRNA.	GO:0042417|GO:0046928	GO:0005634|GO:0005730|GO:0005737|GO:0042734|GO:0043025|GO:0005634|GO:0005730|GO:0005737	GO:0005515|GO:0005515|GO:0005515	chr5	121827524	121827573	CATAATGTGGGCAGATTTGGCTCAGCTCCTTCATGAGATCAGGTCAGTGG
6250435	0.0108227	0.00445056	8.64713	up	ARHGEF3	50650	Homo sapiens Rho guanine nucleotide exchange factor (GEF) 3 (ARHGEF3), mRNA.	GO:0007242|GO:0035023	GO:0005622|GO:0005737	GO:0005085|GO:0005089	chr3	56736615	56736664	CTTTGTAGGCGCCATCAGCCACTTTTAGAAGCCATCAGCCAGTGTGTTGG
2640341	0.0141364	0.00711531	8.63908	up	FKBP5	2289	Homo sapiens FK506 binding protein 5 (FKBP5), mRNA.	GO:0006457	GO:0005634|GO:0005737	GO:0003755|GO:0005515|GO:0005528|GO:0016853	chr6	35649634	35649683	CTCAGATGATGCCAGCTGTCTCCCACGTGTGTATTATGGTTCACCAGGGG
770167	0.00581333	0.00136543	8.60675	up	CD79B	974	Homo sapiens CD79b molecule, immunoglobulin-associated beta (CD79B), transcript variant 3, mRNA.	GO:0006955|GO:0007166|GO:0050853	GO:0005634|GO:0005737|GO:0005794|GO:0005886|GO:0005886|GO:0005887|GO:0009897|GO:0019815	GO:0004888|GO:0005515	chr17	59359830	59359879	GCCTCCAGTGCCTTCCCCCGTGGAATAAACGGTGTGTCCTGAGAAACCAC
870167	0.00245473	0.000228328	8.58481	up	PDS5B	23047	Homo sapiens PDS5, regulator of cohesion maintenance, homolog B (S. cerevisiae) (PDS5B), mRNA.	GO:0007049|GO:0007064|GO:0007067|GO:0008285|GO:0051301	GO:0005634	GO:0003677|GO:0005524|GO:0042802	chr13	32249847	32249896	CTTGCTGCAGTGCAACAGGAGGCTTTTTCAGTGATCTTCACTGTATATGT
2350524	0.0242047	0.0160028	8.57722	up	GLCE	26035	Homo sapiens glucuronic acid epimerase (GLCE), mRNA.	GO:0015012|GO:0030210	GO:0000139|GO:0005794|GO:0016020|GO:0016021	GO:0016853|GO:0050379	chr15	67351271	67351320	CAGTGCAGACTCTCACTGAAAGCTGCTATTTTCATCCTCCTTGTGGTTGC
5700753	0.00705171	0.00202617	8.5325	up	CEACAM1	634	Homo sapiens carcinoembryonic antigen-related cell adhesion molecule 1 (biliary glycoprotein) (CEACAM1), transcript variant 2, mRNA.	GO:0001525|GO:0007156|GO:0007229|GO:0016477	GO:0016020|GO:0005576|GO:0005624|GO:0005886|GO:0005886|GO:0005887	GO:0003674	chr19	47703395	47703444	GGTTTTCTAACCCTGACACGGACTGTGCATACTTTCCCTCATCCATGCTG
6290114	0.0149057	0.00771994	8.4787	up	SDPR	8436	Homo sapiens serum deprivation response (phosphatidylserine binding protein) (SDPR), mRNA.		GO:0005737|GO:0005829	GO:0001786|GO:0001786|GO:0005515	chr2	192407481	192407530	GGCCCAGGAAGCAAATCCCCTGCCTTTAGTATGAACCACTATAAGTAACC
2060477	0.0180036	0.0102987	8.45234	up	AGPAT9	84803	Homo sapiens 1-acylglycerol-3-phosphate O-acyltransferase 9 (AGPAT9), mRNA.	GO:0008152|GO:0008654	GO:0005783|GO:0005789|GO:0016020|GO:0016021	GO:0003841|GO:0008415|GO:0016740	chr4	84745627	84745676	TCCTTGTTTGAATGCTGTAGATCTGTACCTAGTACCCCTCCCATCTACTG
3520398	0.00720866	0.0021543	8.42721	up	IL28RA	163702	Homo sapiens interleukin 28 receptor, alpha (interferon, lambda receptor) (IL28RA), transcript variant 1, mRNA.	GO:0008285|GO:0050691	GO:0016020|GO:0016021|GO:0032002	GO:0004872|GO:0004907|GO:0005515|GO:0005515|GO:0004872	chr1	24353410	24353459	CTGGGCCTGCGCTGGAAGCATATCCCGTGAAAAGTGTTAGTGCCTTAGGT
4040189	0.00737644	0.00225669	8.41971	up	RIMS3	9783	Homo sapiens regulating synaptic membrane exocytosis 3 (RIMS3), mRNA.	GO:0005975|GO:0006836|GO:0006887	GO:0030054|GO:0045202	GO:0004553	chr1	40859066	40859115	GTGCAGCATCTTTCCTAACTTGTTGTGGTTCCCGGGTGGCAGGTGCACAG
1030431	0.00697243	0.00197773	8.40157	up	ACSL1	2180	Homo sapiens acyl-CoA synthetase long-chain family member 1 (ACSL1), mRNA.	GO:0008152|GO:0006629|GO:0006631|GO:0007586|GO:0008152|GO:0046320	GO:0005739|GO:0005741|GO:0005777|GO:0005778|GO:0005783|GO:0005789|GO:0005792|GO:0005829|GO:0016020|GO:0016021	GO:0003824|GO:0000287|GO:0004467|GO:0004467|GO:0016874	chr4	185913945	185913994	GGGGTCTGTGAGAGTACATGTATTATATACAAGCACAACAGGGCTTGCAC
1690402	0.0107446	0.00438556	8.39162	up	TRIM36	55521	Homo sapiens tripartite motif-containing 36 (TRIM36), transcript variant 1, mRNA.	GO:0007340	GO:0001669|GO:0005622|GO:0005737	GO:0005515|GO:0008270|GO:0046872	chr5	114488483	114488532	AAGCTGCTAAAGTCACATTTGTGGTTGATACTCAAGCCTTGTACAAGCAC
4180301	0.0333966	0.0248602	8.36997	up	ZNF365	22891	Homo sapiens zinc finger protein 365 (ZNF365), transcript variant A, mRNA.		GO:0005622	GO:0005515|GO:0008270	chr10	63831873	63831922	CTTTGTCCACATGGGCCGTTGACCTTAGAGTTAAGGCGGTTGCTTTTTTG
7650523	0.0287328	0.0203669	8.35138	up	SHISA2	387914	Homo sapiens shisa homolog 2 (Xenopus laevis) (SHISA2), mRNA.	GO:0007275	GO:0005783|GO:0005789|GO:0016020|GO:0016021		chr13	25517063	25517112	CCCACACTGTTCTTGATTTCCTCTCTCTTTCAGGCCTCAACAGGCACTGT
290445	0.00712271	0.00208269	8.34205	up	TNMD	64102	Homo sapiens tenomodulin (TNMD), mRNA.		GO:0016020|GO:0016021		chrX	99741305	99741354	CGAGTCATCTGTCGTGTCATCATGCCTTGTAACTGGTGGGTGGCCCGCAT
110398	0.00678748	0.00188442	8.26305	up	GPR83	10888	Homo sapiens G protein-coupled receptor 83 (GPR83), mRNA.	GO:0007165|GO:0007186|GO:0007186	GO:0005886|GO:0016021|GO:0016021	GO:0004872|GO:0004983|GO:0004872|GO:0004983	chr11	93750259	93750308	GGAGAACCCACTGATGGCTCATTAGATCTGTCCCTTCCCCGAGGTCCGTG
2350176	0.00859119	0.00296571	8.25369	up	CHD1	1105	Homo sapiens chromodomain helicase DNA binding protein 1 (CHD1), mRNA.	GO:0006333|GO:0006357	GO:0000785|GO:0005634	GO:0000166|GO:0003677|GO:0003682|GO:0004003|GO:0004386|GO:0005524|GO:0016787	chr5	98218913	98218962	GTTTTCCCGTTTTATGTGGGCAATAATGTCAAATGTGCTATGCAGCCAGG
2260241	0.00442938	0.000787711	8.22689	up	LPAR5	57121	Homo sapiens lysophosphatidic acid receptor 5 (LPAR5), mRNA.	GO:0007165|GO:0007186|GO:0008150	GO:0005575|GO:0005886|GO:0016021	GO:0003674|GO:0004872|GO:0045028	chr12	6598385	6598434	GCTTGACCTCGTGGACTTCCTCAGAGGGTTGGTCCCTGGATCACACTTTG
2680092	0.00320242	0.00039731	8.20508	up	CD163	9332	Homo sapiens CD163 molecule (CD163), transcript variant 2, mRNA.	GO:0006953|GO:0006954	GO:0005576|GO:0005886|GO:0005887	GO:0005044|GO:0005515	chr12	7525088	7526523	CAGAGACAGCGGCTTGCAGTTTCCTCAAGAGGAGAGAACTTAGTCCACCA
670215	0.00527849	0.00112653	8.16699	up	MATN2	4147	Homo sapiens matrilin 2 (MATN2), transcript variant 1, mRNA.	GO:0008150	GO:0005576|GO:0005578|GO:0005578	GO:0003674|GO:0005509	chr8	99114446	99114495	AATCTGAGCCAGTCACCATAAATATCCAAGACCTACTTTCCTGTTCTAAT
4920040	0.0119368	0.00529424	8.15706	up	DEFB1	1672	Homo sapiens defensin, beta 1 (DEFB1), mRNA.	GO:0006935|GO:0007186|GO:0042742|GO:0045087|GO:0045087	GO:0005576		chr8	6722756	6722805	GTTGCCTGCCAGTCGCCATGAGAACTTCCTACCTTCTGCTGTTTACTCTC
2260113	0.00582223	0.00138986	8.15334	up	HCST	10870	Homo sapiens hematopoietic cell signal transducer (HCST), transcript variant 1, mRNA.		GO:0016020|GO:0016021	GO:0005515	chr19	41086957	41087006	GGTGGCACAGGAACCCCCGCCCCAACTTTTGGATTGTAATAAAACAATTG
1690201	0.00541396	0.0011878	8.14101	up	C20orf186	149954	Homo sapiens chromosome 20 open reading frame 186 (C20orf186), mRNA.			GO:0008289	chr20	31163144	31163193	GGAGGCCTCTCAGACCCCATCCTGACAGCAGGTTGAGTATTCCCACTTTC
6760541	0.000927287	1.69244e-05	8.13235	up	TTC18	118491	Homo sapiens tetratricopeptide repeat domain 18 (TTC18), mRNA.			GO:0005488	chr10	74699432	74702693	CGGCTGGAGGAGCTCACAGAGGCTGAGGATGCTCTTTCTGAAGCCAATGC
7040521	0.000927287	1.45501e-05	8.132	up	ZBTB46	140685	Homo sapiens zinc finger and BTB domain containing 46 (ZBTB46), mRNA.	GO:0006350|GO:0006355	GO:0005622|GO:0005634	GO:0003676|GO:0005515|GO:0008270|GO:0046872	chr20	61846430	61846479	AGTTTGCCGACTGAAGAGTGTGGGATTTCCGAGGCCCAGGTGAGCACGTC
3850059	0.0110145	0.004607	8.13091	up	LMO2	4005	Homo sapiens LIM domain only 2 (rhombotin-like 1) (LMO2), mRNA.	GO:0007275|GO:0030218	GO:0005634	GO:0005515|GO:0008270|GO:0046872	chr11	33836929	33836978	AGGCCTTAAGCTTTGGACCCAAGGGAAAACTGCATGGAGACGCATTTCGG
6350446	0.0319832	0.0234979	8.12766	up	TSC22D3	1831	Homo sapiens TSC22 domain family, member 3 (TSC22D3), transcript variant 2, mRNA.	GO:0006355|GO:0006916|GO:0006970|GO:0006355|GO:0006355|GO:0006916|GO:0006970		GO:0003700|GO:0003700|GO:0003700	chrX	106843638	106843687	AGGGCCTAACCAGCCTTGGGAGTATTGACTGGTCCCTTACCTCTTATGGC
3420446	0.0143649	0.0072974	8.11167	up	GJB3	2707	Homo sapiens gap junction protein, beta 3, 31kDa (GJB3), transcript variant 2, mRNA.	GO:0001890|GO:0007154|GO:0007605	GO:0005886|GO:0005922|GO:0016021|GO:0030054	GO:0005243	chr1	35024216	35024265	TAAGGCATCTCTACTCCCTCCAGAGGAGCCGCCCAGATTCCTGCAGTGGA
2360066	0.00680503	0.00189371	8.10546	up	ANGPTL5	253935	Homo sapiens angiopoietin-like 5 (ANGPTL5), mRNA.	GO:0007165	GO:0005576	GO:0005102	chr11	101267403	101267452	CCCTGCATGCCTGGTCAATGGTCAGTCTGTGAAGAGCTGCAGTCACCTCC
5690113	0.00217211	0.000166782	8.08303	up	NUFIP2	57532	Homo sapiens nuclear fragile X mental retardation protein interacting protein 2 (NUFIP2), mRNA.		GO:0005634|GO:0005737|GO:0042788	GO:0003723|GO:0005515	chr17	24612861	24612910	TTGCCTAGGTACAAGCAGGACTTTGGGACAAATCTCTTTGTGCTGTTTGG
4540184	0.00932002	0.00343875	8.05635	up	SYTL4	94121	Homo sapiens synaptotagmin-like 4 (granuphilin-a) (SYTL4), mRNA.	GO:0006810|GO:0006886|GO:0006887	GO:0008021|GO:0016020|GO:0019897	GO:0005215|GO:0005543|GO:0008270|GO:0017137|GO:0042043|GO:0046872	chrX	99816187	99816236	AGGCATAACTTGGGATCCCGGGCTGTAACTTGCTCTTTTGTTTCCCACCC
3310307	0.0139764	0.00695006	8.05222	up	C21orf63	59271	Homo sapiens chromosome 21 open reading frame 63 (C21orf63), mRNA.		GO:0016020|GO:0016021	GO:0005529|GO:0005529	chr21	32809248	32809297	CAGTTCCATAGAAGCTGCAGAGCTCGCAGAAAGGATTGAGCGCAGGGAGC
1110154	0.00227108	0.000189796	8.03771	up	PIB5PA	27124	Homo sapiens phosphatidylinositol (4,5) bisphosphate 5-phosphatase, A (PIB5PA), transcript variant 1, mRNA.		GO:0001726|GO:0005737	GO:0004437|GO:0004445|GO:0016787|GO:0017124	chr22	29860552	29860601	ACTCAGTCCTGGCACCTCAACTGTGACAATCAGCAAAGCCCCACCCAGGC
1500735	0.00822161	0.00276196	8.03396	up	CTSG	1511	Homo sapiens cathepsin G (CTSG), mRNA.	GO:0006508|GO:0006955		GO:0004252|GO:0008233	chr14	24112612	24112661	CACAGGCCAGCTCCACAGTGTTGCCAGAGCCTTAATAAACGTCCACAGAG
1450397	0.0428631	0.0342108	8.02672	up	HSD17B8	7923	Homo sapiens hydroxysteroid (17-beta) dehydrogenase 8 (HSD17B8), mRNA.	GO:0006703|GO:0055114	GO:0005575	GO:0004303|GO:0005488|GO:0016491|GO:0050327	chr6	33281904	33282151	CCGATGGGACACTTGGGGGACCCTGAGGATGTGGCAGATGTGGTCGCATT
1340192	0.0129971	0.00617685	8.02577	up	REEP1	65055	Homo sapiens receptor accessory protein 1 (REEP1), mRNA.	GO:0051205	GO:0005737|GO:0005739|GO:0016020|GO:0016021|GO:0031966	GO:0031849	chr2	86294886	86294935	GTGCTTGTCAACCATGACCATCTTTGAGCCTTCCTAGTCCTCCACCTGGC
6220687	0.0108957	0.00450422	7.99486	up	PLCE1	51196	Homo sapiens phospholipase C, epsilon 1 (PLCE1), mRNA.	GO:0000187|GO:0001558|GO:0006644|GO:0006651|GO:0006940|GO:0007010|GO:0007173|GO:0007204|GO:0007205|GO:0007507|GO:0008277|GO:0008283|GO:0016042|GO:0019722|GO:0019722|GO:0032835|GO:0045859|GO:0046578|GO:0048016|GO:0006629|GO:0007264	GO:0000139|GO:0005622|GO:0005624|GO:0005624|GO:0005737|GO:0005794|GO:0005829|GO:0005886|GO:0005622	GO:0004435|GO:0004435|GO:0005057|GO:0005085|GO:0005509|GO:0016787|GO:0017016|GO:0019899|GO:0004435|GO:0004871|GO:0005085|GO:0005509	chr10	96077864	96077913	GCTAGTTGCCACCAACCAATTTACTGATGAATGAAGCCCAGGGGACTGCC
1570168	0.00403907	0.000647198	7.98031	up	PRICKLE2	166336	Homo sapiens prickle homolog 2 (Drosophila) (PRICKLE2), mRNA.	GO:0045197	GO:0005634|GO:0005737|GO:0016020|GO:0016327|GO:0016328|GO:0031965	GO:0008270|GO:0046872	chr3	64054831	64054880	TCCTCTCCTAAACTCATTCTTTCCTCCACAGGATTGCTTTGTCCATCTCC
4860537	0.0147237	0.0075954	7.97132	up	SLC7A8	23428	Homo sapiens solute carrier family 7 (cationic amino acid transporter, y+ system), member 8 (SLC7A8), transcript variant 2, mRNA.	GO:0006520|GO:0006810|GO:0015804|GO:0015807|GO:0006810|GO:0015807	GO:0005737|GO:0005886|GO:0005887|GO:0016323|GO:0016020|GO:0016021	GO:0015175|GO:0015179|GO:0042605|GO:0015179	chr14	22664631	22664680	TTGGTCTGAGTTGTGACCCCTTCAGAGTAGATGCCCGGCAGGCTGGGGTT
160270	0.0126012	0.00589194	7.95121	up	FXYD6	53826	Homo sapiens FXYD domain containing ion transport regulator 6 (FXYD6), mRNA.	GO:0006811|GO:0008150	GO:0005615|GO:0005886|GO:0016021	GO:0003674|GO:0005216	chr11	117213021	117213070	GAAGGTCATAACGAGAGTGGGAACTCAACCCAGATCCCGCCCCTCCTGTC
5130538	0.0168182	0.00928548	7.93554	up	GPR3	2827	Homo sapiens G protein-coupled receptor 3 (GPR3), mRNA.	GO:0007165|GO:0007186|GO:0007189	GO:0005886|GO:0005887	GO:0004872	chr1	27594606	27594655	AGCCATCACCTGAGCAACCAAAAATTCCTCTGCGCTGGGGTCCGACTGCC
6250484	0.00576701	0.00133076	7.92877	up	CFH	3075	Homo sapiens complement factor H (CFH), transcript variant 2, mRNA.	GO:0006957	GO:0005576|GO:0005615		chr1	194937229	194937278	CAGCCAGAATGGGAAATGCTAATTCAGCTCCTCCAGGCAGCCCAATGGGG
1440341	0.0027301	0.000286305	7.92408	up	C1QC	714	Homo sapiens complement component 1, q subcomponent, C chain (C1QC), mRNA.	GO:0006958|GO:0045087	GO:0005576|GO:0005576|GO:0005576|GO:0005634|GO:0005730|GO:0005737		chr1	22846804	22846853	ATGGTGGGCATCCAGGGCTCTGACAGCGTCTTCTCCGGCTTCCTGCTCTT
1660296	0.0123847	0.00570814	7.91836	up	ID2	3398	Homo sapiens inhibitor of DNA binding 2, dominant negative helix-loop-helix protein (ID2), mRNA.	GO:0000122|GO:0007275|GO:0007507|GO:0043353|GO:0045449|GO:0045651	GO:0005634|GO:0005737	GO:0005515|GO:0030528	chr2	8741581	8741630	GCAGACTTTGCCTTTTTTCAAAGGTGGAGCGTGAATACCAGAAGGATCCA
6770544	0.0137064	0.00676872	7.88452	up	SYT8	90019	Homo sapiens synaptotagmin VIII (SYT8), mRNA.	GO:0006810|GO:0006810	GO:0001669|GO:0005886|GO:0016021|GO:0008021|GO:0016020|GO:0008021|GO:0016020	GO:0005215|GO:0005215	chr11	1814854	1815004	CAATGAGGCCTTCACCTTCCTGGTGCCCTTCAGCCAGGTCCAGAATGTGG
50470	0.000922051	1.19374e-05	7.87561	up	PM20D2	135293	Homo sapiens peptidase M20 domain containing 2 (PM20D2), mRNA.	GO:0006508		GO:0008237|GO:0016787|GO:0046983	chr6	89931452	89931501	TCTGAGCAACATTGGGACTGAGGGAACATCTGAAAGCTACCATCTTGAAA
5290463	0.0266769	0.0183919	7.87427	up	NME5	8382	Homo sapiens non-metastatic cells 5, protein expressed in (nucleoside-diphosphate kinase) (NME5), mRNA.	GO:0006183|GO:0006228|GO:0006241|GO:0006916|GO:0007275|GO:0007286|GO:0009116	GO:0005575	GO:0004550|GO:0005524	chr5	137478823	137478872	GCATGGTGATTTGGTTTCATGCTCATGTGTCAGATATGCTTCCCTCAAAC
5290240	0.0384503	0.0296399	7.87425	up	MYOZ1	58529	Homo sapiens myozenin 1 (MYOZ1), mRNA.	GO:0030239	GO:0005634|GO:0015629|GO:0042995	GO:0005198|GO:0005515|GO:0005515|GO:0005515|GO:0005515|GO:0005515|GO:0005515|GO:0005515|GO:0051373	chr10	75061506	75061555	CCTTTACTCCAAGTCCCCACTCCACGCATCCTTCCTCACCAACTCAGAGC
6650687	0.00483808	0.000949238	7.86263	up	PIGA	5277	Homo sapiens phosphatidylinositol glycan anchor biosynthesis, class A (PIGA), transcript variant 3, mRNA.	GO:0009058|GO:0009893|GO:0016254	GO:0000506|GO:0005783|GO:0005789|GO:0016020|GO:0016021	GO:0005515|GO:0016757|GO:0017176	chrX	15247652	15247701	CTGTCAGTTTGCACTGGTCGGTATATGGAAACACATTGCTCTACCCTGCT
1470753	0.0259567	0.017717	7.82871	up	PIK3R1	5295	Homo sapiens phosphoinositide-3-kinase, regulatory subunit 1 (alpha) (PIK3R1), transcript variant 1, mRNA.	GO:0001953|GO:0006468|GO:0007242|GO:0008286|GO:0030183|GO:0030335|GO:0043066|GO:0044419|GO:0045671|GO:0046854|GO:0048009	GO:0005622|GO:0005737|GO:0005829|GO:0005829|GO:0005829|GO:0005829|GO:0005829|GO:0005943	GO:0005158|GO:0005158|GO:0005159|GO:0005515|GO:0005545|GO:0019903|GO:0035014|GO:0043125|GO:0043559|GO:0043560	chr5	67633214	67633263	TGACGAGAGGGAGGATGTCACGGTCAGTTGTAACTTTGCCTTCACAAGGC
4010367	0.0107446	0.00437696	7.80097	up	SLC22A17	51310	Homo sapiens solute carrier family 22, member 17 (SLC22A17), transcript variant 2, mRNA.	GO:0006811|GO:0006810|GO:0006810	GO:0005634|GO:0005737|GO:0016020|GO:0016021|GO:0031965|GO:0016020|GO:0005634|GO:0005737|GO:0016020|GO:0016021|GO:0031965	GO:0005215|GO:0004872|GO:0005215|GO:0005215	chr14	22885500	22885549	CACCCTGCCTCCTCCCTGCTGCTTTGCATTCACTTCCTTGGCCAGAGTCA
1710270	0.00382469	0.000568689	7.80069	up	GRRP1	79927	Homo sapiens glycine/arginine rich protein 1 (GRRP1), mRNA.				chr1	26361510	26361559	CCCGTGGGTTTTGGAATGTGTGTTCCCGGCTGTGTGATCCTGGGCAAGAA
4210411	0.0213308	0.0133011	7.76916	up	NDRG2	57447	Homo sapiens NDRG family member 2 (NDRG2), transcript variant 6, mRNA.	GO:0007275|GO:0007399|GO:0030154	GO:0005634|GO:0005737|GO:0005737|GO:0005737|GO:0005813|GO:0005829	GO:0003674	chr14	20555243	20555292	GCTGAGGGGTAAGAGGTTGTTGTAGTTGTCCTGGTGCCTCCATCAGACTC
650020	0.0356487	0.0268752	7.76797	up	SYNJ1	8867	Homo sapiens synaptojanin 1 (SYNJ1), transcript variant 2, mRNA.	GO:0006796|GO:0006836|GO:0048488|GO:0006836|GO:0048489	GO:0005737|GO:0030117|GO:0030117	GO:0003723|GO:0004437|GO:0004439|GO:0004445|GO:0016787|GO:0017120|GO:0004437|GO:0017120	chr21	32922970	32923019	AAGTCAGTGGTACACAGACATTCTGTACATATCCTGTGAAACGTGCTGTC
6860278	0.0194114	0.0115642	7.75431	up	NINJ2	4815	Homo sapiens ninjurin 2 (NINJ2), mRNA.	GO:0007155|GO:0007158|GO:0007399|GO:0042246|GO:0007155|GO:0042246	GO:0005887|GO:0016020|GO:0016021	GO:0005515	chr12	543798	543847	AGGCCAAGTCTGCCCGGCTTAAGGATGCTGGTTCTGACTCTACCCCACTG
430717	0.00404542	0.000650668	7.7378	up	NDUFS2	4720	Homo sapiens NADH dehydrogenase (ubiquinone) Fe-S protein 2, 49kDa (NADH-coenzyme Q reductase) (NDUFS2), mRNA.	GO:0006120|GO:0006120|GO:0006810|GO:0006979|GO:0022900	GO:0005739|GO:0005739|GO:0005747|GO:0005747|GO:0005747|GO:0016020	GO:0003954|GO:0005506|GO:0008137|GO:0008137|GO:0009055|GO:0046872|GO:0051287|GO:0051539	chr1	159450584	159450633	GTATTTGGAGAAGTAGATCGGTGAGCAGGGGAGCAGCGTTTGATCCCCCC
2260563	0.0221313	0.0141518	7.72874	up	GJB6	10804	Homo sapiens gap junction protein, beta 6 (GJB6), mRNA.	GO:0007154|GO:0007605|GO:0042471	GO:0005886|GO:0005922|GO:0016021|GO:0030054	GO:0005515	chr13	19694172	19694221	GTAGACGGAACAGTGTGGAAGCAGAAGGCTTTTTTAACTCATCCGTTTGC
4610424	0.000927287	1.24768e-05	7.71293	up	RBP4	5950	Homo sapiens retinol binding protein 4, plasma (RBP4), mRNA.	GO:0006810|GO:0001654|GO:0006094|GO:0006810|GO:0007601|GO:0030277|GO:0030324|GO:0032024|GO:0032526|GO:0034633|GO:0042572|GO:0042593|GO:0048562|GO:0048706|GO:0048738|GO:0048807|GO:0050896|GO:0051024|GO:0060044|GO:0060059|GO:0060065|GO:0060068|GO:0060157	GO:0005634|GO:0005730|GO:0005576|GO:0005615|GO:0005615|GO:0005634|GO:0005730	GO:0005215|GO:0005488|GO:0005501|GO:0005215|GO:0005488|GO:0016918|GO:0019841|GO:0034632	chr10	95343601	95343650	CCCCCAGAAGCGCAGAAGATTGTAAGGCAGCGGCAGGAGGAGCTGTGCCT
4730324	0.0174257	0.00978363	7.69203	up	COL10A1	1300	Homo sapiens collagen, type X, alpha 1 (COL10A1), mRNA.	GO:0001501	GO:0005576|GO:0005581	GO:0005198|GO:0005509	chr6	116547377	116547426	CCCCTAAAATATTTCTGATGGTGCACTACTCTGAGGCCTGTATGGCCCCT
130681	0.0149057	0.00772544	7.69096	up	RNASE6	6039	Homo sapiens ribonuclease, RNase A family, k6 (RNASE6), mRNA.	GO:0006401|GO:0006952	GO:0005576	GO:0003676|GO:0004519|GO:0004522|GO:0004540|GO:0016787	chr14	20320082	20320131	CTGTGACCCCCCTCAGAAGAGCGATCCCCCCTACAAGTTGGTTCCTGTAC
6760451	0.0269068	0.0186102	7.68114	up	DIXDC1	85458	Homo sapiens DIX domain containing 1 (DIXDC1), transcript variant 1, mRNA.	GO:0007275|GO:0016055	GO:0005622|GO:0005737|GO:0030054	GO:0003779|GO:0004871	chr11	111397303	111397352	GTTGGTGATCCTCATTCCAGTTTCCAAAGCGAGAGGAGCCTTCTGAGCAG
4050427	0.00446808	0.000800806	7.68052	up	IHPK3	117283	Homo sapiens inositol hexaphosphate kinase 3 (IHPK3), mRNA.	GO:0006468|GO:0046488	GO:0005634|GO:0005737	GO:0004428|GO:0008440|GO:0016740	chr6	33797706	33797755	TTCCCCATTCTGCCACATTCTGACCATGAGACGCGGCTTGCAGTGGGGGT
6450092	0.00485996	0.000964008	7.6547	up	C5AR1	728	Homo sapiens complement component 5a receptor 1 (C5AR1), mRNA.	GO:0000187|GO:0006935|GO:0006955|GO:0006968|GO:0007165|GO:0007165|GO:0007186|GO:0007202|GO:0007204|GO:0007606	GO:0005886|GO:0005887	GO:0004872|GO:0004944	chr19	52516830	52516879	ACAGAGGGATCTTGTGTACCCTTCACCCAGCCTCCCCCAATGGCAACATC
7040608	0.0148057	0.00764668	7.63735	up	FLJ22374	84182	Homo sapiens hypothetical protein FLJ22374 (FLJ22374), mRNA.				chr7	30898387	30898436	TTGCCAGGGTCTCTGCTACCTTTGTCTGCATCCCTCCCTTGCTCCCTGCT
4480152	0.00712271	0.00208205	7.62846	up	OGN	4969	Homo sapiens osteoglycin (OGN), transcript variant 3, mRNA.	GO:0008150	GO:0005576|GO:0005578|GO:0005783	GO:0005515|GO:0003674|GO:0005515|GO:0008083	chr9	94186594	94186643	GGTGCCAGAGTAAAGTTTCTAAAATAACATTCCTCTCACTTGTACCCCAC
5080373	0.00473791	0.000910236	7.60945	up	CLDN7	1366	Homo sapiens claudin 7 (CLDN7), mRNA.	GO:0016338	GO:0005886|GO:0005923|GO:0005923|GO:0016021|GO:0030054	GO:0005198|GO:0042802	chr17	7104426	7104475	CTGGGTACCGTGCACCCCGCTCTTACCCTAAGTCCAACTCTTCCAAGGAG
4490719	0.00757088	0.00236657	7.60443	up	ECE2	9718	Homo sapiens endothelin converting enzyme 2 (ECE2), transcript variant 1, mRNA.	GO:0006508|GO:0007267|GO:0007420|GO:0007420|GO:0007507|GO:0007507|GO:0008152|GO:0010002|GO:0010002|GO:0016486|GO:0006508|GO:0007420|GO:0007507|GO:0010002|GO:0016486	GO:0000139|GO:0005794|GO:0016020|GO:0016021|GO:0030659|GO:0016020|GO:0030659	GO:0004222|GO:0008168|GO:0008233|GO:0008270|GO:0016740|GO:0046872|GO:0004222|GO:0008233|GO:0008270	chr3	185493440	185493489	CAGAAAAGAGGGTGGGAGGGTGTGGTCTTGGCCCTTATAGGACCCTGTGC
6270195	0.00474753	0.000916122	7.60084	up	ARL5A	26225	Homo sapiens ADP-ribosylation factor-like 5A (ARL5A), transcript variant 3, mRNA.	GO:0007264	GO:0005622	GO:0000166|GO:0005525	chr2	152367384	152367433	CTCTGTGTTCTCTGTATTGTACTAACCAACCTCCCAAATCGCTGAGCTGC
1740458	0.0127302	0.00598053	7.59148	up	C7orf41	222166	Homo sapiens chromosome 7 open reading frame 41 (C7orf41), mRNA.				chr7	30168830	30168879	CCTCCCCTGAGAGTGAGGACCTCATCCGACCATGTAATTACCATTCGCTT
6200014	0.0225842	0.0145937	7.58549	up	ZNF165	7718	Homo sapiens zinc finger protein 165 (ZNF165), mRNA.	GO:0006350|GO:0006355	GO:0005622|GO:0005634	GO:0003700|GO:0005515|GO:0008270|GO:0046872	chr6	28165132	28165181	CCCTATGAATGCAGTGAGTGTGGAAGAGCCTTCAGTCAGAGCTCAAACCT
6100450	0.000927287	1.75779e-05	7.57693	up	RHOJ	57381	Homo sapiens ras homolog gene family, member J (RHOJ), mRNA.	GO:0007264|GO:0007266|GO:0008360|GO:0030036|GO:0030036	GO:0005575|GO:0005622|GO:0005886	GO:0000166|GO:0003924|GO:0005515|GO:0005515|GO:0005525	chr14	62828071	62828120	GCATGTTTCTACCAAAGCTATTAGAACCAACACGTACCTCTGAATGCCCG
4570255	0.00145583	7.26589e-05	7.53287	up	LEF1	51176	Homo sapiens lymphoid enhancer-binding factor 1 (LEF1), mRNA.	GO:0006350|GO:0006355|GO:0016055|GO:0000122|GO:0001756|GO:0001890|GO:0006355|GO:0021542|GO:0030111|GO:0030326|GO:0030879|GO:0042475|GO:0045843|GO:0045944|GO:0048341|GO:0048468	GO:0005634|GO:0005730|GO:0005737|GO:0005634|GO:0005667|GO:0005737	GO:0005515|GO:0005515|GO:0008301|GO:0043565|GO:0003677|GO:0003682|GO:0003705|GO:0016563	chr4	109188515	109188564	GTAATAGCCAAACCCCACTCTGTTGGTAGCAATTGGCAGCCCTATTTCAG
2470553	0.00596213	0.00147818	7.50892	up	HLA-DOA	3111	Homo sapiens major histocompatibility complex, class II, DO alpha (HLA-DOA), mRNA.	GO:0002504|GO:0006955|GO:0019886|GO:0045580	GO:0005886|GO:0005886|GO:0005886|GO:0005886|GO:0005886|GO:0016021|GO:0042613	GO:0032395	chr6	33080184	33080233	GGCCAAACTTGGAGCAGGTGTCCATCCCAGCCCTGTGTAGTTAGAGCAGG
5090278	0.0187258	0.010988	7.50303	up	GPX2	2877	Homo sapiens glutathione peroxidase 2 (gastrointestinal) (GPX2), mRNA.	GO:0006979|GO:0055114	GO:0005737	GO:0004602|GO:0008430|GO:0009055|GO:0016491	chr14	64475906	64475955	GTGAACTGCTCAACACACAGATCTCCTACTCCATCCAGTCCTGAGGAGCC
7610338	0.00582939	0.0014016	7.48372	up	CDH3	1001	Homo sapiens cadherin 3, type 1, P-cadherin (placental) (CDH3), mRNA.	GO:0007156|GO:0007601|GO:0016337|GO:0050896	GO:0005886|GO:0016021	GO:0005509|GO:0005515	chr16	67290098	67290147	CTGGGCCTGGGCCTGCTGTGACTGACCTACAGTGGACTTTCTCTCTGGAA
240682	0.00744137	0.00229874	7.47266	up	ANKRD37	353322	Homo sapiens ankyrin repeat domain 37 (ANKRD37), mRNA.		GO:0005634|GO:0005737		chr4	186557127	186557176	GGAAGCCTGGAGTGCCTAAGCCTGCTTGTAGCCAGTGATGCCCAAATTGA
60273	0.0282329	0.0198811	7.46658	up	KCNJ8	3764	Homo sapiens potassium inwardly-rectifying channel, subfamily J, member 8 (KCNJ8), mRNA.	GO:0006811|GO:0006813|GO:0007507|GO:0032496|GO:0043330|GO:0051607	GO:0008076|GO:0016020|GO:0016021|GO:0030016	GO:0005244|GO:0015272|GO:0030955	chr12	21809316	21809365	GTCGGTGACTCCTGAAGGTTTCCTGGTCCATCTCATTGCGGCCTGTTGGG
1190040	0.00120358	4.97647e-05	7.43657	up	GIMAP8	155038	Homo sapiens GTPase, IMAP family member 8 (GIMAP8), mRNA.		GO:0005739|GO:0005783|GO:0005794	GO:0000166|GO:0005525	chr7	149514082	149514131	GGTGGCAGGAGGGTGAAGATTGAAAAGCTGCCTATTGCGTGTTATGCTGG
3850112	0.00162149	9.07565e-05	7.42951	up	RBP7	116362	Homo sapiens retinol binding protein 7, cellular (RBP7), mRNA.	GO:0006810|GO:0006810|GO:0006810	GO:0005737	GO:0005215|GO:0008289|GO:0016918|GO:0019841|GO:0005215|GO:0008289|GO:0005215|GO:0005501|GO:0008289	chr1	9998450	9998499	GTGCAAACAGACATTCCAGAGAGCCTGATCCACATCCAGCAGCAGAGCCC
2900348	0.0211691	0.0131245	7.39841	up	ZFP36	7538	Homo sapiens zinc finger protein 36, C3H type, homolog (mouse) (ZFP36), mRNA.	GO:0000289|GO:0006402|GO:0006402|GO:0007243|GO:0043488|GO:0045638|GO:0050728|GO:0050779	GO:0005634|GO:0005737|GO:0005829	GO:0003677|GO:0003727|GO:0003729|GO:0005515|GO:0005515|GO:0008270|GO:0017091|GO:0046872	chr19	44591554	44591603	CCAGTGTCTCCTGGTAACTGGAACCTCTCCTGAGGGGGAATCCTGGTGCT
3440133	0.00619639	0.00157849	7.37109	up	RNF150	57484	Homo sapiens ring finger protein 150 (RNF150), mRNA.		GO:0016020|GO:0016021	GO:0005515|GO:0008270|GO:0046872	chr4	142006214	142006263	GGAGGTCCTGCTGCAAACCCCCTGAGCCTTTGCCATTCACTACTTACCAA
840324	0.000927287	1.5211e-05	7.34697	up	CLDN10	9071	Homo sapiens claudin 10 (CLDN10), transcript variant 2, mRNA.	GO:0007155|GO:0016338	GO:0005923|GO:0016020|GO:0016021|GO:0005923|GO:0016020|GO:0016021|GO:0005886|GO:0005923|GO:0016021|GO:0030054	GO:0005198|GO:0005198|GO:0005198|GO:0042802	chr13	95028164	95028213	CAACGGGGCCACATCTGTCATGTCTTCTCGGACAAAGTATCATGGTGGAG
2680746	0.00398522	0.000632119	7.34363	up	CPLX1	10815	Homo sapiens complexin 1 (CPLX1), mRNA.	GO:0006836|GO:0006887|GO:0007268	GO:0005737	GO:0019905	chr4	768975	769024	GTCCTGCTCGCCCTGTGCCCTCTCACTGACTTCTCCCGGGTCGTGTCTTT
270487	0.00408001	0.000670396	7.33369	up	SH2D3C	10044	Homo sapiens SH2 domain containing 3C (SH2D3C), transcript variant 2, mRNA.	GO:0007254|GO:0007264	GO:0005622|GO:0005737|GO:0016020	GO:0005070|GO:0005085|GO:0005515|GO:0005515	chr9	129540644	129540693	AGGGTCCTGCGTGGACTCTGGGTTCCATCCCACCTGCTACATGCTCACCA
10767	0.00346223	0.00045193	7.33354	up	SHANK3	85358	Homo sapiens SH3 and multiple ankyrin repeat domains 3 (SHANK3), mRNA.	GO:0000165|GO:0001838	GO:0005737|GO:0005886|GO:0030054|GO:0045202|GO:0045211	GO:0005515|GO:0017124	chr22	49518175	49518224	TGGGCACAGAGTCACACCCACTCATCCTTCCGCCAACAGTCCAGGTCACA
770451	0.00895162	0.00316257	7.29473	up	MAGI3	260425	Homo sapiens membrane associated guanylate kinase, WW and PDZ domain containing 3 (MAGI3), transcript variant 1, mRNA.	GO:0044419	GO:0005634|GO:0005886|GO:0005923|GO:0030054	GO:0000166|GO:0005515|GO:0005524	chr1	114025479	114026403	CATGGTTTGGCTCCTTCCGGTCTGTGCTCCTACGTGAAACCCGAGCAACA
5900243	0.00930823	0.00341484	7.28633	up	GRB7	2886	Homo sapiens growth factor receptor-bound protein 7 (GRB7), transcript variant 2, mRNA.	GO:0007165|GO:0007173		GO:0005070|GO:0005515	chr17	35156778	35156827	AGGAGCGGGAGGGTTCCGCCACTCCAGTTTTCTCCTCTGCTTCTTTGCCT
6200382	0.00101593	2.9971e-05	7.2665	up	NMNAT3	349565	Homo sapiens nicotinamide nucleotide adenylyltransferase 3 (NMNAT3), mRNA.	GO:0009058|GO:0009435|GO:0009058|GO:0009435|GO:0009058|GO:0009435	GO:0005634	GO:0000309|GO:0016740|GO:0000309|GO:0016740|GO:0000309|GO:0016740	chr3	140761829	140761878	GCATAAAAGCCGGGGCTCCTGATTTCCAGGTTTCTAAAAAGGAACTGAGG
3450762	0.0168059	0.00926918	7.26182	up	RUNX1T1	862	Homo sapiens runt-related transcription factor 1; translocated to, 1 (cyclin D-related) (RUNX1T1), transcript variant 1, mRNA.	GO:0006355|GO:0045444|GO:0051101|GO:0006091|GO:0006350|GO:0006355|GO:0045444|GO:0051101	GO:0005634|GO:0005634	GO:0003700|GO:0005515|GO:0008270|GO:0016564|GO:0042803|GO:0003700|GO:0005515|GO:0005515|GO:0005515|GO:0008270|GO:0016564|GO:0042803|GO:0046872	chr8	93040753	93040802	GCCTGCAGTTAATTAGCATTCTGGCAGTTTTGACATCAGCCAGCTGCCCT
270358	0.00370961	0.000521699	7.25014	up	FRAS1	80144	Homo sapiens Fraser syndrome 1 (FRAS1), mRNA.	GO:0002009|GO:0007154	GO:0005604|GO:0005886|GO:0016021	GO:0005509|GO:0005515	chr4	79684130	79684179	GCTTTGCTGCCCTTTTATTGTACCCCAGGCCTCCTAGAGGACTCCTGCAG
2850241	0.0208475	0.0128227	7.24462	up	CAPNS2	84290	Homo sapiens calpain, small subunit 2 (CAPNS2), mRNA.		GO:0005737|GO:0005886	GO:0005509	chr16	54158901	54158950	GACCATGTATTCCTGAAGTGGGAACTGAGAAGTCAAGATCCTCCCTGGAG
7400279	0.0107446	0.00437772	7.24064	up	CCNA1	8900	Homo sapiens cyclin A1 (CCNA1), mRNA.	GO:0007049|GO:0007067|GO:0007141|GO:0007283|GO:0051301	GO:0005634|GO:0005829|GO:0015630	GO:0005515|GO:0005515|GO:0005515	chr13	35912278	35913261	CTTGAGGCGACAAGGAGTGTGCGTCAGGACTGAGAACCTGGCTAAGTACG
5340725	0.00219573	0.000172876	7.22478	up	DYNLRB2	83657	Homo sapiens dynein, light chain, roadblock-type 2 (DYNLRB2), mRNA.	GO:0007018	GO:0005737|GO:0005868|GO:0005874	GO:0003777|GO:0005515	chr16	79141961	79142010	GCGATGGCCAAGGCTGTTTAAGCGACACTGGGTTGGAAACACTTGGCTCT
4880554	0.0343417	0.0257372	7.2213	up	SALL2	6297	Homo sapiens sal-like 2 (Drosophila) (SALL2), mRNA.	GO:0006350|GO:0006355	GO:0005622|GO:0005634	GO:0003700|GO:0008270|GO:0046872	chr14	21059265	21059314	CAGCTCCAGGTGGCGTCCTCCCTGCCTCTCCGTCTTGTAATGAGTTGTAG
4060433	0.0077666	0.00247954	7.22084	up	MAOB	4129	Homo sapiens monoamine oxidase B (MAOB), nuclear gene encoding mitochondrial protein, mRNA.	GO:0055114|GO:0055114	GO:0005743|GO:0005739|GO:0005740|GO:0005741|GO:0005743|GO:0016020|GO:0016021	GO:0009055|GO:0016491|GO:0008131|GO:0009055|GO:0016491	chrX	43511097	43511146	CTAAGAGCCACAATAAGCCACTGGTATCTGGGGGACTAGAACACAAATCC
5900731	0.00507982	0.00105928	7.20652	up	SFRS12	140890	Homo sapiens splicing factor, arginine/serine-rich 12 (SFRS12), transcript variant 1, mRNA.	GO:0006397|GO:0008380	GO:0005634|GO:0005681	GO:0000166|GO:0003676|GO:0005515	chr5	65512087	65512136	TAGTGGGGAATGGAAAGAGTTGCCCTTGTTGCAAGTAATGAAGCCTGATT
7150181	0.0266898	0.0184156	7.14814	up	STRC	161497	Homo sapiens stereocilin (STRC), mRNA.	GO:0007605	GO:0009986		chr15	41679125	41679174	GCCACCTGCTATGAGCCTGTCTCTACAGTAGAAGGAGATTGTGGGGAGAG
3180392	0.0251813	0.0169741	7.141	up	MARCO	8685	Homo sapiens macrophage receptor with collagenous structure (MARCO), mRNA.	GO:0007166	GO:0005887|GO:0016020	GO:0005044|GO:0008329	chr2	119468445	119468494	TCTGGCTGGATAATGTTCAGTGTCGGGGCACGGAGAGTACCCTGTGGAGC
6110717	0.00712692	0.00208666	7.13787	up	BCL2L11	10018	Homo sapiens BCL2-like 11 (apoptosis facilitator) (BCL2L11), transcript variant 6, mRNA.	GO:0006917|GO:0007160|GO:0008633|GO:0030879|GO:0035148|GO:0046620|GO:0048563|GO:0043065	GO:0005624|GO:0005741|GO:0005829|GO:0005886|GO:0016020	GO:0005515|GO:0005515|GO:0005515|GO:0005515|GO:0005515|GO:0005515|GO:0005515|GO:0005515|GO:0005515|GO:0008017	chr2	111598138	111598187	AACCCCAAGTCCTCCTTGCCAGGCCTTCAACCACTATCTCAGTGCAATGG
1980609	0.00700567	0.00199171	7.12532	up	LRP4	4038	Homo sapiens low density lipoprotein receptor-related protein 4 (LRP4), mRNA.	GO:0001822|GO:0001942|GO:0006897|GO:0008104|GO:0008150|GO:0009953|GO:0009954|GO:0030178|GO:0042475|GO:0042733|GO:0043113|GO:0048856|GO:0051124	GO:0005575|GO:0005886|GO:0016021	GO:0004872|GO:0005509	chr11	46835364	46835413	ATACCAGGCCCTTAGCCTTGCTCTCAGTAGCGTCAGCCCCAGTTCTGAGC
3190433	0.0223491	0.0143244	7.12277	up	STARD5	80765	Homo sapiens StAR-related lipid transfer (START) domain containing 5 (STARD5), mRNA.	GO:0006694|GO:0006694|GO:0006869	GO:0005829	GO:0008289|GO:0015485|GO:0017127	chr15	79392193	79392242	AGGCCCTGTTGCCTTTTAAGCATGTACCGCTCCCTCAGTCCTGTGCTGCA
6040286	0.0123483	0.00566987	7.12122	up	PER2	8864	Homo sapiens period homolog 2 (Drosophila) (PER2), mRNA.	GO:0006350|GO:0006355|GO:0007165|GO:0007623|GO:0007623	GO:0005634|GO:0005737	GO:0004871|GO:0005515|GO:0005515	chr2	238817542	238817591	AGCTCTCAGAGTTTCTGTGATGATTTGTTGAGCCTTGCTGGACAAGTGGT
4540215	0.0187923	0.011046	7.1188	up	FBXO2	26232	Homo sapiens F-box protein 2 (FBXO2), mRNA.	GO:0006464|GO:0006508|GO:0006511|GO:0030163|GO:0006516|GO:0030163|GO:0030433		GO:0004842|GO:0005515|GO:0001948|GO:0030246	chr1	11631219	11631268	TAGTCCATAGCGTCCTCACCTTCCCCAAGCCACACATCCTCCTCCCATCC
2760255	0.00103353	3.38947e-05	7.08638	up	MTF2	22823	Homo sapiens metal response element binding transcription factor 2 (MTF2), mRNA.		GO:0005634	GO:0003677|GO:0005515|GO:0008270|GO:0046872|GO:0003676|GO:0005515|GO:0008270|GO:0003676|GO:0005515|GO:0008270|GO:0046872	chr1	93375199	93375248	GCACTCTGATTTTCTGTAGGTACAGTTCAAAGCCCTAAAGGGAGTCTGGC
5810528	0.00100442	2.88196e-05	7.08505	up	FGF18	8817	Homo sapiens fibroblast growth factor 18 (FGF18), mRNA.	GO:0001525|GO:0001957|GO:0001958|GO:0002063|GO:0007165|GO:0007267|GO:0008284|GO:0008543|GO:0009653|GO:0030324|GO:0030949	GO:0005576|GO:0005576|GO:0005576|GO:0005576|GO:0005615|GO:0005730	GO:0008083	chr5	170816436	170816485	AGGTCGCCCTGGCCACACTCACACTCCCAGAAAACTGCATCAGAGGAATA
5490356	0.00389549	0.000595844	7.0791	up	NXF1	10482	Homo sapiens nuclear RNA export factor 1 (NXF1), transcript variant 2, mRNA.	GO:0006405|GO:0006810|GO:0016973|GO:0044419|GO:0051028	GO:0005622|GO:0005634|GO:0005643|GO:0005737|GO:0042405	GO:0000166|GO:0003729|GO:0005487|GO:0005515|GO:0005515|GO:0005515|GO:0005515	chr11	62316433	62316482	CCTTGGATATTACCGTCTGGTTGTCGTCTGTCATCTCCTCCTGTCTGGCC
3930411	0.00702974	0.00201305	7.06121	up	CAMTA1	23261	Homo sapiens calmodulin binding transcription activator 1 (CAMTA1), mRNA.	GO:0006350|GO:0006355	GO:0005634|GO:0005737		chr1	7752060	7752109	ACGAACCCCTCTCTGGCTGCACGGTCGCTTATGGCAGTTCCACACAGTAG
2100653	0.0108957	0.00450513	7.05701	up	MLL5	55904	Homo sapiens myeloid/lymphoid or mixed-lineage leukemia 5 (trithorax homolog, Drosophila) (MLL5), transcript variant 2, mRNA.	GO:0007049|GO:0007050|GO:0016568	GO:0005634|GO:0016607|GO:0005634	GO:0005515|GO:0008168|GO:0008270|GO:0016740|GO:0018024|GO:0046872	chr7	104540927	104540976	GCATCTCCAGTGCCTGGACAGATTCCAATTCACAGAGCACAGGTGCCACC
2680072	0.0160032	0.00862105	7.05319	up	OLFM1	10439	Homo sapiens olfactomedin 1 (OLFM1), transcript variant 1, mRNA.	GO:0007275|GO:0007399	GO:0005783|GO:0005788|GO:0016020|GO:0016020	GO:0005515	chr9	137152718	137152767	CTCTGGTTTCCGATGGGACAGGAAAGTCATACGGGCAACAGTATGCGGAA
7550167	0.0196754	0.0117957	7.05135	up	SV2A	9900	Homo sapiens synaptic vesicle glycoprotein 2A (SV2A), mRNA.	GO:0006836|GO:0006874	GO:0005737|GO:0005783|GO:0008021|GO:0016020|GO:0016021|GO:0030054|GO:0031410|GO:0045202	GO:0005215	chr1	148141936	148141985	GGTTAGGCTGCCCCATCCCACCCTACTCTGTGTGGCTGCTTTCTTTGGTG
6220189	0.0188547	0.0111132	7.02939	up	HOXB6	3216	Homo sapiens homeobox B6 (HOXB6), mRNA.	GO:0006355|GO:0007275|GO:0008595	GO:0005634	GO:0003700|GO:0043565	chr17	44028298	44028347	TGTCGTCTCTCCCACCCCCTCCCCAAAGCCACTGGAAGGAGCACATACTA
4280327	0.00874447	0.00304616	7.01556	up	UNQ830	389084	Homo sapiens ASCL830 (UNQ830), mRNA.				chr2	233449250	233449299	GGCCACCTGCGTGGTGCTGGCGCTCGTGGTCGTCGCGCTGAGAAAGTTTT
5090750	0.0105272	0.00421827	6.99634	up	FOXC1	2296	Homo sapiens forkhead box C1 (FOXC1), mRNA.	GO:0001501|GO:0001503|GO:0001541|GO:0001568|GO:0001657|GO:0001701|GO:0001822|GO:0001945|GO:0001974|GO:0003007|GO:0006350|GO:0006916|GO:0007219|GO:0007420|GO:0008354|GO:0014032|GO:0030199|GO:0030203|GO:0032808|GO:0035050|GO:0042475|GO:0043010|GO:0045930|GO:0045944|GO:0046620|GO:0048010|GO:0048341|GO:0048762|GO:0048844|GO:0050880|GO:0055010|GO:0060038	GO:0005634|GO:0005634|GO:0005634|GO:0005720	GO:0003705|GO:0008134|GO:0008301|GO:0016563|GO:0043565|GO:0043565	chr6	1557280	1557329	CTTCCAGCCAGTCTCTGTACCGCACGTCCGGAGCTTTCGTCTACGACTGT
5260630	0.0154223	0.00813341	6.98605	up	SOCS3	9021	Homo sapiens suppressor of cytokine signaling 3 (SOCS3), mRNA.	GO:0001558|GO:0001932|GO:0006511|GO:0006916|GO:0007242|GO:0007259|GO:0046627		GO:0004860|GO:0005515	chr17	73864902	73864951	TGCCTGGGTGGGGGAGGCTGGAGGTCATTGGAGAGGCTGGACTGCTGCCA
110390	0.0109049	0.0045259	6.97781	up	SLC25A34	284723	Homo sapiens solute carrier family 25, member 34 (SLC25A34), mRNA.	GO:0006810	GO:0005739|GO:0005743|GO:0016020|GO:0016021	GO:0005488	chr1	15940393	15940442	CCAAGTCTGTAAGGGCCGCTCCCAGGAACACCTGCTACTGCACACTCCAA
3930392	0.00437019	0.000766482	6.97489	up	ANG	283	Homo sapiens angiogenin, ribonuclease, RNase A family, 5 (ANG), transcript variant 2, mRNA.	GO:0001525|GO:0001525|GO:0001525|GO:0001541|GO:0001556|GO:0001666|GO:0001666|GO:0001666|GO:0001666|GO:0001890|GO:0001938|GO:0001938|GO:0006651|GO:0007154|GO:0007202|GO:0007275|GO:0009303|GO:0009725|GO:0016477|GO:0017148|GO:0030041|GO:0030154|GO:0032148|GO:0032431|GO:0042327|GO:0042592|GO:0048662|GO:0050714|GO:0050714	GO:0005576|GO:0005605|GO:0005615|GO:0005615|GO:0005615|GO:0005634|GO:0005634|GO:0005730|GO:0030426|GO:0032311|GO:0043025	GO:0003676|GO:0004519|GO:0004522|GO:0016787|GO:0003677|GO:0003779|GO:0003779|GO:0004519|GO:0004522|GO:0004540|GO:0004540|GO:0005102|GO:0005507|GO:0008201|GO:0016787|GO:0019843|GO:0042277	chr14	20232018	20232067	CCTGGTCAAGTGCTGGCTCTGCTGTCCTTGCCTTCCATTTCCCCTCTGCA
650639	0.0247167	0.0165504	6.96908	up	NR4A2	4929	Homo sapiens nuclear receptor subfamily 4, group A, member 2 (NR4A2), transcript variant 1, mRNA.	GO:0006350|GO:0006355|GO:0007165|GO:0007399|GO:0030182|GO:0042053|GO:0045944	GO:0005634	GO:0003700|GO:0003707|GO:0005515|GO:0008270|GO:0043565|GO:0046872	chr2	156889590	156889639	TCCTGACAAAAGGGACACATAGTGTTTGTAACACCGTCCAACATTCCTTG
6980632	0.030728	0.0222646	6.94696	up	LMTK3	114783	PREDICTED: Homo sapiens lemur tyrosine kinase 3 (LMTK3), mRNA.	GO:0006468	GO:0016020|GO:0016021	GO:0000166|GO:0004674|GO:0004713|GO:0005524|GO:0016740				CCCTGGAGGGGCCTCTGGTTCAAACCTTCGCGTGGCATTTTCACATTATT
5080592	0.00245473	0.000227414	6.93983	up	VWA5A	4013	Homo sapiens von Willebrand factor A domain containing 5A (VWA5A), transcript variant 1, mRNA.				chr11	123522625	123522674	GAAGGGTGGGCTTAATGGGAGCTTTGCCTGGGACCTGAACCTGGAGCACT
6380193	0.00227108	0.000190654	6.93722	up	DLX3	1747	Homo sapiens distal-less homeobox 3 (DLX3), mRNA.	GO:0006355|GO:0007275	GO:0005634	GO:0003700|GO:0043565	chr17	45422494	45422543	GGCTGGATTTGGGTTTTGTGGGAGGTGCAGGGGCCAAGAGAGACGTGGTA
2760431	0.0239196	0.0157705	6.921	up	WDR64	128025	Homo sapiens WD repeat domain 64 (WDR64), mRNA.				chr1	240031250	240031299	CTGGTGTCAGGCCATCCTATTGATGGGAAAGATTGCTTAGGGAGTTCTGG
4250167	0.00298225	0.00033897	6.91382	up	SOX13	9580	Homo sapiens SRY (sex determining region Y)-box 13 (SOX13), mRNA.	GO:0006355|GO:0009653	GO:0005634	GO:0003700	chr1	202363277	202363326	CAGATGTGGAGTCTGTGTCTGCCCCCGTCTTCTCTCCATCCTCAAAGCCC
430646	0.00332936	0.000421132	6.89503	up	CAPN7	23473	Homo sapiens calpain 7 (CAPN7), mRNA.	GO:0006508	GO:0005622|GO:0005634	GO:0004198|GO:0008233|GO:0008234	chr3	15269306	15269355	ACTTGGACCTTGAAGGTAAAGCTTCAAAAGACAGGTTACTGACCATTGAG
6480615	0.0464736	0.0377474	6.88722	up	IER2	9592	Homo sapiens immediate early response 2 (IER2), mRNA.		GO:0005737		chr19	13126496	13126545	TCACGAGAATGTGGAGGGGTGGGGGGTGTCAGTGGAAAGGCATAAGGCTG
1580088	0.00743199	0.0022871	6.87665	up	HCST	10870	Homo sapiens hematopoietic cell signal transducer (HCST), transcript variant 2, mRNA.		GO:0016020|GO:0016021	GO:0005515	chr19	41086896	41086945	GGGCTGACCCTCCTGCAGCTTGGACCTTTGACTTCTGACCCTCTCATCCT
1780482	0.00454841	0.000840937	6.8739	up	CACHD1	57685	Homo sapiens cache domain containing 1 (CACHD1), mRNA.	GO:0006811|GO:0006816	GO:0016020|GO:0016021	GO:0005509	chr1	64930924	64930973	CACGGTTAAAAGCTGCTGCCAGTTAGCCAAGACATTATCCACCAAATTGC
4850241	0.00225446	0.000182649	6.87335	up	RSHL3	345895	Homo sapiens radial spokehead-like 3 (RSHL3), mRNA.				chr6	117060201	117060250	GGAGCAGGCTTTCAGGGCTGCACAAGAAGCAGTTCTACTCGCAGCTGAGA
4040754	0.0408799	0.0321654	6.86275	up	PERP	64065	Homo sapiens PERP, TP53 apoptosis effector (PERP), mRNA.	GO:0006915|GO:0006917|GO:0007155	GO:0005739|GO:0005794|GO:0005886|GO:0005887|GO:0030054	GO:0005198|GO:0005515	chr6	138453788	138453837	GTCTGATATAAAACATGCCACAGGAGAATTCGGGGATTTGAGTTTCTCTG
7000176	0.00345168	0.000447796	6.84966	up	SLC10A4	201780	Homo sapiens solute carrier family 10 (sodium/bile acid cotransporter family), member 4 (SLC10A4), mRNA.	GO:0006811|GO:0006814	GO:0016020|GO:0016021	GO:0008508|GO:0015293|GO:0031402	chr4	48185684	48185733	ATGATGGAAACCGCTCAGACTTCTCTCTAAATGTGGAGATACACAGGAGC
5220731	0.00100442	2.86209e-05	6.81385	up	TXNL4B	54957	Homo sapiens thioredoxin-like 4B (TXNL4B), mRNA.	GO:0006397|GO:0007049|GO:0007067|GO:0008380	GO:0005634|GO:0005681		chr16	70676554	70676603	CCATGAGTCTTGCTTTTGGCTCATACAGGAGAGAGGGAAGGCTGCCAGGC
7380239	0.0215571	0.0135336	6.79849	up	FGF13	2258	Homo sapiens fibroblast growth factor 13 (FGF13), transcript variant 1A, mRNA.	GO:0000165|GO:0007165|GO:0007267|GO:0007399	GO:0005634|GO:0005737	GO:0005515|GO:0008083|GO:0030295|GO:0008083|GO:0008083|GO:0008083|GO:0008083	chrX	137541803	137541852	GTTGTGGCTTCTTGTGTAAAGACAGGAACTGTGGAACTGTGATGTTGTCT
1230070	0.0232688	0.0152023	6.78592	up	NDRG1	10397	Homo sapiens N-myc downstream regulated gene 1 (NDRG1), mRNA.	GO:0010038|GO:0045576	GO:0005634|GO:0005737|GO:0005856|GO:0005886	GO:0005515|GO:0031177	chr8	134318696	134318745	CTTCCCTGGCCTTGAGTAGAAAAGTCGGGGATCGGGGCAAGAGAGGCTGA
3800762	0.00245473	0.000226931	6.78275	up	MAP3K2	10746	PREDICTED: Homo sapiens mitogen-activated protein kinase kinase kinase 2 (MAP3K2), mRNA.	GO:0007257|GO:0006468	GO:0005634|GO:0005737	GO:0000166|GO:0000287|GO:0004674|GO:0004709|GO:0005515|GO:0005524|GO:0016740|GO:0004672|GO:0005524				GCAGCCTCAAAGAATTACCCCTCCCAAAATGTCAGAAGTGCTGAGGCTGA
3190537	0.00251989	0.000246949	6.7803	up	POLR2J3	548644	Homo sapiens polymerase (RNA) II (DNA directed) polypeptide J3 (POLR2J3), mRNA.	GO:0006350	GO:0005634	GO:0003677|GO:0003899|GO:0046983	chr7	102000122	102000171	GGTTTGCCCCGCCGGAGTAATCCGGAAGAGGCCTCTTATTAGGGCTCTGG
6510762	0.00700828	0.00199666	6.76802	up	LRRN1	57633	Homo sapiens leucine rich repeat neuronal 1 (LRRN1), mRNA.		GO:0016020|GO:0016021	GO:0005515	chr3	3863801	3863850	GACAGGATGGGGTTCCCCTGTGCTTTTACCAGTAGCATGACCCCTTCTGA
4730739	0.0148234	0.00766179	6.76475	up	RPS6KA1	6195	Homo sapiens ribosomal protein S6 kinase, 90kDa, polypeptide 1 (RPS6KA1), transcript variant 1, mRNA.	GO:0006468|GO:0007243|GO:0006468|GO:0006468|GO:0006468|GO:0007165|GO:0007243	GO:0005634|GO:0005737|GO:0005840|GO:0005840|GO:0005634|GO:0005654|GO:0005654|GO:0005737|GO:0005819	GO:0000166|GO:0000287|GO:0004674|GO:0005524|GO:0016740|GO:0000166|GO:0004674|GO:0005524|GO:0016740|GO:0004672|GO:0005524|GO:0000166|GO:0000287|GO:0004674|GO:0004674|GO:0005515|GO:0005524|GO:0016740	chr1	26773985	26774034	AGAGTTCACAGGAGGCCAGTGGGCGGGCCATGAGGGACAGGGTCTTTTTT
4920390	0.00896542	0.00317929	6.75923	up	ROR2	4920	Homo sapiens receptor tyrosine kinase-like orphan receptor 2 (ROR2), mRNA.	GO:0006468|GO:0006468|GO:0007165|GO:0007275	GO:0005887|GO:0016020	GO:0004713|GO:0005524|GO:0000166|GO:0004714|GO:0004872|GO:0005524|GO:0016740	chr9	93524779	93524828	GAGGTCCATTCATTTTACAGCCCCTGTTACACACAGACCCACAGGCAGCC
4890041	0.00529633	0.0011363	6.73207	up	DUSP8	1850	Homo sapiens dual specificity phosphatase 8 (DUSP8), mRNA.	GO:0000188|GO:0006470	GO:0005634|GO:0005737	GO:0004725|GO:0016787|GO:0017017	chr11	1534137	1534186	AGCTGTTCATTCTGGCAATGATTTGGCAACAGTGCGGGTGGTCCTCGAGC
2000373	0.0326575	0.0241648	6.72859	up	PITX1	5307	Homo sapiens paired-like homeodomain transcription factor 1 (PITX1), mRNA.	GO:0006355|GO:0007275|GO:0009653|GO:0021983|GO:0035137|GO:0051216	GO:0005634	GO:0003700|GO:0043565	chr5	134391393	134391442	GGCCCGCGCCCCTGTTTACAGCGTCCCTGTGTATGTTGGACTGACTGTAA
6380672	0.00258435	0.000258488	6.72734	up	CA4	762	Homo sapiens carbonic anhydrase IV (CA4), mRNA.	GO:0006730|GO:0007601|GO:0050896	GO:0005624|GO:0005886|GO:0031225	GO:0004089|GO:0008270|GO:0016829|GO:0046872	chr17	55591584	55591633	CAGCCTCTCTGTTGCCTCAGCTCTCCAAGTTCCAGGCTTCCGGTCCTTAG
3780674	0.0293127	0.0208962	6.70016	up	ZNF503	84858	Homo sapiens zinc finger protein 503 (ZNF503), mRNA.	GO:0006350|GO:0006355	GO:0005622|GO:0005634	GO:0008270|GO:0046872	chr10	76828307	76828356	AGCAGCGACCGAGACCCGGTGGGACACTCCCCTTCTCCCCACTTTCACCT
10296	0.0129028	0.0061138	6.69977	up	DES	1674	Homo sapiens desmin (DES), mRNA.	GO:0006936|GO:0007010|GO:0008016	GO:0005626|GO:0005737|GO:0005856|GO:0005882|GO:0030018|GO:0042383|GO:0043292|GO:0045202	GO:0005200|GO:0005515	chr2	219999247	219999296	CCCTGTCCCTCCCACCTCTGTGACCTCAGGCACTAGCCTTTGGCTCTGGA
540041	0.0124552	0.00577335	6.68925	up	CASC1	55259	Homo sapiens cancer susceptibility candidate 1 (CASC1), transcript variant 3, mRNA.				chr12	25152741	25152790	GTGCCACATGCTGCTCTCTACCAGATTGCTCAGCTACTCCTAACCTCCAC
940746	0.0101179	0.00394167	6.68487	up	DRD1IP	50632	Homo sapiens dopamine receptor D1 interacting protein (DRD1IP), mRNA.				chr10	134988924	134988973	CCCCCGTGGGTCTCTGACTCTGTCGCTTTTCTCTAAGTAAAGATTTCACG
780767	0.00435687	0.000758433	6.68016	up	ProSAPiP1	9762	Homo sapiens ProSAPiP1 protein (ProSAPiP1), mRNA.		GO:0005737|GO:0016020		chr20	3091550	3091599	TCTGTGTGGCCTCTAACCCTCTGCACAGCCCTTCTGGGTGGTCCTCACCA
6980458	0.0100042	0.00386974	6.66948	up	HSD17B2	3294	Homo sapiens hydroxysteroid (17-beta) dehydrogenase 2 (HSD17B2), mRNA.	GO:0006694|GO:0032526|GO:0055114	GO:0005789|GO:0016020|GO:0016021	GO:0004303|GO:0005488|GO:0009055|GO:0016491|GO:0047006|GO:0050327	chr16	80689377	80689426	CCCTTTTGCCTATTACACGCCAGGGAAAGGCGCTTACTTGTGGATCTGCC
7150598	0.00215732	0.000162605	6.66191	up	GSTM3	2947	Homo sapiens glutathione S-transferase M3 (brain) (GSTM3), mRNA.	GO:0008152|GO:0008065|GO:0008152|GO:0043627	GO:0005737	GO:0004364|GO:0016740|GO:0004364|GO:0005515|GO:0016740	chr1	110078131	110078180	GACACAGAACACAGACGCCTTACTGGCAACCTGCTTTCAAGACCCCTGTC
6220593	0.00197428	0.000132842	6.63473	up	MGAT4A	11320	Homo sapiens mannosyl (alpha-1,3-)-glycoprotein beta-1,4-N-acetylglucosaminyltransferase, isozyme A (MGAT4A), mRNA.	GO:0005975|GO:0006491	GO:0000139|GO:0005576|GO:0005794|GO:0016020|GO:0016021	GO:0008454|GO:0016758|GO:0046872	chr2	98608661	98608710	TGCAGAAGGAATGGTGGATCCAAGTCTCAATCCCATTTCAGCCTTTCGAC
620707	0.0134021	0.0064993	6.624	up	SLC6A16	28968	Homo sapiens solute carrier family 6, member 16 (SLC6A16), mRNA.	GO:0006836|GO:0006836	GO:0005622|GO:0005887|GO:0016020|GO:0005887|GO:0016020	GO:0005328|GO:0015293|GO:0005328|GO:0015293	chr19	54484869	54484918	CCTGCTACTTCTGGGGTGCCTGTCTCCTGGAATGGAGCTGGAGGAGCAAT
610367	0.0102479	0.00405715	6.59509	up	HECA	51696	Homo sapiens headcase homolog (Drosophila) (HECA), mRNA.	GO:0007275|GO:0030323	GO:0005575	GO:0003674	chr6	139543278	139543327	TCATTGGAGGTTGGGAAGGAAGTGAGGAGAAAGTGTTCTTGTTTAGTGTT
6520056	0.00307034	0.000361491	6.57589	up	C1QTNF4	114900	Homo sapiens C1q and tumor necrosis factor related protein 4 (C1QTNF4), mRNA.		GO:0005576		chr11	47568269	47568318	ACCGAGTTCGTCAACATTGGCGGCGACTTCGACGCGGCGGCCGGCGTGTT
6060458	0.0178296	0.0100999	6.57259	up	GFRA3	2676	Homo sapiens GDNF family receptor alpha 3 (GFRA3), mRNA.	GO:0001764|GO:0007165|GO:0007165|GO:0007411|GO:0007422|GO:0048485|GO:0048666	GO:0005886|GO:0009897|GO:0019898|GO:0031225	GO:0004872|GO:0005102|GO:0008046	chr5	137616255	137616304	CCACCAAGCCCCTTTCTGAGCCCTTCCTCTTGACTACCAGGATCACCAGA
4830594	0.00112616	4.20974e-05	6.57022	up	KNDC1	85442	Homo sapiens kinase non-catalytic C-lobe domain (KIND) containing 1 (KNDC1), transcript variant 1, mRNA.	GO:0051056	GO:0005622	GO:0005085	chr10	134889841	134889890	CGCGACTGTCCGCATGGCTCCCTCCCGTCCTGGCACCAATTTCTGAATAA
4220605	0.0125531	0.00585978	6.5665	up	ETS2	2114	Homo sapiens v-ets erythroblastosis virus E26 oncogene homolog 2 (avian) (ETS2), mRNA.	GO:0001501|GO:0006355	GO:0005634	GO:0003700|GO:0005515|GO:0005515|GO:0043565	chr21	39118265	39118314	GCTTGTCTGTTTACTAGCTGCGTGGCCTTGGACGGGTGGCTGACATCTGT
10504	0.00748739	0.00231627	6.554	up	FGFBP2	83888	Homo sapiens fibroblast growth factor binding protein 2 (FGFBP2), mRNA.		GO:0005576	GO:0019838	chr4	15573160	15573209	GCGCCTTTCTCATCAGCTTCTTCCGAGGGTGACAGGTGAAAGACCCCTAC
6330615	0.0178726	0.0101407	6.52741	up	GIMAP6	474344	Homo sapiens GTPase, IMAP family member 6 (GIMAP6), transcript variant 3, mRNA.			GO:0000166|GO:0005525	chr7	149954104	149954153	GCCATCCCCCATCTTCCCTAGACACAGCAGACATCTGAGAAAGCTTCAGC
5260056	0.00404542	0.000650347	6.52421	up	ELOVL3	83401	Homo sapiens elongation of very long chain fatty acids (FEN1/Elo2, SUR4/Elo3, yeast)-like 3 (ELOVL3), mRNA.	GO:0006633	GO:0005783|GO:0005789|GO:0016020|GO:0016021		chr10	103979093	103979142	CCTGCATGGTTTCCCCAGAGGATGTGTGCCCCAAGGTGGCTGGAATTTTT
3940368	0.0296365	0.0212169	6.52048	up	MUSTN1	389125	Homo sapiens musculoskeletal, embryonic nuclear protein 1 (MUSTN1), mRNA.		GO:0005634		chr3	52842265	52842314	TTTTTATGCCAGAACGCTTCCTCTCCCCTGCTGTCTCTGGGGCTGCCACC
5050689	0.0123551	0.00568449	6.51555	up	PLD1	5337	Homo sapiens phospholipase D1, phosphatidylcholine-specific (PLD1), mRNA.	GO:0006935|GO:0007154|GO:0007265|GO:0008152|GO:0016042	GO:0000139|GO:0005737|GO:0005768|GO:0005783|GO:0005789|GO:0005794|GO:0016020|GO:0031902	GO:0004630|GO:0005515|GO:0016787|GO:0035091	chr3	172801393	172801442	GGGGCAGGGACTTCACTGTATTTTGTTCATAGTGTATCCCCAGAGCCTGG
5690241	0.00442275	0.000784639	6.50273	up	CHODL	140578	Homo sapiens chondrolectin (CHODL), mRNA.	GO:0007517	GO:0016020|GO:0016021|GO:0048471	GO:0005488|GO:0005529|GO:0005540	chr21	18561148	18561197	CAAAGATGGTTGTTCGGGGTTTGGGATTGACACTGGAGGCAGATAGTTGC
270114	0.00592996	0.00145374	6.50199	up	FAM134B	54463	Homo sapiens family with sequence similarity 134, member B (FAM134B), transcript variant 1, mRNA.		GO:0016020|GO:0016021		chr5	16526589	16526638	AGGTACAGCTGGCATTTTGGCAGATGCATAGAGACATCTGAGACCCTCAG
4040196	0.0304485	0.0220196	6.50182	up	YTHDC1	91746	Homo sapiens YTH domain containing 1 (YTHDC1), transcript variant 1, mRNA.	GO:0006397|GO:0008380	GO:0005634		chr4	68898352	68898401	TTTCGGGAGCGGGATTGTTTCGCGCAGGAAGCAGGCTCCATTTTAGCGCC
3800168	0.0116439	0.00507967	6.49821	up	SLC2A3	6515	Homo sapiens solute carrier family 2 (facilitated glucose transporter), member 3 (SLC2A3), mRNA.	GO:0005975|GO:0008643|GO:0015758|GO:0055085	GO:0005737|GO:0005886|GO:0016021	GO:0005215|GO:0005351|GO:0005355|GO:0022891	chr12	7963180	7963229	CTTTCTGGCTCCTCAAACAGTAGGTTGGCAGTAAGGCAGGGTCCCATTTC
50196	0.0161359	0.00873521	6.49509	up	FAM83B	222584	Homo sapiens family with sequence similarity 83, member B (FAM83B), mRNA.				chr6	54914474	54914523	CCAAGGCCAACGTCCAGTGAGCTTCTACGATCTCATTCAACTGATCGGCG
5560474	0.00441474	0.000780886	6.47461	up	RAMP2	10266	Homo sapiens receptor (G protein-coupled) activity modifying protein 2 (RAMP2), mRNA.	GO:0006886|GO:0006898|GO:0008277	GO:0005764|GO:0005886|GO:0005887|GO:0005905	GO:0004872|GO:0008565|GO:0015027	chr17	38168394	38168443	TAGGGGGCCACGAGCTTCTCAACAACCATGTTACTCCACTTCCCCACCCC
730164	0.0361953	0.0274262	6.45671	up	SLC40A1	30061	Homo sapiens solute carrier family 40 (iron-regulated transporter), member 1 (SLC40A1), mRNA.	GO:0006811|GO:0006826|GO:0006879|GO:0009653	GO:0005737|GO:0005886|GO:0005887|GO:0008021	GO:0005381|GO:0005506	chr2	190133960	190134009	GGGTGTAAGCCTTCAGCCTGGCAAGTTACATGTAGAAAGCCCACACTTGT
2760121	0.0221313	0.0141578	6.4549	up	ADHFE1	137872	Homo sapiens alcohol dehydrogenase, iron containing, 1 (ADHFE1), mRNA.	GO:0015993|GO:0055114	GO:0005739	GO:0016491|GO:0046872|GO:0047988	chr8	67543354	67543403	CCAGGCTCGACTTCAGGGGTCAGTGTTCCTGTCCCAAACCCCACACAGAA
430546	0.0105016	0.00420148	6.45255	up	HIST1H2BG	8339	Homo sapiens histone cluster 1, H2bg (HIST1H2BG), mRNA.				chr6	26324673	26324722	ACAAGGTGCTAAAACAGGTTCACCCCGATACTGGCATCTCATCCAAGGCC
430315	0.0308718	0.0223881	6.44102	up	TUBGCP5	114791	Homo sapiens tubulin, gamma complex associated protein 5 (TUBGCP5), mRNA.	GO:0007020	GO:0000922|GO:0005813|GO:0005874|GO:0008274	GO:0008017				GTGAGACCCTGACTCAGAAAGAACCACTTGCCCACAGTCCAGACAGATGG
6200309	0.0248354	0.0166584	6.38775	up	DNALI1	7802	Homo sapiens dynein, axonemal, light intermediate chain 1 (DNALI1), mRNA.	GO:0006928|GO:0007338	GO:0005858|GO:0005930	GO:0003777	chr1	37804885	37804934	AGGTTGAGGAGGCTTTATTTCCCTAGCACTGGTGAAGGGCTTCAACTGTC
1510026	0.00765143	0.00242112	6.38358	up	FLVCR2	55640	Homo sapiens feline leukemia virus subgroup C cellular receptor family, member 2 (FLVCR2), mRNA.	GO:0006810	GO:0005886|GO:0016021	GO:0005215	chr14	75184054	75184103	GTCCACGTTTTCGGCAGAAGTAGTGAGTCAGTGTGGAAGAGAGGTGAGGG
6280332	0.0408084	0.0321009	6.38095	up	CXCL16	58191	Homo sapiens chemokine (C-X-C motif) ligand 16 (CXCL16), mRNA.	GO:0006898|GO:0006935|GO:0048247	GO:0005576|GO:0005615|GO:0005886|GO:0016021|GO:0016021	GO:0005041|GO:0005044|GO:0008009	chr17	4583661	4583710	CCATACGGGTTGGTTTCACCTCCTCAGTCCCTTGCCTACCCCAGTGAGAG
840278	0.0418809	0.0332069	6.37394	up	JAM2	58494	Homo sapiens junctional adhesion molecule 2 (JAM2), mRNA.	GO:0016337	GO:0005886|GO:0005886|GO:0005887|GO:0005923|GO:0030054		chr21	26000188	26000237	GCAGCCGTAGTAGTTGTGGCCTTAGTGATTTCCGTTTGTGGCCTTGGTGT
840377	0.0274289	0.0191431	6.37218	up	NXPH2	11249	Homo sapiens neurexophilin 2 (NXPH2), mRNA.	GO:0007218	GO:0005576	GO:0003674	chr2	139144936	139144985	GACCCCATACTTATCTTCTGGCTGATCTTCCTGCTGTGGTGGAAATGAGG
1400035	0.00440146	0.000776415	6.33317	up	RCBTB2	1102	Homo sapiens regulator of chromosome condensation (RCC1) and BTB (POZ) domain containing protein 2 (RCBTB2), mRNA.			GO:0005087|GO:0005515	chr13	47961443	47961492	TCACATAAGGTCCTTTGCTTTTCTTTGTGTTAAGAGGGACTTGCCTCTGT
5810746	0.00784414	0.00252481	6.33229	up	MATN2	4147	Homo sapiens matrilin 2 (MATN2), transcript variant 1, mRNA.	GO:0008150	GO:0005576|GO:0005578|GO:0005578	GO:0003674|GO:0005509	chr8	99117381	99117430	CTGTGGACACAACTTGCTTCTGCCTCATCCTGCCTTAGTGTGCAATCTCA
1990196	0.0276445	0.0193439	6.32239	up	DACT3	147906	Homo sapiens dapper, antagonist of beta-catenin, homolog 3 (Xenopus laevis) (DACT3), mRNA.				chr19	51842736	51842785	GACTCCCCAGTGCAAAGGGGGGCCAGATTCTGTGTGTTTCTCTAACCTCT
4150471	0.0038417	0.00057443	6.31387	up	CADM2	253559	Homo sapiens cell adhesion molecule 2 (CADM2), mRNA.		GO:0016020|GO:0016021		chr3	86200275	86200324	TGACAGTATGGTAGCTATACTTGTGATGTCTGACGCATGATGGCCTATGG
1190193	0.00434509	0.000753228	6.30688	up	CRY2	1408	Homo sapiens cryptochrome 2 (photolyase-like) (CRY2), mRNA.	GO:0006281|GO:0006350|GO:0006355|GO:0006606|GO:0007623|GO:0018298|GO:0050896	GO:0005634|GO:0005737	GO:0000166|GO:0003913|GO:0005515|GO:0009881	chr11	45861231	45861280	TGACCCAAGGGCCAGCATGGGGAAGAGATGGTTGCAGGCAAAATGCACTT
150309	0.0101078	0.00393569	6.30143	up	SLC24A3	57419	Homo sapiens solute carrier family 24 (sodium/potassium/calcium exchanger), member 3 (SLC24A3), mRNA.	GO:0006811|GO:0006813|GO:0006814|GO:0006816	GO:0016020|GO:0016021	GO:0005509|GO:0008273|GO:0015293|GO:0015297|GO:0030955|GO:0031402	chr20	19651345	19651394	GGTTGAATGTTTCTGTCTGTGGTGCGAACCAGCATTAACGGATGGGGCAC
4230475	0.0264837	0.018145	6.27607	up	SOX9	6662	Homo sapiens SRY (sex determining region Y)-box 9 (campomelic dysplasia, autosomal sex-reversal) (SOX9), mRNA.	GO:0001502|GO:0001708|GO:0001837|GO:0001942|GO:0006350|GO:0007507|GO:0008584|GO:0014032|GO:0019100|GO:0042127|GO:0042981|GO:0045892|GO:0045944	GO:0005634|GO:0005730	GO:0003677|GO:0003704|GO:0005515|GO:0016563	chr17	67633576	67633625	GTATCACTGAGTCATTTGCAGTGTTTTCTGCCACAGACCTTTGGGCTGCC
6840202	0.01106	0.0046442	6.27498	up	WNT4	54361	Homo sapiens wingless-type MMTV integration site family, member 4 (WNT4), mRNA.	GO:0007223|GO:0007275|GO:0007223|GO:0007275|GO:0001838|GO:0007223|GO:0007267|GO:0007275|GO:0007276|GO:0007548|GO:0008584|GO:0008585|GO:0009887|GO:0040037|GO:0042445|GO:0045596|GO:0048599|GO:0048856|GO:0051145	GO:0005576|GO:0005576|GO:0005578|GO:0005576|GO:0005578	GO:0004871|GO:0004871|GO:0004871|GO:0005201|GO:0005515	chr1	22319066	22319115	CCTGCGCCGGCAACCACCTAGTGGCCCAGGGAAGGCCGATAATTTAAACA
540706	0.000944614	2.13723e-05	6.26817	up	HLF	3131	Homo sapiens hepatic leukemia factor (HLF), mRNA.	GO:0006350|GO:0006355|GO:0006366|GO:0007275|GO:0048511	GO:0005634	GO:0003690|GO:0003700|GO:0043565|GO:0046983	chr17	50755613	50755662	TATGAGACACAGGTGGACGTAGAGTTGGCCTTTTTACAGGCAAAGAGGCG
6660356	0.0212629	0.0132028	6.25652	up	TXNDC13	56255	Homo sapiens thioredoxin domain containing 13 (TXNDC13), mRNA.	GO:0006810|GO:0022900|GO:0045454	GO:0005739|GO:0016020|GO:0016021		chr20	7909963	7910012	TCAAGCCAGAAGTCCTCTAAGTCTTGCCAGTACAAGGTAGTCTTGTGAAG
5260561	0.0107446	0.00438306	6.25447	up	TRO	7216	Homo sapiens trophinin (TRO), transcript variant 6, mRNA.	GO:0030308|GO:0030308|GO:0030308|GO:0030308|GO:0030308|GO:0030308|GO:0030308|GO:0030308|GO:0030308|GO:0007155|GO:0007156|GO:0007566	GO:0005634|GO:0005737|GO:0005634|GO:0005737|GO:0005634|GO:0005737|GO:0005634|GO:0005737|GO:0005634|GO:0005737|GO:0005634|GO:0005737|GO:0005634|GO:0005737|GO:0005634|GO:0005737|GO:0005634|GO:0005737|GO:0005886|GO:0005887	GO:0005515	chrX	54974368	54974417	TCCCCATGTTTACAGATACCGCTAATAAATTGCAGTAGTCCTTCCCATGG
6770762	0.0350981	0.0264247	6.25393	up	TPPP3	51673	Homo sapiens tubulin polymerization-promoting protein family member 3 (TPPP3), mRNA.				chr16	65981302	65981351	AGTCTGTGCCTGTAGCCTCATGACCCCAACCCAGCCCCAGGCATGGCTAA
3890082	0.0164683	0.00899784	6.23678	up	YPEL4	219539	Homo sapiens yippee-like 4 (Drosophila) (YPEL4), mRNA.		GO:0005634		chr11	57169279	57169328	CCAGAGTAAGCAGTCTTTATGGGCTTTCTCTGAGGCCCAGTCACTGCTCC
520309	0.00766616	0.00243058	6.21935	up	RLF	6018	Homo sapiens rearranged L-myc fusion (RLF), mRNA.	GO:0006350|GO:0006355	GO:0005622|GO:0005634	GO:0003700|GO:0005515|GO:0008270|GO:0046872				TGGGGACATTTGCCAACTCGAACAAAGGCTGAGAAGCAGCCACACCGTTG
2350468	0.0112612	0.00480659	6.20338	up	SENP7	57337	Homo sapiens SUMO1/sentrin specific peptidase 7 (SENP7), transcript variant 2, mRNA.	GO:0006508|GO:0006511|GO:0016925|GO:0006508|GO:0006508	GO:0005622|GO:0005634	GO:0008233|GO:0008234|GO:0008234|GO:0008234	chr3	102526124	102526173	TCGGGGTCAGTTAAGCCTCAGTATTCTTAGCTTTTGTTGATTTTGGCACT
2450082	0.0105272	0.0042187	6.19645	up	TSC22D2	9819	Homo sapiens TSC22 domain family, member 2 (TSC22D2), mRNA.	GO:0006355|GO:0006970	GO:0005737	GO:0003700	chr3	151660137	151660186	CTGTCTAGCATGATCTGCATGACCTATAATCTTTGAACCACTTTCGTACC
5360079	0.00395447	0.000620012	6.17869	up	GIMAP5	55340	Homo sapiens GTPase, IMAP family member 5 (GIMAP5), mRNA.		GO:0005739|GO:0005741|GO:0016020|GO:0016021	GO:0000166|GO:0005525	chr7	149769742	149769791	GATAGAACCTGTCTTCCTCCCTGGCATTGTGGGGTCTGGGCGTGACACTG
6650743	0.00539625	0.00117647	6.15992	up	TSPYL2	64061	Homo sapiens TSPY-like 2 (TSPYL2), mRNA.	GO:0006334|GO:0006350|GO:0006355|GO:0008156|GO:0008156|GO:0009966|GO:0016568|GO:0030308|GO:0030308|GO:0045786|GO:0045859|GO:0045859	GO:0005634|GO:0005634|GO:0005730|GO:0005730|GO:0005737	GO:0000182|GO:0005515	chrX	53134067	53134116	GCCCTCCGCCCCCGCAGGCTTCTGTGTGCTGCTAACTGTATTTATTGTGA
2680070	0.0130436	0.00620716	6.15524	up	EFNB3	1949	Homo sapiens ephrin-B3 (EFNB3), mRNA.	GO:0007267|GO:0007275|GO:0007399|GO:0007628|GO:0016198|GO:0030154|GO:0044419|GO:0048013	GO:0005887|GO:0016020	GO:0005005|GO:0046875	chr17	7555177	7555226	GGTTGGCCACCTCAATCACCAGCCAAGATGGTTGCTTTGTCCACCAGAGG
3060377	0.0415376	0.0328339	6.11261	up	MFAP4	4239	Homo sapiens microfibrillar-associated protein 4 (MFAP4), mRNA.	GO:0007165|GO:0007155|GO:0007165	GO:0001527|GO:0005576|GO:0005578	GO:0005102|GO:0003674|GO:0005102|GO:0005509	chr17	19227463	19227512	TGGCTCCTCCTTGCTCCCCTGCTGATGGTGTCCTACCCCGAACTCCAAAA
5340136	0.00304577	0.000352026	6.1074	up	GALNT9	50614	Homo sapiens UDP-N-acetyl-alpha-D-galactosamine:polypeptide N-acetylgalactosaminyltransferase 9 (GalNAc-T9) (GALNT9), mRNA.	GO:0006493	GO:0000139|GO:0005794|GO:0016020|GO:0016021	GO:0004653|GO:0005509|GO:0005515|GO:0005529|GO:0016757|GO:0030145|GO:0005515	chr12	131247063	131247112	AAGAGGGGTGCTGGAGGACATGGACAGCGACAAACCTGAGGCCGTGTCTA
360537	0.00737644	0.00225958	6.0998	up	BEGAIN	57596	Homo sapiens brain-enriched guanylate kinase-associated homolog (rat) (BEGAIN), mRNA.		GO:0005634|GO:0005737|GO:0005794|GO:0016020	GO:0005515	chr14	100073457	100073506	TTAAAAATCCATTCTTCGCAGTGTGGCCACCACACCGCCCTGAGCCCTCC
6380148	0.0232678	0.0151931	6.08865	up	FAM104B	90736	Homo sapiens family with sequence similarity 104, member B (FAM104B), mRNA.				chrX	55186309	55186358	AAAAAATCTAACACTGGCTACCCCGCTCGGGACCCCTTCCACGCTGTGAA
4810487	0.014942	0.00774923	6.08502	up	ELMOD1	55531	Homo sapiens ELMO/CED-12 domain containing 1 (ELMOD1), mRNA.	GO:0006909	GO:0005856		chr11	107042230	107042279	CTGCCTCTTGCGGAACTGGGTTACACCCTGGCACTGTTCTGATCCAAGCA
3450092	0.0302422	0.0217928	6.07384	up	PELI1	57162	Homo sapiens pellino homolog 1 (Drosophila) (PELI1), mRNA.				chr2	64174168	64174217	TGTTTGGTTGGCAGATGAGCACCAATGACTGCAGCGTGGAGTGACGCACT
5890739	0.00763245	0.00240741	6.0477	up	TAGAP	117289	Homo sapiens T-cell activation RhoGTPase activating protein (TAGAP), transcript variant 3, mRNA.	GO:0007165	GO:0005622	GO:0005085	chr6	159380066	159380115	ATGAGAAATCCCCAACTTATGATCTCACCATCTGTTTGCCAAGTCCAGGC
6040053	0.00581333	0.00137228	6.0409	up	STAB1	23166	Homo sapiens stabilin 1 (STAB1), mRNA.	GO:0006898|GO:0006954|GO:0007155|GO:0007267|GO:0007267|GO:0016525|GO:0016525|GO:0042742|GO:0042742	GO:0005737|GO:0005886|GO:0005887|GO:0005887	GO:0004872|GO:0005041|GO:0005041|GO:0005044|GO:0005044|GO:0005515|GO:0005540|GO:0008367|GO:0008367|GO:0015035	chr3	52533180	52533229	TTCTCACCGTGGCAAGAAGGGACCAACCCCACCCTGGTCTCTGTCCCCAA
2490017	0.03384	0.0252723	6.03145	up	ZC3H12A	80149	Homo sapiens zinc finger CCCH-type containing 12A (ZC3H12A), mRNA.	GO:0001525|GO:0006350|GO:0006355|GO:0006915|GO:0007275|GO:0030154	GO:0005634	GO:0008270|GO:0046872	chr1	37722267	37722316	AGGCCTCATCTGTGCTCTCGCTGGGCACGTGGCTTCATGTCAGTAAGCAA
4180356	0.0312063	0.0227505	6.00904	up	RBBP6	5930	Homo sapiens retinoblastoma binding protein 6 (RBBP6), transcript variant 3, mRNA.	GO:0016567	GO:0000151|GO:0005634	GO:0003676|GO:0004842|GO:0005515|GO:0008270|GO:0046872	chr16	24467963	24468012	TGTGGCATCACTTGCACACTTATTTTGTAGAAATGGGTAATTTGTGCCCG
6940519	0.0404276	0.0316625	6.00756	up	ABCA6	23460	Homo sapiens ATP-binding cassette, sub-family A (ABC1), member 6 (ABCA6), mRNA.	GO:0006810	GO:0016020|GO:0016021	GO:0000166|GO:0005524|GO:0016887	chr17	64621002	64621051	CAGAGATCAAGTGTGGAGCCTCCTGAGAGAGCGTAGAGCAGATCATGTGA
3190577	0.00246307	0.000231924	5.99012	up	LOC440295	440295	Homo sapiens hypothetical protein LOC440295 (LOC440295), mRNA.				chr15	80517494	80517543	AGCATTTAGCAACTGTAACCAATCTGACAATAATGTGTTCATCAGGTACC
3460424	0.00453095	0.000830239	5.98935	up	CHKA	1119	Homo sapiens choline kinase alpha (CHKA), transcript variant 2, mRNA.	GO:0006629|GO:0006869	GO:0005737	GO:0004103|GO:0004871|GO:0016740|GO:0045735	chr11	67577071	67577120	GATGCCCCTGACATCATCATTCTTGTGGGAGACAGCAGCCTGTATGTGGT
5270102	0.0141226	0.00710175	5.98836	up	IGSF11	152404	Homo sapiens immunoglobulin superfamily, member 11 (IGSF11), transcript variant 2, mRNA.	GO:0001558|GO:0007155	GO:0005886|GO:0016021	GO:0004872|GO:0005515	chr3	120102495	120102544	CTCTTCTCCTGCAAGCGTAGTCTTCACAGGGAGTGGCTTCCTGACATTTT
2640601	0.00758865	0.00237974	5.98395	up	GIT1	28964	Homo sapiens G protein-coupled receptor kinase interacting ArfGAP 1 (GIT1), transcript variant 2, mRNA.	GO:0008277|GO:0032312	GO:0005737|GO:0005856|GO:0005925	GO:0005515|GO:0005515|GO:0005515|GO:0008060|GO:0008270|GO:0046872	chr17	24924804	24924853	TAACCTCTGCAAGGCCAGCACCCACCATCACTACCTGCACCTGCTGTGGT
3190563	0.00846682	0.00290325	5.97022	up	E2F6	1876	Homo sapiens E2F transcription factor 6 (E2F6), transcript variant e, transcribed RNA.	GO:0000083|GO:0000122|GO:0006350|GO:0006355|GO:0007049|GO:0000083|GO:0000083|GO:0006350|GO:0006355	GO:0005634|GO:0005667|GO:0005634|GO:0005667	GO:0003700|GO:0003714|GO:0003700|GO:0003700	chr2	11502144	11502193	GAAGAAGTCTCCTGAGAAGGAATAATGGGGCGGGTGGGGAGGGAGAAGGC
7550500	0.0455378	0.0367789	5.96551	up	JUNB	3726	Homo sapiens jun B proto-oncogene (JUNB), mRNA.	GO:0006357|GO:0009987|GO:0051726	GO:0000785|GO:0005634	GO:0003700|GO:0003702|GO:0003713|GO:0003714|GO:0043565|GO:0046983	chr19	12764585	12764634	AACGGCTGTCAGCTGCTGCTTGGGGTCAAGGGACACGCCTTCTGAACGTC
620072	0.00240862	0.000214143	5.96522	up	DNAJC27	51277	Homo sapiens DnaJ (Hsp40) homolog, subfamily C, member 27 (DNAJC27), mRNA.				chr2	25020199	25020248	CTGGAGAGCTGGACAGTGTTGGTTAGCTTCCTGCATTGATTGCCCCTGGG
380463	0.0037795	0.000542983	5.9617	up	KIR2DL5A	57292	PREDICTED: Homo sapiens killer cell immunoglobulin-like receptor, two domains, long cytoplasmic tail, 5A (KIR2DL5A), mRNA.		GO:0005886|GO:0016021	GO:0004872				CACTTCCCCTTCTCAGAGGCCCAAGACACCTCCAACAGATACCACCATGT
2260551	0.0247599	0.0165896	5.96138	up	RAD21	5885	Homo sapiens RAD21 homolog (S. pombe) (RAD21), mRNA.	GO:0006302|GO:0006915|GO:0007049|GO:0007059|GO:0007067|GO:0007131|GO:0051301	GO:0000228|GO:0005634	GO:0005515	chr8	117927527	117927576	GCAGCTTTATATTCAATATGATGTGCCTGTAAACCAAGGAGTTTTCCCCG
6220176	0.0217455	0.0137002	5.95729	up	RNF39	80352	Homo sapiens ring finger protein 39 (RNF39), transcript variant 3, mRNA.	GO:0008150	GO:0005575|GO:0005737	GO:0005515|GO:0008270|GO:0046872|GO:0005515|GO:0008270|GO:0046872|GO:0005515|GO:0008270|GO:0046872|GO:0005515|GO:0008270|GO:0046872|GO:0005515|GO:0008270|GO:0046872	chr6	30146214	30146263	TTCCATAAGAACCTTCTTGAAACTTCTCCCCGCACATACTCACGGAAAGG
2640465	0.00212879	0.000158724	5.94744	up	NPBWR2	2832	Homo sapiens neuropeptides B/W receptor 2 (NPBWR2), mRNA.	GO:0007165|GO:0007186|GO:0007268	GO:0005886|GO:0016021	GO:0004872|GO:0004985|GO:0005515	chr20	62207655	62207704	CTCGTGCCTGAACCCCTTCCTCTACGCCTTTCTAGATGACAACTTCCGGA
2940113	0.0125499	0.00584514	5.9179	up	AGL	178	Homo sapiens amylo-1, 6-glucosidase, 4-alpha-glucanotransferase (AGL), transcript variant 5, mRNA.	GO:0005975|GO:0005978|GO:0005975|GO:0005978|GO:0005975|GO:0005978|GO:0008152	GO:0005829|GO:0043033	GO:0004134|GO:0004135|GO:0016740|GO:0043169|GO:0004134|GO:0004135|GO:0016740|GO:0043169|GO:0004134|GO:0004135|GO:0004135|GO:0005515|GO:0016757|GO:0016798|GO:0043169	chr1	100162085	100162134	GTCTTGAACTACTGTGTCTAGTGGGCAAATGTCATTGTTACCTCTGTGTG
5290753	0.0129932	0.00617237	5.90651	up	WIF1	11197	Homo sapiens WNT inhibitory factor 1 (WIF1), mRNA.	GO:0007165|GO:0007275|GO:0016055	GO:0005576	GO:0004713	chr12	63736151	63742554	GGACTAGAGGGAGAGCAGTGTGAAATCAGCAAATGCCCACAACCCTGTCG
2190750	0.0194806	0.0116238	5.90106	up	KLHL15	80311	Homo sapiens kelch-like 15 (Drosophila) (KLHL15), mRNA.	GO:0006511		GO:0005515	chrX	23916022	23916071	AACAAGTGGAAGGAAGATGAGTACCCTCGGATGCCCTGCAAGCTGGATGG
3060474	0.0118228	0.00519594	5.89708	up	SLC23A2	9962	Homo sapiens solute carrier family 23 (nucleobase transporters), member 2 (SLC23A2), transcript variant 2, mRNA.	GO:0006139|GO:0006811|GO:0006814|GO:0015851|GO:0015993|GO:0019852|GO:0006810	GO:0005624|GO:0005887|GO:0016020|GO:0016020	GO:0005215|GO:0008523|GO:0015205|GO:0015293|GO:0031402|GO:0005215	chr20	4781408	4781457	GCGTGTTTCCAGGCACTTAGGACACCCTTCCCCACGTTGCCATCTTACTG
4150379	0.0113744	0.00490921	5.89308	up	TNNT3	7140	Homo sapiens troponin T type 3 (skeletal, fast) (TNNT3), transcript variant 1, mRNA.	GO:0003009|GO:0006942|GO:0043462	GO:0005861|GO:0005861|GO:0005861	GO:0003779|GO:0005523|GO:0005523|GO:0030172|GO:0030172|GO:0030899|GO:0030899|GO:0031013|GO:0031013|GO:0031013|GO:0048306	chr11	1912449	1912671	AAGACAAACTGAGGGACAAGGCCAAGGAGCTCTGGGAGACCCTGCACCAG
6590026	0.00568179	0.00129617	5.87863	up	ZNF521	25925	Homo sapiens zinc finger protein 521 (ZNF521), mRNA.	GO:0006350|GO:0006355|GO:0007275|GO:0030154	GO:0005622|GO:0005634|GO:0005622	GO:0003677|GO:0008270|GO:0019904|GO:0046872|GO:0003676|GO:0008270	chr18	20895907	20895956	ACTCTGCAGTCTGAACCTGGAGATTACTGGAATTGTTTTCCAAGAGGAAA
7040201	0.0113743	0.00490687	5.87674	up	EFCBP1	64168	Homo sapiens EF-hand calcium binding protein 1 (EFCBP1), mRNA.				chr8	92040338	92040387	ACAGTCCATTACAGTTATTGTTGCTAGATCCACCTCATTTGCAGATGTCC
4760095	0.0215064	0.013467	5.86945	up	CRLF1	9244	Homo sapiens cytokine receptor-like factor 1 (CRLF1), mRNA.		GO:0005576|GO:0005615	GO:0004872|GO:0019955	chr19	18565266	18565315	AACCCAAACTGGGGCCACCTCTGTACCCTCACTTCAGGGCACCTGAGCCA
4010491	0.0181478	0.0104252	5.86825	up	CST6	1474	PREDICTED: Homo sapiens cystatin E/M (CST6), mRNA.	GO:0008544|GO:0009653	GO:0001533|GO:0005576	GO:0004869				CAGCAGGAGAAGCTGCGCTGTGACTTTGAGGTCCTTGTGGTTCCCTGGCA
1470050	0.00931956	0.0034314	5.85796	up	FYTTD1	84248	Homo sapiens forty-two-three domain containing 1 (FYTTD1), transcript variant 2, mRNA.				chr3	198974807	198974856	GGTGAGAGCAAGAGGATTGCTTAAGCCAAGGACTTCAGGACCAGCGTGGG
1770504	0.00355459	0.000474893	5.85458	up	HLA-DRB3	3125	Homo sapiens major histocompatibility complex, class II, DR beta 3 (HLA-DRB3), mRNA.	GO:0002504|GO:0006955|GO:0007165|GO:0002504|GO:0006955	GO:0005886|GO:0005886|GO:0005886|GO:0005886|GO:0005887|GO:0042613|GO:0005886|GO:0005886|GO:0005886|GO:0005886|GO:0016021|GO:0042613	GO:0032395	chr6	32563074	32564167	ACTCTGGACTTCAGCCAACAGGATTCCTGAGCTGAAGTGCAGATGACAAT
2570433	0.00556976	0.00125121	5.84769	up	PDCD4	27250	Homo sapiens programmed cell death 4 (neoplastic transformation inhibitor) (PDCD4), transcript variant 2, mRNA.	GO:0006915|GO:0007569|GO:0016481|GO:0016481|GO:0043508|GO:0045786	GO:0005634|GO:0005634|GO:0005737|GO:0005829	GO:0003723|GO:0005515|GO:0005515|GO:0005515	chr10	112649473	112649522	AGGCAGAGGTTGCAGTGAGTCGAGATGGTGCCATTGCTCTCGTTTGGGCA
1090722	0.00597577	0.00148277	5.79528	up	RFTN2	130132	Homo sapiens raftlin family member 2 (RFTN2), mRNA.		GO:0005886		chr2	198143958	198144007	CTTGCTTTTCTTTCCCCTTCTAATAGAGGTGGCTTTGCCTTGACCCAGCC
2510253	0.0407348	0.0320183	5.78671	up	C10orf35	219738	Homo sapiens chromosome 10 open reading frame 35 (C10orf35), mRNA.		GO:0016020|GO:0016021	GO:0005515|GO:0005515	chr10	71063149	71063198	ACATGTTCCGATGCCTGTGGAAGACATGCCGACGTCTCCTCTGCCTAGGG
3190431	0.00345168	0.00044846	5.77148	up	CPEB1	64506	Homo sapiens cytoplasmic polyadenylation element binding protein 1 (CPEB1), transcript variant 1, mRNA.	GO:0006397|GO:0006417	GO:0005737|GO:0005886|GO:0030054|GO:0042995|GO:0045202|GO:0045211	GO:0003723	chr15	81093113	81093162	CAGGAAGGATAAAAGATTGCTGGGACAACCAGGAAGCACCTGCTCTCTCC
1440296	0.00895812	0.00316765	5.77039	up	H3F3B	3021	Homo sapiens H3 histone, family 3B (H3.3B) (H3F3B), mRNA.				chr17	71284232	71284281	GAGCACTCAACCCAGAAGGCGAAGATAGCTTTTGGTTGTAGGCGGCTTCC
770044	0.0134585	0.00654026	5.76614	up	FBXO15	201456	Homo sapiens F-box protein 15 (FBXO15), mRNA.	GO:0006511	GO:0019005	GO:0005515	chr18	69891752	69891801	TGATGCGGAAGGAAGAGTGCACGTGGAGCTGGTGTGGATCAGAGAGACCG
2340059	0.00827151	0.00280289	5.7291	up	C16orf53	79447	Homo sapiens chromosome 16 open reading frame 53 (C16orf53), mRNA.				chr16	29738678	29738727	ACCTCAAGCTCCCAAACAGCACGTTGCGGGAAAGAGGAAGAGAGAGTGTG
2030400	0.00347472	0.000458844	5.72548	up	COLQ	8292	Homo sapiens collagen-like tail subunit (single strand of homotrimer) of asymmetric acetylcholinesterase (COLQ), transcript variant VIII, mRNA.	GO:0001507|GO:0008105|GO:0042135	GO:0005605|GO:0005615|GO:0030054|GO:0045202		chr3	15466685	15466734	GGCCTGGGGAGATGTTGTTTTCATGCTGCTTCCACCATCACACTGGGGTT
1820471	0.0225311	0.0145093	5.71203	up	FKBPL	63943	Homo sapiens FK506 binding protein like (FKBPL), mRNA.	GO:0006457|GO:0009314	GO:0005575	GO:0005488	chr6	32204760	32204809	TTTACCCCCACCTGGCCCTCCAGAACGAACTGTCCTTCATGCCAATCTGG
5390692	0.00582691	0.00139616	5.70315	up	TMIE	259236	Homo sapiens transmembrane inner ear (TMIE), mRNA.	GO:0007605|GO:0042472	GO:0016021		chr3	46727081	46727130	GCAGGGCCTTCTGCCTGCTGACCATAACAGTGCCAGCTTCTTTGCAGCTT
770703	0.00185432	0.000117461	5.69508	up	ARHGEF6	9459	Homo sapiens Rac/Cdc42 guanine nucleotide exchange factor (GEF) 6 (ARHGEF6), mRNA.	GO:0006915|GO:0007254|GO:0035023	GO:0005622|GO:0005737	GO:0005085|GO:0005089|GO:0005096	chrX	135575492	135575541	TGGGTTCCTGTTGCCCTGTAATTAAACTGCTGCCCGTAGAGGCCTTTCAG
3440341	0.00127465	5.71776e-05	5.67818	up	PHACTR3	116154	Homo sapiens phosphatase and actin regulator 3 (PHACTR3), transcript variant 3, mRNA.		GO:0005634|GO:0016363	GO:0003779|GO:0004864	chr20	57855873	57855922	CAGTTCTGCAGTGTAATGGAGGACGGGCAACGTGCATGTGCAGGCTCACC
4050671	0.0107264	0.00435427	5.67469	up	GNG4	2786	Homo sapiens guanine nucleotide binding protein (G protein), gamma 4 (GNG4), transcript variant 2, mRNA.	GO:0007165|GO:0008277|GO:0009755|GO:0030308	GO:0005834|GO:0005886	GO:0004871	chr1	233781009	233781058	CTGTAAAAGTACCCCATACCGTTGACGCGCTGTGGCAGACCTGTGGGTGC
4900551	0.00232615	0.000202325	5.66169	up	CPAMD8	27151	Homo sapiens C3 and PZP-like, alpha-2-macroglobulin domain containing 8 (CPAMD8), mRNA.		GO:0005576|GO:0016020	GO:0004867|GO:0005515|GO:0004866	chr19	16864931	16864980	CCAGCCTTTCAGAGTGGTGGGGAGGAGGGTTTATGGATGTCAAACACCTG
10634	0.00416079	0.000698027	5.66028	up	SYNE2	23224	Homo sapiens spectrin repeat containing, nuclear envelope 2 (SYNE2), transcript variant 1, mRNA.		GO:0005634|GO:0005640|GO:0005737|GO:0005856|GO:0016020|GO:0016021	GO:0003779|GO:0005198	chr14	63762161	63762210	TTTCAGATTGTGTTCCTCCCCAGGAGCAGGGAACCTGTGTGGCAGGTGCC
5090402	0.0208475	0.0128205	5.64914	up	ARID4B	51742	Homo sapiens AT rich interactive domain 4B (RBP1-like) (ARID4B), transcript variant 1, mRNA.	GO:0006333|GO:0006350|GO:0006355|GO:0008150	GO:0000785|GO:0005575|GO:0005622|GO:0005634|GO:0005737	GO:0003674|GO:0003677|GO:0003682	chr1	233443799	233443848	GAGTGCTATCCACCAGGCATGAAAGTCCAAGTGCGGTATGGACGAGGGAA
990543	0.00669152	0.00182965	5.64826	up	SFRS11	9295	Homo sapiens splicing factor, arginine/serine-rich 11 (SFRS11), mRNA.	GO:0000398|GO:0008380	GO:0005634|GO:0005730|GO:0005634|GO:0005730|GO:0005634|GO:0005730	GO:0000166|GO:0003676|GO:0000166|GO:0003676|GO:0000166|GO:0003723|GO:0005515	chr1	70489951	70490000	GCTCCGTGTTGGAAAAAAGGGGTAGTGCATTTTAAATTGACCTTCATACG
650112	0.00958811	0.00360399	5.63558	up	LST1	7940	Homo sapiens leukocyte specific transcript 1 (LST1), transcript variant 1, mRNA.	GO:0000902|GO:0006955|GO:0000902|GO:0006955|GO:0000902|GO:0006955|GO:0000902|GO:0006955|GO:0000902|GO:0006955|GO:0000902|GO:0006955|GO:0000902|GO:0006955|GO:0000902|GO:0006955|GO:0006955|GO:0008360|GO:0009653|GO:0016358|GO:0050672	GO:0016020|GO:0016020|GO:0016020|GO:0016020|GO:0016020|GO:0016020|GO:0016020|GO:0005737|GO:0005794|GO:0016020|GO:0016021	GO:0003674|GO:0005515	chr6	31663436	31663485	TGCTTCTGGCAGTGGTCCTTCTGTCCGCCTGCCTGTGTTGGCTGCATCGA
1170220	0.00371	0.000522776	5.63069	up	AHSA2	130872	Homo sapiens AHA1, activator of heat shock 90kDa protein ATPase homolog 2 (yeast) (AHSA2), mRNA.	GO:0006950|GO:0006950	GO:0005737|GO:0005737	GO:0001671|GO:0030189|GO:0051087|GO:0001671|GO:0030189|GO:0051087	chr2	61267121	61267289	GGGAACTGGCCAGAAGAACACTATGCCATGGTTGCACTGAATTTTGTGCC
380561	0.00212008	0.000155504	5.60021	up	NEBL	10529	Homo sapiens nebulette (NEBL), transcript variant 1, mRNA.	GO:0030832		GO:0003779|GO:0008307	chr10	21110350	21110399	GAATTGCTGAGCATTTAGGAAGCAGCACCAAGTCTATTACAGGCATGGTG
1580601	0.0164395	0.00897876	5.58547	up	USPL1	10208	Homo sapiens ubiquitin specific peptidase like 1 (USPL1), mRNA.	GO:0006511		GO:0004221	chr13	30131258	30131307	CCCAGAACACACATCTGAGACAGGACCATAATTATTGTAGCCCCACCAAG
6480433	0.00690861	0.00195155	5.5767	up	COL4A6	1288	Homo sapiens collagen, type IV, alpha 6 (COL4A6), transcript variant A, mRNA.	GO:0007155|GO:0030198	GO:0005581|GO:0005581|GO:0005576|GO:0005581|GO:0005587	GO:0005201|GO:0005488|GO:0005201|GO:0005488|GO:0005201|GO:0005515	chrX	107285913	107285962	CAGATGTGTGCAATGTGGCAAACTGAAGCTGCACAGTGTTGGTTTCCTTG
3190709	0.000996316	2.71897e-05	5.56254	up	TRHR	7201	Homo sapiens thyrotropin-releasing hormone receptor (TRHR), mRNA.	GO:0007165|GO:0007186	GO:0005886|GO:0005887	GO:0004872|GO:0004997	chr8	110200668	110200717	GCAACTGCAAGCAGAAGCCAACAGAGAAACCTGCTAACTACAGTGTGGCC
4490221	0.021298	0.0132473	5.56126	up	RELN	5649	Homo sapiens reelin (RELN), transcript variant 2, mRNA.	GO:0000904|GO:0001764|GO:0007411|GO:0007420|GO:0010001|GO:0018108|GO:0021511|GO:0045860|GO:0048265|GO:0051057|GO:0000904|GO:0001764|GO:0007155|GO:0007275|GO:0007411|GO:0007420|GO:0010001|GO:0018108|GO:0021511|GO:0045860|GO:0048265|GO:0051057	GO:0005615|GO:0005737|GO:0005576|GO:0005578|GO:0005615|GO:0005737	GO:0004252|GO:0005509|GO:0005515|GO:0008233|GO:0008270	chr7	102899525	102899574	GGCCCTGTAGCTCTGAATGCTATTTGTGTAACTGAAAGGTTGCACTCTAG
7050021	0.00312939	0.000376867	5.55793	up	PRKAR1A	5573	Homo sapiens protein kinase, cAMP-dependent, regulatory, type I, alpha (tissue specific extinguisher 1) (PRKAR1A), transcript variant 1, mRNA.	GO:0001707|GO:0007165|GO:0001707|GO:0001932|GO:0006357|GO:0009755	GO:0031594|GO:0005952|GO:0031594	GO:0005515|GO:0008603|GO:0016301|GO:0000166|GO:0005515|GO:0005515|GO:0005515|GO:0008603|GO:0030552	chr17	64040350	64040399	CTGCTCTAGAAAGTATAGATGGCCAAAGGACCGTTTTGTATTGCTTCCTG
4780403	0.00599445	0.00149639	5.53136	up	GDPD1	284161	Homo sapiens glycerophosphodiester phosphodiesterase domain containing 1 (GDPD1), mRNA.	GO:0006071|GO:0006629	GO:0016020|GO:0016021	GO:0008889|GO:0016787	chr17	54706350	54706399	AGACTATTGGATACATTTGGCATTGGGCTGAGTGTGGTGGCTCATGCCTG
5810719	0.0110492	0.00462652	5.52247	up	CIDEB	27141	Homo sapiens cell death-inducing DFFA-like effector b (CIDEB), mRNA.	GO:0006915|GO:0006917|GO:0008630	GO:0005622|GO:0005829	GO:0005515	chr14	23844352	23844401	CCCAGCCTGACTGCTGCTACATCTAATCCCCTACCAATGCCTCCTGTCCC
160711	0.00727225	0.0021942	5.52106	up	PTPRB	5787	Homo sapiens protein tyrosine phosphatase, receptor type, B (PTPRB), mRNA.	GO:0006470|GO:0006470	GO:0005887|GO:0016020	GO:0004725|GO:0004872|GO:0016787|GO:0016791|GO:0005001|GO:0005515|GO:0016787	chr12	69204636	69212128	GCAGTGCACGACCTAAGACTTCACAGGGTTCACATGGTCCAGACTGAGTG
3400379	0.009039	0.00322182	5.5155	up	STXBP6	29091	Homo sapiens syntaxin binding protein 6 (amisyn) (STXBP6), mRNA.	GO:0016192	GO:0005737|GO:0016020|GO:0016021		chr14	24351147	24351196	GATTTTGCTCCTTGCATAGTAATCTTTTGCATGAACCATCACCAGCGTTC
4250646	0.00588484	0.00142901	5.5112	up	SCAPER	49855	Homo sapiens S phase cyclin A-associated protein in the ER (SCAPER), mRNA.		GO:0005622|GO:0005634|GO:0005783	GO:0008270|GO:0046872	chr15	74428066	74428115	CCAAGACTATCTTGAGCTGGCTAACAGATTTCCTCAGCAGGCCTGGGAAG
4850189	0.0191721	0.0113623	5.48753	up	LOC387856	387856	Homo sapiens similar to expressed sequence AI836003 (LOC387856), mRNA.				chr12	46865820	46865869	GGGCATGGAGCATGTGGCTGTCCTGAGGTTCTTTTACTGATGTGCCGCCC
6840392	0.0106354	0.00428938	5.46281	up	RGS9BP	388531	Homo sapiens regulator of G protein signaling 9 binding protein (RGS9BP), mRNA.	GO:0009968|GO:0050896|GO:0050908	GO:0016020|GO:0016021		chr19	37860740	37860789	GGCATTACTGGCCCACAGAGGTTTTGAGCCAATCAGCTCTGAGACTGGGT
2630554	0.00978714	0.00375349	5.46075	up	JMY	133746	Homo sapiens junction-mediating and regulatory protein (JMY), mRNA.	GO:0006281|GO:0006357|GO:0006357|GO:0006917|GO:0006917|GO:0007050|GO:0007050|GO:0051091|GO:0051091	GO:0005634	GO:0003713|GO:0003713|GO:0003779|GO:0005515|GO:0005515	chr5	78647832	78647881	CCCAGAGTCAGAGGACGAAGAGGAGGCTTTACCTTGCACAGACTGGGAGA
5910491	0.0031851	0.000392586	5.44673	up	GPC5	2262	Homo sapiens glypican 5 (GPC5), mRNA.		GO:0005576|GO:0005578|GO:0005886|GO:0005887|GO:0031225		chr13	92317385	92317434	TGCATCTTTGGTATTGTGCCTCTGCTCCCATCTCTCTCTTTGCCTCATAG
1980403	0.0312075	0.0227703	5.44239	up	ZNF395	55893	Homo sapiens zinc finger protein 395 (ZNF395), mRNA.	GO:0006350|GO:0006355	GO:0005622|GO:0005634|GO:0005737	GO:0003677|GO:0008270|GO:0046872	chr8	28259459	28259508	ATTTAGTGCCCAGGGAGTCCAGCGAATGACGTCTGTGGCCAAGCGAGGTC
7320687	0.00106035	3.71452e-05	5.43994	up	POU2F1	5451	Homo sapiens POU class 2 homeobox 1 (POU2F1), mRNA.	GO:0006355|GO:0016481	GO:0005634|GO:0005634	GO:0003677|GO:0003700|GO:0005515|GO:0005515|GO:0043565|GO:0043565	chr1	165651657	165651706	TCCAAGGCACAGTGAGCTGGGCAGAGCTGGGCTGCCAGAAGCCTTTTTCA
7200435	0.000944614	2.49271e-05	5.39935	up	ASCL2	430	Homo sapiens achaete-scute complex homolog 2 (Drosophila) (ASCL2), mRNA.	GO:0001701|GO:0006355|GO:0007275|GO:0007417|GO:0007422|GO:0030154	GO:0005634	GO:0003700	chr11	2246499	2246548	AAGAACCCTTGACCTGGGGCGTAATAAAGATGACCTGGACCCCTGCCCCC
2760601	0.00752081	0.00233724	5.39277	up	C16orf73	254528	Homo sapiens chromosome 16 open reading frame 73 (C16orf73), mRNA.				chr16	1824080	1824129	TGTTATGGTGGAGGTGGTCTGGGTGAGTCTGAAGGCCTCTCTCATCTGAC
3850692	0.0309639	0.0224925	5.33926	up	KLF2	10365	Homo sapiens Kruppel-like factor 2 (lung) (KLF2), mRNA.	GO:0006355|GO:0045941	GO:0005622|GO:0005634	GO:0003700|GO:0005515|GO:0008270|GO:0016563|GO:0046872	chr19	16299231	16299280	ATTACTGTACATAGAGAGACAGGTGGGCATTTTTGGGCTACCTGGTTCGT
3990630	0.0101597	0.00397231	5.32219	up	DCDC5	196296	Homo sapiens doublecortin domain containing 5 (DCDC5), mRNA.	GO:0007242			chr11	30843148	30843197	GCCTTGGCCAGGCCTCTCAGAATTGAGTGAGCGTGTGACTCCATTTGCAC
2850450	0.0229542	0.0149149	5.31904	up	GZF1	64412	Homo sapiens GDNF-inducible zinc finger protein 1 (GZF1), mRNA.	GO:0006350|GO:0006355|GO:0000122|GO:0001658	GO:0005622|GO:0005634|GO:0005634	GO:0003677|GO:0005515|GO:0008270|GO:0046872|GO:0005515	chr20	23301344	23301393	CTGAGTGGATTGGTCCCAAGTGTGTAATGAGGAAAGTGGCCAGGTGCCGG
4120168	0.00361728	0.000499213	5.30927	up	RSPO4	343637	Homo sapiens R-spondin family, member 4 (RSPO4), transcript variant 2, mRNA.	GO:0016055|GO:0050896	GO:0005576	GO:0008201	chr20	887511	887560	GCTCCCCGGAATCCTCAGAAACGGGATTTGTATTTGCCGTGACTGGTTGG
6420341	0.000696567	1.01284e-06	5.28587	up	RSPO2	340419	Homo sapiens R-spondin 2 homolog (Xenopus laevis) (RSPO2), mRNA.	GO:0016055|GO:0050896	GO:0005576	GO:0008201	chr8	108980783	108980832	TTTCCCATTTACTAAGTGGGGAGGGGGTCTCCTTATATAGTGCTTCATCG
1440687	0.012053	0.00538388	5.26724	up	MAPK10	5602	Homo sapiens mitogen-activated protein kinase 10 (MAPK10), transcript variant 2, mRNA.	GO:0006468|GO:0006468|GO:0006468|GO:0006468|GO:0006468|GO:0007165|GO:0007254	GO:0005737|GO:0005739|GO:0005886|GO:0005737|GO:0005739|GO:0005886	GO:0000166|GO:0004674|GO:0004707|GO:0005515|GO:0005524|GO:0016740|GO:0004674|GO:0004707|GO:0005524|GO:0004674|GO:0004707|GO:0005524|GO:0004674|GO:0004707|GO:0005524|GO:0000166|GO:0004674|GO:0004705|GO:0004707|GO:0004708|GO:0005515|GO:0005524|GO:0016740	chr4	87156984	87157033	CCCATCCAGCATGTGTGTGTCTCTATCTTGCATCTACCTGCTCCTTGGCC
3290471	0.00280129	0.000299678	5.25277	up	KCNIP4	80333	Homo sapiens Kv channel interacting protein 4 (KCNIP4), transcript variant 6, mRNA.	GO:0006811|GO:0006813	GO:0005886	GO:0005244|GO:0005267|GO:0005509|GO:0005515|GO:0030955	chr4	20340232	20340281	CCAGTTTCTATGGCCTTCCCACCTTCTGTTAGAAATTAGTTTTATCTGGC
4010730	0.00308898	0.000368255	5.2519	up	COL4A4	1286	Homo sapiens collagen, type IV, alpha 4 (COL4A4), mRNA.	GO:0042062	GO:0005581|GO:0005576|GO:0005581|GO:0005587	GO:0005201|GO:0005488|GO:0005201|GO:0005201|GO:0005488	chr2	227578275	227578324	CCTGTTCATCTTGAACTTGGCCTGAGAACATTTTCTGGGAAGAGGTAAGG
3610315	0.0149057	0.00772451	5.24792	up	ABLIM1	3983	Homo sapiens actin binding LIM protein 1 (ABLIM1), transcript variant 4, mRNA.	GO:0007010|GO:0007010|GO:0007010|GO:0007010|GO:0007010|GO:0007010|GO:0007010|GO:0007010|GO:0007010|GO:0007601|GO:0009887	GO:0005737|GO:0015629	GO:0003779|GO:0008270|GO:0046872|GO:0003779|GO:0008270|GO:0046872|GO:0003779|GO:0003779|GO:0003779|GO:0003779|GO:0008270|GO:0046872|GO:0003779|GO:0008270|GO:0046872|GO:0003779|GO:0008270|GO:0046872|GO:0003779|GO:0005515|GO:0008270|GO:0046872	chr10	116276485	116276534	AGTCTGTCGGGCTGAGGTCTGGCATCTACAAAGCCTCTTGGCCGTGTTCT
4120600	0.0155995	0.00826785	5.24678	up	ZNF654	55279	Homo sapiens zinc finger protein 654 (ZNF654), mRNA.	GO:0006350|GO:0006355	GO:0005622|GO:0005634	GO:0003677|GO:0008270|GO:0046872	chr3	88273563	88273612	CAGTTTGCTATTTCCCTGATGGCCTTAATTTTAGAGTGGTCTTGGATTAC
1770152	0.0136206	0.00667407	5.2442	up	MS4A6A	64231	Homo sapiens membrane-spanning 4-domains, subfamily A, member 6A (MS4A6A), transcript variant 3, mRNA.	GO:0007165	GO:0016020|GO:0016021	GO:0004872	chr11	59703967	59705631	GGGACTATCCAGATCTTGTGTGGCATGATGGTATTGAGCTTGGGGATCAT
630195	0.0123621	0.00569523	5.24285	up	ZC3H12B	340554	Homo sapiens zinc finger CCCH-type containing 12B (ZC3H12B), mRNA.		GO:0005783|GO:0005794	GO:0008270|GO:0046872	chrX	64644274	64644323	TTAACCAGAGGTGAGTGAAAATATAGCCCTTCCCCAGTTTTGTCTGCCCC
7330575	0.0024451	0.000223365	5.23561	up	KLHL28	54813	Homo sapiens kelch-like 28 (Drosophila) (KLHL28), mRNA.			GO:0005515	chr14	44468066	44468115	CCTTTATGTCGTCGGTGGTCACTCAGGGTCTTCCTATCTGAATACAGTGC
3060605	0.0135807	0.00664544	5.23496	up	PRRG2	5639	Homo sapiens proline rich Gla (G-carboxyglutamic acid) 2 (PRRG2), mRNA.		GO:0005576|GO:0005887|GO:0016020	GO:0005179|GO:0005509	chr19	54785953	54786002	GCAGGCTCGCATTGCACCCAGGGAGCTGGAGTTGAGCTGTTCCCCTAAAT
4060136	0.00358309	0.000490875	5.22882	up	SLTM	79811	Homo sapiens SAFB-like, transcription modulator (SLTM), transcript variant 2, mRNA.	GO:0006350|GO:0006355|GO:0006915	GO:0005634	GO:0000166|GO:0003723|GO:0003676	chr15	56958657	56958706	CCATCTCTGGGAATTGTGTGGGTATTAATGTTTCCATGTTCCCAACTATG
6250064	0.0216544	0.0136253	5.22741	up	IRF1	3659	Homo sapiens interferon regulatory factor 1 (IRF1), mRNA.	GO:0045084|GO:0045944|GO:0006350|GO:0045084|GO:0045786|GO:0045944	GO:0005634|GO:0005634	GO:0003700|GO:0043565|GO:0003700|GO:0043565	chr5	131846773	131846822	CCTCAACAGGCCCAGGGAGGGAAGTGTGAGCGCCTTGGTATGACTTAAAA
4640392	0.0112612	0.00480488	5.21862	up	MLLT6	4302	Homo sapiens myeloid/lymphoid or mixed-lineage leukemia (trithorax homolog, Drosophila); translocated to, 6 (MLLT6), mRNA.	GO:0006355	GO:0005634|GO:0005737|GO:0005739	GO:0005515|GO:0008270|GO:0005515|GO:0008270|GO:0046872|GO:0005515|GO:0008270|GO:0046872	chr17	34136816	34136865	GTAGGGGTTTCCAGCTTCCCCAGGCTCCGGCCTTGTCAGTCTCTTTGCAT
6250220	0.00680725	0.00189954	5.21535	up	PPIE	10450	Homo sapiens peptidylprolyl isomerase E (cyclophilin E) (PPIE), transcript variant 2, mRNA.	GO:0006397|GO:0006457|GO:0008380|GO:0045449|GO:0006457	GO:0005634|GO:0005681	GO:0000166|GO:0003723|GO:0003755|GO:0005515|GO:0016018|GO:0016853|GO:0000166|GO:0003676|GO:0003755|GO:0016853	chr1	40002123	40002172	GGGGATGCCCTGATGAGCACATTTGTCAAATAAATGAATGACAGGAAACC
5900152	0.00253698	0.000249648	5.2137	up	NOX4	50507	Homo sapiens NADPH oxidase 4 (NOX4), mRNA.	GO:0000902|GO:0006800|GO:0006954|GO:0007569|GO:0008285|GO:0042554|GO:0055114	GO:0005634|GO:0005783|GO:0005789|GO:0005886|GO:0016021|GO:0030054	GO:0000166|GO:0005506|GO:0009055|GO:0016174|GO:0016491|GO:0019826|GO:0020037|GO:0050660	chr11	88699220	88699269	TGAGGAGCTGAACTTGCTCAATCTAAGGCTGATTGTCGTGTTCCTCTTTA
1740167	0.0141226	0.00709197	5.20855	up	PPFIA4	8497	Homo sapiens protein tyrosine phosphatase, receptor type, f polypeptide (PTPRF), interacting protein (liprin), alpha 4 (PPFIA4), mRNA.	GO:0007154	GO:0005622|GO:0005737|GO:0009986	GO:0005515|GO:0004872	chr1	201314324	201314373	CACCAGTGACCCGAGCCCTCCACACCAGCCTCCTGTATCTCATCAGGTCC
7210113	0.00486302	0.000968869	5.20532	up	NOSTRIN	115677	Homo sapiens nitric oxide synthase trafficker (NOSTRIN), transcript variant 1, mRNA.	GO:0006897|GO:0007165|GO:0045892	GO:0005622|GO:0005634|GO:0005737|GO:0005856|GO:0005886|GO:0005886|GO:0005886|GO:0031410	GO:0003677|GO:0005515|GO:0005515|GO:0016564	chr2	169426732	169426781	GCTCAGCAGCAGACTTTGCAAGGCCTTGTATTCTTTTCAAGCCAGGCAAG
130707	0.0349942	0.0263285	5.19612	up	ADC	113451	Homo sapiens arginine decarboxylase (ADC), mRNA.	GO:0006591|GO:0006596|GO:0007283	GO:0005575|GO:0005739	GO:0005515|GO:0008792|GO:0016829|GO:0042978	chr1	33358486	33358535	ACCCCCGCGCTCCACCTGCAGTGTTTCTGCCCTGTAAATAGGACCAGTCT
1580465	0.0271963	0.0189146	5.19445	up	AMICA1	120425	Homo sapiens adhesion molecule, interacts with CXADR antigen 1 (AMICA1), mRNA.	GO:0007155	GO:0005886|GO:0005886|GO:0016021|GO:0030054	GO:0005515	chr11	117570158	117570207	CTCTCCTGTGTGTGTCCTGGGCCACTCTACCAGTGATTTCAGACTCCCGC
2480195	0.0129123	0.00612173	5.18711	up	NOS3	4846	Homo sapiens nitric oxide synthase 3 (endothelial cell) (NOS3), mRNA.	GO:0001542|GO:0001974|GO:0002028|GO:0003100|GO:0006527|GO:0006527|GO:0006809|GO:0006916|GO:0007005|GO:0007612|GO:0008217|GO:0008285|GO:0009408|GO:0010544|GO:0014740|GO:0014806|GO:0030324|GO:0031284|GO:0031284|GO:0031663|GO:0034405|GO:0043267|GO:0043542|GO:0045766|GO:0045909|GO:0050880|GO:0050880|GO:0051346|GO:0051926|GO:0055114	GO:0000139|GO:0000139|GO:0000139|GO:0000139|GO:0000139|GO:0000139|GO:0005634|GO:0005737|GO:0005794|GO:0005829|GO:0005829|GO:0005856|GO:0005886|GO:0005901|GO:0005901	GO:0003785|GO:0004517|GO:0005506|GO:0005509|GO:0005516|GO:0008270|GO:0009055|GO:0010181|GO:0016491|GO:0020037|GO:0034617|GO:0034618|GO:0046870|GO:0050660|GO:0050661	chr7	150041082	150041131	GTACCCCAGGGCCTACTGCCACCCGCTTCCTGTTTCTTAGTCGAATGTTA
2060674	0.00905264	0.00323217	5.17846	up	CA2	760	Homo sapiens carbonic anhydrase II (CA2), mRNA.	GO:0002009|GO:0006730|GO:0015670|GO:0046903	GO:0005634|GO:0005737	GO:0004089|GO:0008270|GO:0016829|GO:0046872	chr8	86580533	86580582	AGTACCTTGACTTTGTTCACAGCATGTAGGGTGATGAGCACTCACAATTG
2260468	0.000927287	1.83026e-05	5.17449	up	KCNE1L	23630	Homo sapiens KCNE1-like (KCNE1L), mRNA.	GO:0007605|GO:0008016	GO:0008076|GO:0016020|GO:0016021		chrX	108753773	108753822	TCTTGCCTCCCCAGTTTTCATCCCAGTGGTAACGCCTGATTTTTGGTAGC
4540139	0.0050409	0.0010369	5.16879	up	RSRC2	65117	Homo sapiens arginine/serine-rich coiled-coil 2 (RSRC2), transcript variant 1, mRNA.				chr12	121555582	121555631	AGAAGATCTGGCCATTTGGTACATAATCCAGCACAGATAAGCTGGGTGGT
240736	0.00556976	0.00125148	5.16686	up	TSPAN6	7105	Homo sapiens tetraspanin 6 (TSPAN6), mRNA.	GO:0043123	GO:0016020|GO:0016021	GO:0004871	chrX	99770598	99770647	CTGCTGGAATGGTTGTTGTTTTCCACTGAGAAAGCTAAGCCCTACATTTC
2690437	0.00516406	0.00108519	5.15992	up	CSMD2	114784	Homo sapiens CUB and Sushi multiple domains 2 (CSMD2), mRNA.	GO:0005975	GO:0005886|GO:0016021	GO:0004553	chr1	33752254	33752303	GTCTCTGTATATGAGGCTTCCCCCTGGGGTCCTGCATTATGGTACTTTCC
6420520	0.00272074	0.000283674	5.15985	up	CD40	958	Homo sapiens CD40 molecule, TNF receptor superfamily member 5 (CD40), transcript variant 1, mRNA.	GO:0006915|GO:0006955|GO:0007165|GO:0006461|GO:0006915|GO:0006954|GO:0006955|GO:0007165|GO:0030168|GO:0042100|GO:0043123	GO:0016020|GO:0005576|GO:0005886|GO:0005886|GO:0005887	GO:0004888|GO:0004888|GO:0019899	chr20	44191018	44191067	CATGGATGCCAACCGGTCACCCAGGAGGATGGCAAAGAGAGTCGCATCTC
4490053	0.00152643	7.86503e-05	5.15826	up	IL10RA	3587	Homo sapiens interleukin 10 receptor, alpha (IL10RA), mRNA.		GO:0005886|GO:0016021	GO:0004872|GO:0004920|GO:0005515|GO:0005515	chr11	117376990	117377039	TCCAGCCATGACCCCCACCCCTCTGCCAAAGTACTCTTAGGTGCCAGTCT
5050241	0.0243355	0.0161187	5.14825	up	ABHD3	171586	Homo sapiens abhydrolase domain containing 3 (ABHD3), mRNA.	GO:0008150	GO:0005575|GO:0016020|GO:0016021	GO:0003674|GO:0004091|GO:0016787	chr18	17485601	17485650	GGTTTTCTGGAGGGAATCTGGCCAAGACAGTCCACTTACATGGATCGTGT
5270504	0.0064667	0.00171141	5.14747	up	FAIM2	23017	Homo sapiens Fas apoptotic inhibitory molecule 2 (FAIM2), mRNA.	GO:0006915|GO:0006916	GO:0005886|GO:0016021|GO:0030054|GO:0045202|GO:0045211	GO:0005515	chr12	48547029	48547078	CCGACACTCCTGCTGTCCACTGGCCTTAGCTCCTGCAAGTTCCCCAGTGT
6350240	0.0129123	0.00612471	5.14517	up	SMYD4	114826	Homo sapiens SET and MYND domain containing 4 (SMYD4), mRNA.		GO:0005634	GO:0005488|GO:0008270|GO:0046872	chr17	1629795	1629844	GCCTGCTTACCTCCAGAGACACACCGTTCCACTTACAGTATCTAGCTTCC
4890082	0.0158838	0.00851481	5.12567	up	FAM179B	23116	Homo sapiens family with sequence similarity 179, member B (FAM179B), mRNA.				chr14	44613239	44613288	GGTGTTATTCTGCTGCCCAGTTTTGTAATTCTCAAAAATAGTGCCAGGTC
2030709	0.0151119	0.0078842	5.12515	up	TTR	7276	Homo sapiens transthyretin (prealbumin, amyloidosis type I) (TTR), mRNA.	GO:0006590|GO:0006810	GO:0005576	GO:0005179|GO:0005496|GO:0016918|GO:0019841	chr18	27429195	27432556	CCCATTCCATGAGCATGCAGAGGTGGTATTCACAGCCAACGACTCCGGCC
1190367	0.0157762	0.00841246	5.11975	up	IER3	8870	Homo sapiens immediate early response 3 (IER3), mRNA.	GO:0006915|GO:0006916|GO:0009653	GO:0016020|GO:0016021	GO:0005515	chr6	30819173	30819222	GAGGACGTCCCGGCTGGGATGAAGTCTGGTGGTGGGTCGTAAGTTTAGGA
3870441	0.0180494	0.0103577	5.11402	up	CAPN3	825	Homo sapiens calpain 3, (p94) (CAPN3), transcript variant 2, mRNA.	GO:0006508|GO:0006508|GO:0045214|GO:0006508|GO:0045214|GO:0006508|GO:0045214|GO:0006508|GO:0007517|GO:0007517	GO:0005622|GO:0005622|GO:0005622|GO:0005622|GO:0005737	GO:0005509|GO:0004198|GO:0004198|GO:0005515|GO:0004198|GO:0005509|GO:0005515|GO:0004198|GO:0005509|GO:0005515|GO:0004198|GO:0004871|GO:0005509|GO:0008233	chr15	40491480	40491529	CAAACCCTTGTCCCTTTGCCATGTGGAGGAAAGTGCCTGCCTCTGGTCCG
4390300	0.0104824	0.00418958	5.10669	up	TOB1	10140	Homo sapiens transducer of ERBB2, 1 (TOB1), mRNA.	GO:0007184|GO:0008285|GO:0030514|GO:0045668	GO:0005737	GO:0003714|GO:0005070|GO:0046332	chr17	46295471	46295520	CCAATGGAATGTTCCCAGGTGACAGCCCCCTTAACCTCAGTCCTCTCCAG
940291	0.00501841	0.00102619	5.0961	up	MIDN	90007	Homo sapiens midnolin (MIDN), mRNA.	GO:0006464	GO:0005634|GO:0005730		chr19	1209957	1210006	GAACCGGCTCGCCACCCTCTGCCCGGTAAGGGCTGCCCAAGAAAGCATTA
4640315	0.020902	0.0128647	5.08025	up	CBLN4	140689	Homo sapiens cerebellin 4 precursor (CBLN4), mRNA.		GO:0005576|GO:0030054|GO:0045202		chr20	54006238	54006287	GTGCTCAATCCCTGAGCCTCAGCAAAACAGCTCCCCTCCGAGGGAAATCT
1470121	0.0285652	0.0201901	5.07337	up	FZD3	7976	Homo sapiens frizzled homolog 3 (Drosophila) (FZD3), mRNA.	GO:0001736|GO:0001843|GO:0007186|GO:0007275|GO:0008283|GO:0016055|GO:0042472	GO:0005887|GO:0016020|GO:0045177	GO:0004872|GO:0004926|GO:0004930|GO:0005515|GO:0042813	chr8	28477404	28477453	GACCTTGGCTTCCAGGCCCTCCTGTAGTGAGTTGATTGTCTGCACTTGCC
7200240	0.0103049	0.00409156	5.06985	up	ARHGAP4	393	Homo sapiens Rho GTPase activating protein 4 (ARHGAP4), mRNA.	GO:0007165|GO:0007165|GO:0007010|GO:0007165|GO:0007266	GO:0005622|GO:0005622|GO:0005634|GO:0005730|GO:0005737|GO:0005737|GO:0005925|GO:0005622|GO:0005634|GO:0005730|GO:0005737|GO:0005925	GO:0005070|GO:0005096|GO:0005100	chrX	152826127	152826176	CCCTTGTGGAGGCAGCTGAGGAAGGATGCTGGGGAAAGCCCTCTTCTGCA
70286	0.0216747	0.0136469	5.05727	up	LOC441743	441743	Homo sapiens similar to C367G8.3 (novel protein similar to RPL23A (60S ribosomal protein L23A)) (LOC441743), mRNA.							CACAAGATGGCGCTGAAAGCAAAGAAGGAAGCTCCTGCCTCTCCTGAAGC
6040431	0.0220708	0.0140791	5.05223	up	GRM8	2918	Homo sapiens glutamate receptor, metabotropic 8 (GRM8), mRNA.	GO:0007165|GO:0007186|GO:0007165|GO:0007186|GO:0007194|GO:0007601|GO:0007608|GO:0030818|GO:0050896	GO:0005886|GO:0016021|GO:0005886|GO:0005887	GO:0001642|GO:0004872|GO:0001642|GO:0004872	chr7	125865969	125866018	ATGAGTCTGTTTCTTGTAATGGCTGACCAGATTGAAGCCCTGGGTTGTGC
3290669	0.00945146	0.00352216	5.04627	up	SFRS12	140890	Homo sapiens splicing factor, arginine/serine-rich 12 (SFRS12), transcript variant 2, mRNA.	GO:0006397|GO:0008380	GO:0005634|GO:0005681	GO:0000166|GO:0003676|GO:0005515	chr5	65512082	65512131	GTATTTAGTGGGGAATGGAAAGAGTTGCCCTTGTTGCAAGTAATGAAGCC
6960594	0.00816757	0.00271232	5.04365	up	ANXA11	311	Homo sapiens annexin A11 (ANXA11), transcript variant c, mRNA.	GO:0006955	GO:0005634|GO:0005635|GO:0005654|GO:0005737|GO:0042470	GO:0005509|GO:0005544|GO:0005509|GO:0005544|GO:0005509|GO:0005544|GO:0005509|GO:0005515|GO:0005544	chr10	81930715	81930764	TCACAGTTCTGGAGGCTGAGAAGATCGTGAGGCTGCATCTGGCAAGGGCC
5260288	0.00989624	0.00380982	5.04263	up	DUSP6	1848	Homo sapiens dual specificity phosphatase 6 (DUSP6), transcript variant 2, mRNA.	GO:0000188|GO:0006470	GO:0005625|GO:0005654|GO:0005737	GO:0004722|GO:0004725|GO:0004725|GO:0005515|GO:0016787|GO:0017017	chr12	88266278	88266327	GTTGTCGCAAAGGGGATAATCTGGGAAAGACACCAAATCATGGGCTCACT
4610356	0.00581333	0.00137199	5.0401	up	FAM130A2	80034	Homo sapiens family with sequence similarity 130, member A2 (FAM130A2), mRNA.				chr2	166245386	166245435	CCCCCTACATCAAAATGCACTTTAGTGCCCCTTCACGGTACCTCGTGTGG
430639	0.00840558	0.00287036	5.02662	up	PCF11	51585	Homo sapiens PCF11, cleavage and polyadenylation factor subunit, homolog (S. cerevisiae) (PCF11), mRNA.	GO:0000398|GO:0006379	GO:0005634|GO:0005849		chr11	82574029	82574078	GGTTTCATCCTTCAAAAGGGGGTTCCGAGAGAGCACCGTAGGGCTTTTCT
2070593	0.00454841	0.000840186	5.01524	up	CCDC45	90799	Homo sapiens coiled-coil domain containing 45 (CCDC45), mRNA.			GO:0005515	chr17	59964348	59964397	CCCTCCCTATGAGGCCAGACTTGATAATAGTAGGTGAAGGTTCTGGAGGC
4050300	0.0309542	0.0224792	5.01513	up	RAPGEF3	10411	Homo sapiens Rap guanine nucleotide exchange factor (GEF) 3 (RAPGEF3), mRNA.	GO:0051056|GO:0007264|GO:0001932|GO:0008283|GO:0051056	GO:0005622|GO:0005622|GO:0005622|GO:0005624|GO:0005952|GO:0012505|GO:0016020	GO:0005085|GO:0005085|GO:0000166|GO:0005085|GO:0008603|GO:0030552	chr12	46417382	46417431	GGAGTGGACCCGAGCCAGGAATAACGAATGACCCAAGGCCAAGGAAGGGA
5050577	0.01106	0.0046457	5.00664	up	PNPLA7	375775	Homo sapiens patatin-like phospholipase domain containing 7 (PNPLA7), mRNA.	GO:0006629|GO:0008152|GO:0006629|GO:0008152	GO:0005737|GO:0005813|GO:0016020|GO:0016021	GO:0016787	chr9	139474281	139474330	AAGCTCTGTGAACTGCCTGCTGTCCTGTGAACTGCCTGCTGCCCTGTGAG
7150019	0.019229	0.0114076	4.9743	up	OLFML2B	25903	Homo sapiens olfactomedin-like 2B (OLFML2B), mRNA.		GO:0005576|GO:0016020|GO:0031012	GO:0042803|GO:0050840	chr1	160219794	160219843	TGACCAGTAACCACCTTCCTTCAAGCCTTCAGCCCCTCCAGCTCCAAGTC
2690239	0.00929975	0.00339932	4.95938	up	VNN2	8875	Homo sapiens vanin 2 (VNN2), transcript variant 1, mRNA.	GO:0006807|GO:0006807|GO:0006928|GO:0015939|GO:0006807|GO:0006807	GO:0005886|GO:0031225	GO:0016811|GO:0017159|GO:0016811|GO:0016811	chr6	133106828	133106877	CTCCAGCTCCAGCCTCATTTGCTTGAGACTTTGTGTGTATGGGGGACTTG
510400	0.00165831	9.72144e-05	4.95798	up	RASSF9	9182	Homo sapiens Ras association (RalGDS/AF-6) domain family (N-terminal) member 9 (RASSF9), mRNA.	GO:0006605|GO:0007165|GO:0016197	GO:0005768|GO:0005829|GO:0012510	GO:0005215|GO:0005515	chr12	84722624	84722673	CAGTTCTAACCACAGTCAGGACTCCGAAACAACAGTAGGAGATGTGGTGC
6660475	0.00773077	0.00246029	4.95471	up	FGR	2268	Homo sapiens Gardner-Rasheed feline sarcoma viral (v-fgr) oncogene homolog (FGR), transcript variant 3, mRNA.	GO:0006468|GO:0006468|GO:0009615		GO:0000166|GO:0004713|GO:0005515|GO:0005524|GO:0016740|GO:0000166|GO:0004715|GO:0005515|GO:0005524|GO:0016740	chr1	27811458	27811507	TGGGCCCAGGTTTGAGGGAGAAGGTTGCAGAGCACTTCCCACCTCTCTGA
4280739	0.0408896	0.0321812	4.94139	up	APCDD1	147495	Homo sapiens adenomatosis polyposis coli down-regulated 1 (APCDD1), mRNA.		GO:0016020|GO:0016021		chr18	10478228	10478277	CCGTCCAGCCTGATCCCTGGCCTGAGCAACTTCACAACAGTAATTGCACT
870563	0.029666	0.02125	4.93784	up	RNF138	51444	Homo sapiens ring finger protein 138 (RNF138), transcript variant 1, mRNA.	GO:0006511	GO:0005622	GO:0005515|GO:0008270|GO:0016874|GO:0046872	chr18	27965260	27965309	TTTCCCCTCTTTTTGTCAGTGCATTGGGAATAGGGATAGACTTTACAGAT
2710709	0.00398522	0.000633493	4.93741	up	FCGR1B	2210	Homo sapiens Fc fragment of IgG, high affinity Ib, receptor (CD64) (FCGR1B), transcript variant 1, mRNA.	GO:0006955	GO:0005886|GO:0016021	GO:0004872|GO:0019763|GO:0019864	chr1	120736083	120736132	GCAGCCTCCATGGGTCAGCGTGTTCCAAGAGGAAACCGTAACCTTGCACT
6020482	0.0031327	0.000378532	4.93682	up	KHDRBS3	10656	Homo sapiens KH domain containing, RNA binding, signal transduction associated 3 (KHDRBS3), mRNA.	GO:0006350|GO:0006355|GO:0007283	GO:0005634|GO:0005634|GO:0005730|GO:0005737	GO:0003723|GO:0005515|GO:0017124	chr8	136688447	136726517	GCACCCCAGCCCAAAGTGGTGCTGATTACTATGATTACGGACATGGACTC
4010010	0.0149989	0.00781313	4.93426	up	CCDC46	201134	Homo sapiens coiled-coil domain containing 46 (CCDC46), transcript variant 1, mRNA.				chr17	61278576	61328742	CGAGATGCACAGGTTATTGCCGACATGGAGGCCCAGGTTCACAAGTTGAG
830201	0.0413039	0.0325991	4.93343	up	TSKU	25987	Homo sapiens tsukushin (TSKU), mRNA.		GO:0005576	GO:0005515	chr11	76186749	76186798	CACAGGGCAGTGAGCTCTGTCTTCCCCCACCTGCCTAGCCCATCATCTAT
1470176	0.0242939	0.0160716	4.90788	up	SYT17	51760	Homo sapiens synaptotagmin XVII (SYT17), mRNA.	GO:0006810	GO:0008021|GO:0016020	GO:0005215	chr16	19185736	19185785	TCATCGGGAGGATCGTCATTGGCCAGTACTCTTCAGGCCCCTCTGAGACC
2970544	0.0220661	0.014038	4.90383	up	PLP1	5354	Homo sapiens proteolipid protein 1 (PLP1), transcript variant 2, mRNA.	GO:0022010|GO:0042759|GO:0048469|GO:0022010|GO:0042759|GO:0048469|GO:0022010|GO:0042759|GO:0048469|GO:0022010|GO:0042759|GO:0048469|GO:0022010|GO:0042759|GO:0048469|GO:0022010|GO:0042759|GO:0048469|GO:0007268|GO:0008366|GO:0022010|GO:0042759|GO:0048469	GO:0043209|GO:0043209|GO:0043209|GO:0043209|GO:0043209|GO:0043209|GO:0016020|GO:0016021|GO:0043209	GO:0005515|GO:0005515|GO:0005515|GO:0005515|GO:0005515|GO:0005515|GO:0005198|GO:0005515	chrX	102932780	102932829	AGCACTGACCCCGATGGCGATGGACTACTGAAGCCCTAACTCAGCCAACC
7150554	0.0190285	0.0112502	4.88469	up	LCOR	84458	Homo sapiens ligand dependent nuclear receptor corepressor (LCOR), mRNA.	GO:0000122|GO:0006350|GO:0006355	GO:0005634	GO:0003700|GO:0003702|GO:0008134	chr10	98708585	98708634	GTGAAGCATGGTTGAAATTAGCTAGTGGTCCCTTTTGAATTTCATGAGCC
430324	0.000927287	1.75582e-05	4.88461	up	CABP1	9478	Homo sapiens calcium binding protein 1 (CABP1), transcript variant 1, mRNA.		GO:0005737|GO:0005856|GO:0005886|GO:0014069	GO:0004857|GO:0005509|GO:0048306|GO:0005509	chr12	119578399	119578448	AACCTGCTGGGCCCTGCCTGCATTTTCCTGCGCAAGGGCTTCGCTGAGAA
4850497	0.00308335	0.000364469	4.86774	up	NXF1	10482	Homo sapiens nuclear RNA export factor 1 (NXF1), transcript variant 1, mRNA.	GO:0006405|GO:0006810|GO:0016973|GO:0044419|GO:0051028	GO:0005622|GO:0005634|GO:0005643|GO:0005737|GO:0042405	GO:0000166|GO:0003729|GO:0005487|GO:0005515|GO:0005515|GO:0005515|GO:0005515	chr11	62316493	62316542	AAGTGGCATTCATGAAGTGATCGTAGTCATGCCTCAGAAGCAGTCCCCCC
5260553	0.0168935	0.00937693	4.84282	up	C8orf42	157695	Homo sapiens chromosome 8 open reading frame 42 (C8orf42), mRNA.				chr8	432416	432465	AGGGAGGCTGGTGAGCATCCGACGGCAGAGTAAAGGCCACCTGACAGATA
6590722	0.00952084	0.00356478	4.83978	up	ARID4B	51742	Homo sapiens AT rich interactive domain 4B (RBP1-like) (ARID4B), transcript variant 1, mRNA.	GO:0006333|GO:0006350|GO:0006355|GO:0008150	GO:0000785|GO:0005575|GO:0005622|GO:0005634|GO:0005737	GO:0003674|GO:0003677|GO:0003682	chr1	233411565	233411614	TCCAGTCTGAAGGGAATAGCTCGCCAGCAGGTTTTGATGCCAGTGTGAGC
5360672	0.0455378	0.0367873	4.83819	up	CCNG2	901	Homo sapiens cyclin G2 (CCNG2), mRNA.	GO:0000075|GO:0007049|GO:0007067|GO:0051301	GO:0005737		chr4	78306735	78306784	TAGGCTAGGGCTCTTAGTTTTCATTCCTATTGCCCCAAGTATTGTCAAAC
4230730	0.0226878	0.0146744	4.83211	up	STON1	11037	Homo sapiens stonin 1 (STON1), mRNA.	GO:0006886|GO:0030100	GO:0005634|GO:0005737|GO:0016020|GO:0030131	GO:0005515	chr2	48679254	48679303	GACCCTCTGTCAGGCATATGTCAGGCTCCACTCTTAAGGAGTCAGTGACC
3940132	0.0121323	0.00543492	4.83149	up	ITGB4	3691	Homo sapiens integrin, beta 4 (ITGB4), transcript variant 2, mRNA.	GO:0007154|GO:0007155|GO:0007155|GO:0007160|GO:0007229|GO:0046847	GO:0008305|GO:0008305|GO:0009925|GO:0016020|GO:0016021	GO:0004872|GO:0005515	chr17	71265157	71265206	GAGTTTGTGAGCCGGACACTGACCACCAGCGGAACCCTTAGCACCCACAT
1400491	0.0327082	0.024209	4.8294	up	TOB2	10766	Homo sapiens transducer of ERBB2, 2 (TOB2), mRNA.	GO:0007292|GO:0008285	GO:0005634|GO:0005737		chr22	40159666	40159715	AGATTCTCTAGTTTTCTCCCTAGGGATGGGAAGGGGGCATTGAGGCAAGC
7550156	0.00539625	0.00117727	4.81622	up	IGSF21	84966	Homo sapiens immunoglobin superfamily, member 21 (IGSF21), mRNA.		GO:0005576		chr1	18577366	18577415	ACCTTGGTGCTCGCCCTGACAGTGATTCTGGAGCTGACGTGAAGGCACCC
1580544	0.0146116	0.00751722	4.81329	up	PIGH	5283	Homo sapiens phosphatidylinositol glycan anchor biosynthesis, class H (PIGH), mRNA.	GO:0006464|GO:0016254	GO:0005737|GO:0005783	GO:0016757|GO:0017176	chr14	67126396	67126445	GGAACCATTATGGATGTAGTGCATCTTAGAGCCATAGAGCAGGTGACTGG
5960133	0.006714	0.00185202	4.80993	up	NFIB	4781	Homo sapiens nuclear factor I/B (NFIB), mRNA.	GO:0006260|GO:0006350|GO:0006355|GO:0008285|GO:0030324|GO:0030900|GO:0030902|GO:0006260|GO:0006350|GO:0006355|GO:0006260|GO:0006350|GO:0006355|GO:0006260|GO:0006350|GO:0006355|GO:0006260|GO:0006355|GO:0006260|GO:0006350|GO:0006355|GO:0008285|GO:0030324|GO:0030900|GO:0030902	GO:0005622|GO:0005634|GO:0005730|GO:0005622|GO:0005634|GO:0005730|GO:0005622|GO:0005634|GO:0005730|GO:0005622|GO:0005634|GO:0005730|GO:0005634|GO:0005622|GO:0005634|GO:0005730	GO:0003700|GO:0003700|GO:0003700|GO:0003700|GO:0003700|GO:0003700	chr9	14077770	14077819	ATCACTATTCCTGGTTATCTCACCAACGAAGGCTAGGAGGCGGCGTCAGA
3870246	0.00588904	0.00143629	4.79095	up	NTRK2	4915	Homo sapiens neurotrophic tyrosine kinase, receptor, type 2 (NTRK2), transcript variant b, mRNA.	GO:0006468|GO:0007169|GO:0006468|GO:0007169|GO:0007169|GO:0007190|GO:0007275|GO:0007399|GO:0030154	GO:0016020|GO:0016021|GO:0005887|GO:0016020	GO:0004872|GO:0005515|GO:0016301|GO:0000166|GO:0004714|GO:0004872|GO:0005515|GO:0005524|GO:0016740|GO:0000166|GO:0004714|GO:0004872|GO:0005515|GO:0005524|GO:0016740|GO:0043121	chr9	86619976	86620025	GAGTGAGCACCCAGAATGTGTTGAACCAACCCCCACCCCTAACTACTGAC
5080280	0.0289827	0.0206082	4.78582	up	SEMA4B	10509	Homo sapiens sema domain, immunoglobulin domain (Ig), transmembrane domain (TM) and short cytoplasmic domain, (semaphorin) 4B (SEMA4B), transcript variant 2, mRNA.	GO:0007275|GO:0007399|GO:0030154|GO:0007275	GO:0016020|GO:0016021|GO:0016020|GO:0016021	GO:0004872|GO:0004872	chr15	88573628	88573677	TGCCTTCCTCCGTTGTTGCGTGAGAACCCGTGTGCCCCTTCCCACCATAT
5820494	0.0329271	0.0244109	4.77878	up	ZNF177	7730	Homo sapiens zinc finger protein 177 (ZNF177), mRNA.	GO:0000122|GO:0006350|GO:0006355	GO:0005622|GO:0005634	GO:0003677|GO:0008270|GO:0046872	chr19	9353456	9353505	TGACTCAGGGAAGTGTTTGTTGCCCCTCATGCCTCCTTTCTCACTTTAGA
5260440	0.0275595	0.0192677	4.7763	up	ST3GAL6	10402	Homo sapiens ST3 beta-galactoside alpha-2,3-sialyltransferase 6 (ST3GAL6), mRNA.	GO:0006040|GO:0006486|GO:0006664|GO:0009249	GO:0000139|GO:0005794|GO:0016020|GO:0016021|GO:0030173	GO:0008373	chr3	99995697	99995746	CACGATTGTGGCTTGATGTGGCAAGCCGAAACCACTTGGCTCTGGAAATC
1980326	0.0112436	0.00479113	4.77557	up	C20orf39	79953	Homo sapiens chromosome 20 open reading frame 39 (C20orf39), mRNA.				chr20	24594971	24595020	CTCCCAATCACCGCGCTGGCGGATGCTCACCCCGTCATAAGCAGAAACTA
2260646	0.00409802	0.000677345	4.77315	up	PKP2	5318	Homo sapiens plakophilin 2 (PKP2), transcript variant 2a, mRNA.	GO:0007507|GO:0016337	GO:0005634|GO:0005886|GO:0005912|GO:0016021|GO:0030057	GO:0005198|GO:0005515|GO:0005488	chr12	32835716	32835765	CCTTTCCTGGACTTTTTTGGCCACTGCCCTGGACTAGTGAAAGAATGGAC
4200274	0.0145648	0.00747018	4.76576	up	ARMC4	55130	Homo sapiens armadillo repeat containing 4 (ARMC4), mRNA.			GO:0005488	chr10	28141508	28141557	TCTACTGGATATGGTTGGGTCCCCTGACCAGGATCTCCAGGAAGCTGCAG
5870072	0.012053	0.00538718	4.76411	up	FLJ13305	84140	Homo sapiens hypothetical protein FLJ13305 (FLJ13305), mRNA. XM_934538 XM_934541 XM_934544 XM_942148 XM_945748 XM_945749 XM_945750 XM_945751 XM_945752 XM_945754 XM_945756				chr2	61916739	61920099	GTGCCCACGGTATCTTCCAGAGGACGAGAACAAGCCGTAAGAAAGAGCGA
6760450	0.0210555	0.0130145	4.76368	up	CAPS	828	Homo sapiens calcyphosine (CAPS), transcript variant 2, mRNA.	GO:0007242	GO:0005737	GO:0005509	chr19	5866751	5866800	CCAGGTGTGGAGCGAGGGGCACAGGGGCATCCTAACCTCAGAAACTGAAA
450762	0.00206411	0.000143825	4.75608	up	FCGR2A	2212	Homo sapiens Fc fragment of IgG, low affinity IIa, receptor (CD32) (FCGR2A), mRNA.		GO:0005634|GO:0005730|GO:0005737|GO:0005634|GO:0005730|GO:0005737|GO:0005886|GO:0016021	GO:0004872|GO:0004872|GO:0005515|GO:0019864	chr1	159755560	159755609	CCCCTTGGGGAAGACGAAGGGATGCTGCAGTTCCAAAAGAGAAGGACTCT
5260082	0.0153165	0.00805287	4.75433	up	CP110	9738	Homo sapiens CP110 protein (CP110), mRNA.				chr16	19472023	19472072	CACATTCTTTTTTGGTGTTCATAGCTTCTTCTCATACAGGTGCCAGACAC
5390669	0.00824931	0.00278533	4.74737	up	GABRB3	2562	Homo sapiens gamma-aminobutyric acid (GABA) A receptor, beta 3 (GABRB3), transcript variant 1, mRNA.	GO:0006811|GO:0007165	GO:0005886|GO:0005887|GO:0030054|GO:0045202|GO:0045211	GO:0004890|GO:0005216|GO:0005230|GO:0005254|GO:0030594|GO:0031404	chr15	24342698	24342747	GTCACCCAACGACCCATGACCGTTCTCTGAGGCAAAGGAGGGCAACCTGA
1450112	0.00250048	0.000242609	4.74327	up	REPS2	9185	Homo sapiens RALBP1 associated Eps domain containing 2 (REPS2), transcript variant 2, mRNA.	GO:0006461|GO:0007173	GO:0005634|GO:0005730|GO:0005737|GO:0005737|GO:0005634|GO:0005730|GO:0005737	GO:0005509|GO:0005515|GO:0005509	chrX	17063402	17066900	GTGGGCCAGCTTCTGCGGCAACCATGAAACCGCATCCAACAGTCCAAAAG
5670475	0.0300588	0.0215981	4.73575	up	GCHFR	2644	Homo sapiens GTP cyclohydrolase I feedback regulator (GCHFR), mRNA.	GO:0006809|GO:0009890|GO:0042133	GO:0005634|GO:0005737|GO:0030425|GO:0031965|GO:0042470	GO:0005515|GO:0005515	chr15	38846896	38846945	TGACCTCCAAGCTCCTGCCTCACCGTCTGCCTTGCTCCTCTCTTCCCAAA
4670343	0.0135942	0.00665837	4.73339	up	JAG2	3714	Homo sapiens jagged 2 (JAG2), transcript variant 1, mRNA.	GO:0001501|GO:0001709|GO:0007049|GO:0007154|GO:0007219|GO:0007275|GO:0007283|GO:0009912|GO:0016331|GO:0030154|GO:0030154|GO:0030155|GO:0030334|GO:0042127|GO:0042127|GO:0042475|GO:0042492|GO:0042981|GO:0045061	GO:0005624|GO:0005887|GO:0016020	GO:0005112|GO:0005509|GO:0005515|GO:0008083	chr14	104679242	104679291	AAGCTCGTGACAAGTGCCTTCACACAGACCCCTCGCAACTGTCCACGCGT
5220379	0.0213109	0.0132757	4.7325	up	FMO3	2328	Homo sapiens flavin containing monooxygenase 3 (FMO3), transcript variant 1, mRNA.	GO:0055114	GO:0005783|GO:0005792|GO:0016020|GO:0016021|GO:0031227	GO:0004497|GO:0004499|GO:0004499|GO:0004499|GO:0050660|GO:0050661	chr1	169353085	169353134	CGTTGAAACCCATGCAGACACGAGTGGTCGGGAGACTTCAGAAGCCTTGC
2630242	0.00206713	0.000150079	4.7311	up	SRGAP3	9901	Homo sapiens SLIT-ROBO Rho GTPase activating protein 3 (SRGAP3), transcript variant 1, mRNA.	GO:0007165	GO:0005622	GO:0005096	chr3	9049383	9049432	CCCCTGTCTTCCCCCTAAACCACAGAAAATGAGGAGACCTAGGCCTCTCT
5700008	0.0112718	0.00482167	4.72453	up	TIE1	7075	Homo sapiens tyrosine kinase with immunoglobulin-like and EGF-like domains 1 (TIE1), mRNA.	GO:0006468|GO:0016525|GO:0030336|GO:0045026|GO:0006468|GO:0007165|GO:0007498|GO:0016525|GO:0030336|GO:0045026	GO:0005887|GO:0016020	GO:0000166|GO:0004713|GO:0005524|GO:0016740|GO:0000166|GO:0004714|GO:0004872|GO:0005524|GO:0016740	chr1	43561228	43561277	ATCCCACTGCTCCCCCAACACAAACCCCCACTCCAGCTCCTTCGCTTAAG
3190692	0.00582139	0.00138515	4.71811	up	POLL	27343	Homo sapiens polymerase (DNA directed), lambda (POLL), mRNA.	GO:0006260|GO:0006289|GO:0016446|GO:0006260|GO:0006281|GO:0006260|GO:0006281|GO:0006260|GO:0006281|GO:0006260|GO:0006281|GO:0006260|GO:0006281	GO:0005622|GO:0005634|GO:0005622|GO:0005622|GO:0005622|GO:0005622|GO:0005622|GO:0005622|GO:0005622	GO:0003887|GO:0016740|GO:0016779|GO:0016829|GO:0030145|GO:0043565|GO:0046872|GO:0003824|GO:0043565|GO:0003887|GO:0003887|GO:0003824|GO:0003887|GO:0043565|GO:0003824|GO:0003887|GO:0043565|GO:0003824|GO:0003887|GO:0043565|GO:0003824|GO:0003887|GO:0043565|GO:0003677|GO:0003887	chr10	103328872	103328921	GCCCCATTTTAAGCAGGAGCAGGTGGCTGGTTTGAAGCCCCAGGTATCCC
940450	0.0215156	0.0134871	4.71583	up	AMT	275	Homo sapiens aminomethyltransferase (AMT), mRNA.	GO:0006546|GO:0006546|GO:0006546	GO:0005737|GO:0005737|GO:0005737|GO:0005739	GO:0004047|GO:0004047|GO:0008483|GO:0016740|GO:0004047|GO:0008483|GO:0016740	chr3	49429326	49429375	CCATGGCAGACTCACCACCTATTCTGAGTTCCAGGGCTGCTGTAGGGCAG
2070451	0.0296366	0.0212229	4.71358	up	PAQR8	85315	Homo sapiens progestin and adipoQ receptor family member VIII (PAQR8), mRNA.				chr6	52380336	52380385	CCTCCAGATGGCATTCATGTCTTACTCAGAAAGGGCACTGCCATTGTCCC
7330452	0.0118994	0.00525543	4.71105	up	CD200	4345	Homo sapiens CD200 molecule (CD200), transcript variant 2, mRNA.		GO:0005886|GO:0005887	GO:0005515	chr3	113563873	113563922	GAGAAGCATGCCCTCCCTGTCCATTTGTCTTATAACATGACCCAGCCCTA
6590041	0.00851762	0.00293272	4.71085	up	RNASE4	6038	Homo sapiens ribonuclease, RNase A family, 4 (RNASE4), transcript variant 3, mRNA.	GO:0006379	GO:0005576	GO:0003676|GO:0004519|GO:0004522|GO:0016787	chr14	20238251	20238300	CCAGTGTAGCTGGCCACTTATCCAGGGCTTTTTCTACTTCATCACAAGGA
4610209	0.0330965	0.0246098	4.70976	up	CALML4	91860	Homo sapiens calmodulin-like 4 (CALML4), transcript variant 1, mRNA.			GO:0005509	chr15	66276843	66276892	CATGGCGTCCGACCTGCGGTCAAAACTCACGAGTCTGGGGGAGAAGCTCA
6270022	0.00879148	0.0030803	4.70365	up	HCK	3055	Homo sapiens hemopoietic cell kinase (HCK), mRNA.	GO:0006468|GO:0007498|GO:0044419	GO:0005737|GO:0016020	GO:0000166|GO:0004715|GO:0005515|GO:0005515|GO:0005524|GO:0016740	chr20	30153066	30153115	CCCTTCCTACTCCCAGACACCCACCCTCGCTTCAGCCACAGTTTCCTCAT
430181	0.0155962	0.00826291	4.69106	up	SEMA3B	7869	Homo sapiens sema domain, immunoglobulin domain (Ig), short basic domain, secreted, (semaphorin) 3B (SEMA3B), transcript variant 2, mRNA.	GO:0007275|GO:0007267|GO:0007275|GO:0007411	GO:0016020|GO:0005576|GO:0005783|GO:0016020	GO:0004872|GO:0004872	chr3	50289448	50289497	CTGGGAGACAGACCCCACCTCCTTGGGTAGTGAGCAGTGAGCAGAAAGCT
6200692	0.00315983	0.000386347	4.68857	up	FOXO3	2309	Homo sapiens forkhead box O3 (FOXO3), transcript variant 2, mRNA.	GO:0006350|GO:0006355|GO:0006915|GO:0045648|GO:0045944	GO:0005634|GO:0005634|GO:0005737|GO:0005737	GO:0003700|GO:0005515|GO:0016563|GO:0019901|GO:0043565	chr6	109108467	109108516	GTCTACGGGTGCCAGATCAGTAGGGCCTGTGATTTCCTGTCAGTGTCCTC
4260471	0.00506477	0.00105268	4.68315	up	CNTN2	6900	Homo sapiens contactin 2 (axonal) (CNTN2), mRNA.	GO:0001764|GO:0007155	GO:0005886|GO:0005887|GO:0030424|GO:0031225	GO:0005515	chr1	203313524	203313573	GCCCCAAGACTCCTCCAACTTACCCGTCCCATCCAGGGCCTGCACAGCTT
7380142	0.0205972	0.0125855	4.67879	up	KLHL13	90293	Homo sapiens kelch-like 13 (Drosophila) (KLHL13), mRNA.				chrX	116915841	116915890	AGCAGCTTCACCTGGAGAGCTGCTTTTGCTCAGTAAATTCAACTTCCATG
6110296	0.0180137	0.0103081	4.66653	up	RAB9B	51209	Homo sapiens RAB9B, member RAS oncogene family (RAB9B), mRNA.	GO:0006895|GO:0007264|GO:0015031	GO:0005575|GO:0005794|GO:0005886	GO:0000166|GO:0005525	chrX	102966770	102966819	TGGGTCACACCATTGACTTGAACAGTGGCTCCAAAGCAGGGTCTTCGTGC
2450047	0.0479817	0.0392075	4.66286	up	CASZ1	54897	Homo sapiens castor zinc finger 1 (CASZ1), transcript variant 2, mRNA.	GO:0006350|GO:0006355	GO:0005622|GO:0005634	GO:0003677|GO:0008270|GO:0046872	chr1	10629887	10629936	CCTTGCAGGGAGAACGGTGACTTTGTATTGTCATGTGTGCGGCTTCCTGT
3290187	0.0195233	0.0116533	4.66047	up	PCMTD1	115294	Homo sapiens protein-L-isoaspartate (D-aspartate) O-methyltransferase domain containing 1 (PCMTD1), mRNA.	GO:0006464	GO:0005737	GO:0004719	chr8	52892908	52892957	TCTAGCATCAGATCAATCCCAAGAATCCATCAGCAACCTCAGACCAACCC
430670	0.00490925	0.000986016	4.65881	up	TFAP2A	7020	Homo sapiens transcription factor AP-2 alpha (activating enhancer binding protein 2 alpha) (TFAP2A), transcript variant 1, mRNA.	GO:0006355|GO:0006350|GO:0006357|GO:0007398|GO:0006355|GO:0006355	GO:0005634|GO:0005634|GO:0005634|GO:0005634	GO:0003700|GO:0003700|GO:0003713|GO:0046983|GO:0003700|GO:0003700	chr6	10523200	10523249	GGTGCGAGACCGAGAGGGGCATATCCGTTCACGCCGATCCATGAAAATGC
4480364	0.00405784	0.000658499	4.65037	up	FOLR2	2350	Homo sapiens folate receptor 2 (fetal) (FOLR2), mRNA.	GO:0015884	GO:0005576|GO:0005624|GO:0005886|GO:0031225	GO:0004872|GO:0005542	chr11	71610373	71610422	GAATGCTGGTGAGATGCTTCATGGGACTGGGGGTCTCCTGCTCAGTCTGG
1850349	0.0144246	0.0073653	4.64932	up	HEPH	9843	Homo sapiens hephaestin (HEPH), transcript variant 1, mRNA.	GO:0006811|GO:0006825|GO:0006826|GO:0055114|GO:0055114	GO:0016020|GO:0016021	GO:0005375|GO:0005506|GO:0005507|GO:0016491|GO:0046872|GO:0005507|GO:0016491|GO:0046872|GO:0005507|GO:0016491|GO:0046872	chrX	65403801	65403850	CTGCCATGAGCATGTACAACCTCTGGAGCTAGAAGCTCCTCAGGAAAGCC
130403	0.0119047	0.00526233	4.64624	up	RNF19B	127544	Homo sapiens ring finger protein 19B (RNF19B), mRNA.	GO:0006511|GO:0006955	GO:0016020|GO:0016021	GO:0005515|GO:0008270|GO:0016874|GO:0046872	chr1	33175018	33175067	GCCCATATGAACCTCTCTGCCCTAGCCGAGGGACAAACTGTCTTGAAGCC
3850561	0.0452722	0.0365086	4.64054	up	F11R	50848	Homo sapiens F11 receptor (F11R), transcript variant 5, mRNA.	GO:0006954|GO:0007155|GO:0030855|GO:0044419	GO:0005886|GO:0005923|GO:0016021	GO:0005515	chr1	159232655	159232704	CTAGCTTACAATGGACCTTTTGAACTGGAAAACACCTTGTCTGCATTCAC
3120180	0.00370961	0.000521474	4.63945	up	CACNA2D2	9254	Homo sapiens calcium channel, voltage-dependent, alpha 2/delta subunit 2 (CACNA2D2), transcript variant 2, mRNA.	GO:0006811|GO:0006816	GO:0016020|GO:0016021	GO:0005244|GO:0005262|GO:0005509	chr3	50375436	50375485	CTGGGTCTAATCCTTCTCATTACCCACCCGACCTGGCTGCCCCTCACCTT
3850333	0.000944614	2.22354e-05	4.63589	up	ARHGEF4	50649	Homo sapiens Rho guanine nucleotide exchange factor (GEF) 4 (ARHGEF4), transcript variant 1, mRNA.	GO:0007242|GO:0035023	GO:0005575|GO:0005622|GO:0005737	GO:0005085|GO:0005089|GO:0019904	chr2	131521043	131521092	ACGCTCGTGAGCGTGAGAAGCCATAAGAGAGAGACCGAATTCTGTGGCTC
6270114	0.0140713	0.00702855	4.63509	up	CSF3R	1441	Homo sapiens colony stimulating factor 3 receptor (granulocyte) (CSF3R), transcript variant 4, mRNA.	GO:0006952|GO:0007155|GO:0007165|GO:0030593	GO:0005576|GO:0005886|GO:0005887	GO:0004872|GO:0004896|GO:0005515	chr1	36704305	36704354	GACCAGATCATGCTCCATCCAGCCCCACCCAATGGCCTTTTGTGCTTGTT
730040	0.0275346	0.0192392	4.63345	up	LAMB3	3914	Homo sapiens laminin, beta 3 (LAMB3), transcript variant 1, mRNA.	GO:0007155|GO:0008544	GO:0005578|GO:0005576|GO:0005604	GO:0005198|GO:0005515	chr1	207855184	207855233	ACAGCTTCCAGCCCGTTGCCCCACTCATCTGCCGCCTTTGCTTTTGGTTG
3990259	0.00972183	0.00369308	4.63196	up	TMEM91	641649	Homo sapiens transmembrane protein 91 (TMEM91), mRNA.		GO:0016020|GO:0016021|GO:0016021					CCACCGCTCTTCGGGCGGCAGCAACCTGAGATTAAACACCAGACACCCTT
1110180	0.0138545	0.00686147	4.63139	up	RORA	6095	Homo sapiens RAR-related orphan receptor A (RORA), transcript variant 3, mRNA.	GO:0006350|GO:0006355|GO:0006350|GO:0006355|GO:0007165|GO:0045944	GO:0005634|GO:0005634	GO:0003700|GO:0003707|GO:0008270|GO:0043565|GO:0046872|GO:0003700|GO:0003707|GO:0005515|GO:0008270|GO:0043565|GO:0046872	chr15	58582253	58582302	CACCGTGTACTTTGATGGGAAGTATGCCAGCCCCGACGTCTTCAAATCCT
7160440	0.0335434	0.0249905	4.62946	up	ARID4A	5926	Homo sapiens AT rich interactive domain 4A (RBP1-like) (ARID4A), transcript variant 3, mRNA.	GO:0006333|GO:0006350|GO:0006355|GO:0006366	GO:0005622|GO:0000785|GO:0005622|GO:0005634	GO:0003677|GO:0003682|GO:0003700|GO:0005515	chr14	57908957	57909006	GCCAAAGTATATGTTCAGCAGTGTGCCCAGGATTGAAGGTGTAAATGGGA
1030348	0.00743305	0.00228894	4.62138	up	CDKN1B	1027	Homo sapiens cyclin-dependent kinase inhibitor 1B (p27, Kip1) (CDKN1B), mRNA.	GO:0007050|GO:0000079|GO:0000082|GO:0006917|GO:0007049|GO:0007050|GO:0008285|GO:0030308|GO:0042326|GO:0048102	GO:0005634|GO:0005634|GO:0005737|GO:0005829	GO:0004861|GO:0016301|GO:0004860|GO:0004861|GO:0005072|GO:0005515|GO:0005515|GO:0005515|GO:0005515|GO:0005515|GO:0005515|GO:0005515|GO:0005515|GO:0005515|GO:0005515|GO:0005515|GO:0005515|GO:0005515|GO:0005515|GO:0005515	chr12	12766376	12766425	ACAAGCCAAAGTGGCATGTTTTGTGCATTTGTAAATGCTGTGTTGGGTAG
4250301	0.000696567	1.34539e-06	4.62015	up	FLJ31568	150244	Homo sapiens FLJ31568 protein (FLJ31568), mRNA.				chr22	22063202	22063251	CCTGCTCATTCTGGAACTCCTGTCAGTCAGATGTTGGGCCTTTTGGATAG
1660025	0.00462688	0.000874143	4.61471	up	PCTK3	5129	Homo sapiens PCTAIRE protein kinase 3 (PCTK3), transcript variant 1, mRNA.	GO:0006468|GO:0006468|GO:0006468|GO:0006468|GO:0006468|GO:0007165	GO:0005575	GO:0000166|GO:0004674|GO:0005524|GO:0016740|GO:0000166|GO:0004672|GO:0005524|GO:0000166|GO:0004674|GO:0005524|GO:0016740|GO:0004674|GO:0005524|GO:0000166|GO:0004693|GO:0004871|GO:0005515|GO:0005524|GO:0016740	chr1	203768347	203768396	CTGTATCCCCCAGGTCTCCTCAACACTGGGCTGATCCTGAATGGCACAGG
70451	0.0220661	0.0140534	4.61241	up	WAS	7454	Homo sapiens Wiskott-Aldrich syndrome (eczema-thrombocytopenia) (WAS), mRNA.	GO:0006461|GO:0006952|GO:0006955|GO:0007596|GO:0008544|GO:0016197|GO:0030041|GO:0030048|GO:0042110	GO:0005634|GO:0005737|GO:0012506|GO:0015629	GO:0005083|GO:0042802	chrX	48434631	48434680	TGCTGTTATCCCTGCCTGGTCCTCACACTCACCCAACAATCCCAAGGCCC
3520598	0.0239196	0.0157708	4.59511	up	GPR162	27239	Homo sapiens G protein-coupled receptor 162 (GPR162), transcript variant A-2, mRNA.	GO:0007165|GO:0007186	GO:0005886|GO:0016021	GO:0004872	chr12	6806759	6806808	GCTCTCTCCCATCCAAGTGACCAGATGCCCTACTCAGCTTCCATCACCCC
3800348	0.00498391	0.00101108	4.58798	up	DCK	1633	Homo sapiens deoxycytidine kinase (DCK), mRNA.	GO:0006139|GO:0006220	GO:0005634|GO:0005829	GO:0000166|GO:0004137|GO:0005524|GO:0016301|GO:0016740|GO:0016773|GO:0019206	chr4	72115222	72115271	ACCTTATGAACTACAGTGGAGCTACACTCATTGAAATGTAATTTCAGTTC
7210546	0.0160549	0.00866492	4.58735	up	BHLHB9	80823	Homo sapiens basic helix-loop-helix domain containing, class B, 9 (BHLHB9), mRNA.		GO:0005634|GO:0005737	GO:0005488	chrX	101893766	101893815	TGGAAGTTGGTATGGACCAGAAAGCATTCCCAGGACATTTAGGCTATGGC
4730019	0.0266482	0.0183447	4.58467	up	EFNB1	1947	Homo sapiens ephrin-B1 (EFNB1), mRNA.	GO:0001755|GO:0007155|GO:0007267|GO:0007275|GO:0007399|GO:0007411|GO:0009880|GO:0030154|GO:0042102	GO:0005625|GO:0005887|GO:0016020|GO:0045121|GO:0045202	GO:0005515|GO:0005515|GO:0046875	chrX	67978440	67978489	TCCCAGAGCAGCCATGGAAGGAGCTGGCCCTCACACCATCCACCTCCACA
1170477	0.00727234	0.00219752	4.58045	up	GPRC5C	55890	Homo sapiens G protein-coupled receptor, family C, group 5, member C (GPRC5C), transcript variant 1, mRNA.	GO:0007165|GO:0007186|GO:0007165|GO:0007186|GO:0007165|GO:0007186	GO:0005739|GO:0005886|GO:0005887|GO:0030659|GO:0031410|GO:0016020|GO:0016021|GO:0016020|GO:0016021	GO:0004872|GO:0004930|GO:0005515|GO:0004872|GO:0004930|GO:0004872|GO:0004930|GO:0004872	chr17	69954922	69954971	CATGGGTGTCCCCACCCACTCCTCAGTGTTTGTGGAGTCGAGGAGCCAAC
3140689	0.0168225	0.00929867	4.57924	up	KIAA1407	57577	Homo sapiens KIAA1407 (KIAA1407), mRNA.				chr3	115166080	115166129	GAGGCACCAGAGATGCTTCTCTTCCGTGCACCTTGATAAGCATGAAGGAC
70102	0.0108141	0.00444449	4.57114	up	ALDH7A1	501	Homo sapiens aldehyde dehydrogenase 7 family, member A1 (ALDH7A1), mRNA.	GO:0006081|GO:0007605|GO:0055114	GO:0005575|GO:0005739	GO:0004029|GO:0004043|GO:0016491	chr5	125908404	125908453	GACTGTGACAGTGACTAATCCCCCTATGACCCCAAAGCCCTGATTAAATC
6400463	0.0284825	0.0201145	4.56502	up	INMT	11185	Homo sapiens indolethylamine N-methyltransferase (INMT), mRNA.		GO:0005737	GO:0008168|GO:0016740|GO:0030748	chr7	30763562	30763611	GCTTGCTCACGCCCAGAGAGAGAAAAAGTTAAGCTGCTGACCCTGAAGGC
4210154	0.00505082	0.00104155	4.54797	up	RIMBP2	23504	Homo sapiens RIMS binding protein 2 (RIMBP2), mRNA.		GO:0005886|GO:0030054|GO:0045202		chr12	129447135	129447184	GGTAAAGCACCAGTACTCCAACCTTCCAGAAAGCCGATTATCTTCATTGC
5390497	0.015447	0.00815581	4.54763	up	C7orf53	286006	Homo sapiens chromosome 7 open reading frame 53 (C7orf53), mRNA.		GO:0016020|GO:0016021		chr7	111917760	111917809	GGGCCCCAGAGCTAGTTGCTGTCTGGTGTTTGCTGGTGAAAACATGAGCA
3420553	0.00879148	0.00307897	4.51471	up	ENPP1	5167	Homo sapiens ectonucleotide pyrophosphatase/phosphodiesterase 1 (ENPP1), mRNA.	GO:0001503|GO:0006091|GO:0006796|GO:0006796|GO:0008152|GO:0009143|GO:0030308|GO:0030500|GO:0030505|GO:0030643|GO:0030730|GO:0031953|GO:0032869|GO:0032869|GO:0045599|GO:0045719|GO:0046325|GO:0046627|GO:0046627|GO:0050427	GO:0005615|GO:0005886|GO:0005886|GO:0009986|GO:0016021|GO:0016323	GO:0003676|GO:0004519|GO:0004528|GO:0004551|GO:0004551|GO:0005158|GO:0005515|GO:0005524|GO:0016787|GO:0042803|GO:0046872|GO:0047429|GO:0047429|GO:0047429|GO:0050656	chr6	132253574	132253623	GTTCGGGGGAATAAAGACAGACCACACCTAAAACTGCCTTTCTGCTTCTC
2030414	0.0331465	0.0246606	4.51162	up	BCHE	590	Homo sapiens butyrylcholinesterase (BCHE), mRNA.	GO:0050783	GO:0005576|GO:0005641|GO:0005783|GO:0016020|GO:0005641|GO:0005783|GO:0016020	GO:0001540|GO:0004104|GO:0016787|GO:0019899|GO:0004091	chr3	166973519	166973568	CCCCCCAAAATTATCAGTGCTCTGCTTTTAGTCACGTGTATTTTCATTAC
4860441	0.00598871	0.00149086	4.51006	up	PCDHB5	26167	Homo sapiens protocadherin beta 5 (PCDHB5), mRNA.	GO:0007155|GO:0007156|GO:0007268|GO:0007416|GO:0016339	GO:0005886|GO:0016021	GO:0005509|GO:0005515	chr5	140497524	140497573	CCCAGGGCGCTGGTGAAGAAATAGGGAAAACTGCTGCCTTCCGGAATAGC
3940292	0.00142144	6.9794e-05	4.50421	up	GATM	2628	Homo sapiens glycine amidinotransferase (L-arginine:glycine amidinotransferase) (GATM), nuclear gene encoding mitochondrial protein, mRNA.	GO:0006601	GO:0005737|GO:0005739|GO:0005743|GO:0005758|GO:0016020	GO:0015068|GO:0016740|GO:0016813	chr15	43441547	43441596	CAGGCCTGATGGAGCTTGTGGCTGGCCTCAGATACACCTAAGAAGCTTAG
1740685	0.00480194	0.000930145	4.50397	up	FAM116A	201627	PREDICTED: Homo sapiens family with sequence similarity 116, member A (FAM116A), mRNA.							AATTTGCACTGGGAACCTGGGAAAGAGTGACTGATAATTTTTGGTGCGTG
4250259	0.0357318	0.0269451	4.49974	up	DSG1	1828	Homo sapiens desmoglein 1 (DSG1), mRNA.	GO:0007043|GO:0007156|GO:0016339	GO:0005829|GO:0005886|GO:0005886|GO:0016021|GO:0030054|GO:0030057	GO:0005509|GO:0005515|GO:0015643|GO:0031177	chr18	27189936	27189985	CTTCAGGGTAAACTAGCAATGCCTGAGCCTGAACCTTAATGTGGGGCCTC
1820008	0.0211691	0.0131275	4.49706	up	METTL7A	25840	Homo sapiens methyltransferase like 7A (METTL7A), mRNA.	GO:0008152		GO:0008168|GO:0016740	chr12	49612363	49612412	GCAACTATGGAAGCTGTGAAAATCATCACAAGTGCCTCTGAAAGCGAGTG
4490010	0.00822161	0.00276435	4.49628	up	DAAM1	23002	Homo sapiens dishevelled associated activator of morphogenesis 1 (DAAM1), mRNA.	GO:0016043|GO:0030036	GO:0005737	GO:0003779|GO:0017048	chr14	58905993	58906042	TGGACATCAATTTTTTCCCCTGATTTCATCAAGTTATCTCTGCCAAGTGC
2940189	0.0062063	0.00158261	4.4951	up	LRRC4C	57689	Homo sapiens leucine rich repeat containing 4C (LRRC4C), mRNA.	GO:0050770	GO:0016020|GO:0016021	GO:0005515	chr11	40092645	40092694	TTACGGGAGACACACCCATGGAAAGCCACCTGCCCATGCCTGCTATCGAG
3360553	0.0206501	0.0126262	4.48913	up	RP5-1022P6.2	56261	Homo sapiens hypothetical protein KIAA1434 (RP5-1022P6.2), mRNA.	GO:0006071|GO:0006629		GO:0008889	chr20	5475457	5475506	CTTGCATCTGTGGTGCTAGGTGAGTATGAGAAGATGTCAAGGACTGGACG
3360187	0.0335434	0.0249852	4.47937	up	CDH23	64072	Homo sapiens cadherin-like 23 (CDH23), transcript variant 2, mRNA.	GO:0007155|GO:0007156|GO:0007605|GO:0007605|GO:0007626|GO:0016339|GO:0042472|GO:0042491|GO:0045494|GO:0048563|GO:0050896|GO:0050953|GO:0050957|GO:0060088|GO:0007156|GO:0007156|GO:0007156|GO:0007156	GO:0001917|GO:0005886|GO:0005929|GO:0005932|GO:0016021|GO:0032420|GO:0032420|GO:0032426|GO:0045202|GO:0016020|GO:0016020|GO:0016020|GO:0016020	GO:0005509|GO:0005515|GO:0005515|GO:0005509|GO:0005509|GO:0005509|GO:0005509	chr10	73076437	73076486	GCACCCAGAGGGATTTTGTCCAAGGGACCTCAGCAATCAGGGAAGGAGGC
770736	0.0111949	0.00474495	4.46904	up	GPIHBP1	338328	Homo sapiens glycosylphosphatidylinositol anchored high density lipoprotein binding protein 1 (GPIHBP1), mRNA.	GO:0006869	GO:0005886|GO:0009986|GO:0016021|GO:0046658	GO:0005319|GO:0008035|GO:0008289	chr8	144370348	144370397	CCGACAGAAGTCACTGCCTACCTCAGGGTCCCCTTACCTGGGTGGGAAAT
3940133	0.0216432	0.0136096	4.46773	up	FAM46A	55603	Homo sapiens family with sequence similarity 46, member A (FAM46A), mRNA.				chr6	82516137	82516186	CAGCCAGTATTCACGTGCCAGCAACAGACCTACTCCACTTGGCTACCCTG
3420441	0.00532955	0.00114939	4.46353	up	USP2	9099	Homo sapiens ubiquitin specific peptidase 2 (USP2), transcript variant 1, mRNA.	GO:0006511|GO:0006511	GO:0005737|GO:0005886|GO:0005737|GO:0005886	GO:0004197|GO:0004221|GO:0005515|GO:0008233|GO:0004221	chr11	118732235	118732284	GCCCTCTTCACGCTGCTAACTCCAGGGGACAGACGAAGGGACATCTTTGG
6860736	0.0038837	0.000588976	4.46154	up	MYO7A	4647	Homo sapiens myosin VIIA (MYO7A), mRNA.	GO:0001845|GO:0007040|GO:0007601|GO:0007605|GO:0030030|GO:0030048|GO:0042472|GO:0042491|GO:0048563|GO:0050896|GO:0050957|GO:0051875|GO:0051904|GO:0060088	GO:0001750|GO:0001917|GO:0005737|GO:0005765|GO:0005829|GO:0005856|GO:0016324|GO:0016459|GO:0032420|GO:0042470|GO:0045202	GO:0000146|GO:0000166|GO:0003779|GO:0005516|GO:0005524|GO:0046983	chr11	76603587	76603636	CCATCCACCCCTCTGGCACCTGGGTTGGTCTAATCCTAGTTTGCTGTGGC
6420008	0.0418041	0.0331271	4.45104	up	PROS1	5627	Homo sapiens protein S (alpha) (PROS1), mRNA.	GO:0007596	GO:0005576|GO:0005634|GO:0005737|GO:0005576	GO:0004866|GO:0005509|GO:0005509|GO:0005509	chr3	95074739	95074788	GGAGGTAAGATTGCCACGTGCCTGCTGGTACTGTGATGCATTTCAAGTGG
3800286	0.00690861	0.00195025	4.44265	up	ZXDA	7789	Homo sapiens zinc finger, X-linked, duplicated A (ZXDA), mRNA.	GO:0006350|GO:0006355|GO:0008150	GO:0005622|GO:0005634	GO:0003674|GO:0003676|GO:0008270|GO:0042802|GO:0046872	chrX	57950983	57951032	TCTGATCTTGAGTCTGGAACTGACAAGTTGTGTGACCCTCAGCAAGTCAC
10487	0.00879148	0.0030754	4.43961	up	SLC25A25	114789	Homo sapiens solute carrier family 25 (mitochondrial carrier; phosphate carrier), member 25 (SLC25A25), nuclear gene encoding mitochondrial protein, transcript variant 1, mRNA.	GO:0006810	GO:0005739|GO:0005743|GO:0016020|GO:0016021	GO:0005488|GO:0005509	chr9	129911123	129911172	CTGCCCTTGCTTAACAATGCCGGCCAACTGGCGACCTCACGGTTGCACTT
3370056	0.00453261	0.000833202	4.43832	up	KRT8	3856	Homo sapiens keratin 8 (KRT8), mRNA.	GO:0007010|GO:0044419	GO:0005737|GO:0045095	GO:0005198|GO:0005515|GO:0005515|GO:0005515	chr12	51577384	51577433	CAGAGCCTGGGAAGGAGGCCGCTATGCAGGGTAGCACTGGGAACAGGAGA
4260441	0.0247599	0.0165931	4.4304	up	CLEC3B	7123	Homo sapiens C-type lectin domain family 3, member B (CLEC3B), mRNA.	GO:0001501	GO:0005576	GO:0005488|GO:0005529	chr3	45052268	45052317	CCCGCATCGCCTACAAGAACTGGGAGACTGAGATCACCGCGCAACCCGAT
7400735	0.0308718	0.0223842	4.4272	up	LUM	4060	Homo sapiens lumican (LUM), mRNA.	GO:0007601|GO:0030199	GO:0005576|GO:0005578|GO:0005583	GO:0005201|GO:0005518	chr12	90021774	90021823	CTGTCAAATGATGTGCAAAACCTTTTACTGGTTGCATGGAAATCAGCCAA
5570025	0.00903212	0.00321754	4.4222	up	NKD1	85407	Homo sapiens naked cuticle homolog 1 (Drosophila) (NKD1), mRNA.	GO:0016055	GO:0005737|GO:0005886	GO:0004462|GO:0005509|GO:0005515|GO:0005515	chr16	49225787	49225836	GGGATCAAGCCCTTTTCCCCAAGAGTCCCATCTCTTCTGCCATGCACGAC
4220187	0.00827151	0.00280452	4.42169	up	DYSF	8291	Homo sapiens dysferlin, limb girdle muscular dystrophy 2B (autosomal recessive) (DYSF), mRNA.	GO:0001778|GO:0006936|GO:0001778|GO:0001778	GO:0005886|GO:0016021|GO:0030315|GO:0016021|GO:0030315|GO:0016021|GO:0016021|GO:0030315|GO:0016021	GO:0005515|GO:0005515|GO:0005515	chr2	71763245	71763294	GGGCCATCATCCTCTTCATCATCCTCTTCATCCTGCTGCTGTTCCTGGCC
540465	0.00883981	0.00310974	4.41799	up	ENPP5	59084	Homo sapiens ectonucleotide pyrophosphatase/phosphodiesterase 5 (putative function) (ENPP5), mRNA.	GO:0008152	GO:0005576|GO:0016020|GO:0016021	GO:0016787	chr6	46236163	46236212	GCAATGGCCTGAATAGAAGCAACCAGGCACCATCTCAGCAATGTTTTCTC
3140750	0.0253614	0.0171365	4.41497	up	RBM38	55544	Homo sapiens RNA binding motif protein 38 (RBM38), transcript variant 2, mRNA.	GO:0006977|GO:0006978|GO:0050821	GO:0005634|GO:0005829	GO:0000166|GO:0003730|GO:0000166|GO:0003676|GO:0000166|GO:0003676	chr20	55417465	55417514	TGCTGTGTGCCAGCCTGAGACGGTTCCTGCCTGTCTTGGGGGTTGGTGGA
6420605	0.00389549	0.000598684	4.41106	up	UBD	10537	Homo sapiens ubiquitin D (UBD), mRNA.	GO:0006464|GO:0006508|GO:0006511|GO:0006464			chr6	29667910	29667959	CCTCCTCCAGGTGCGAAGGTCCAGCTCAGTGGCACAAGTGAAAGCAATGA
610750	0.017395	0.00976023	4.40924	up	MCL1	4170	Homo sapiens myeloid cell leukemia sequence 1 (BCL2-related) (MCL1), transcript variant 1, mRNA.	GO:0006941|GO:0001709|GO:0006916|GO:0007275|GO:0008632|GO:0019725|GO:0030154|GO:0042981	GO:0016459|GO:0005634|GO:0005737|GO:0005739|GO:0005739|GO:0005741|GO:0016020|GO:0016021	GO:0005509|GO:0008307|GO:0005515|GO:0015266|GO:0046982	chr1	148813922	148813971	GTGCTGACTGGCTACGTAGTTCGGGCAAATCCTCCAAAAGGGAAAGGGAG
70364	0.00447192	0.000805108	4.39303	up	ARL5A	26225	Homo sapiens ADP-ribosylation factor-like 5A (ARL5A), transcript variant 1, mRNA.	GO:0007264	GO:0005622	GO:0000166|GO:0005525	chr2	152392905	152392954	GGGGGTCCGCTGCCCGAGAATGGGAATTCTCTTCACTAGAATATGGAGAC
7330070	0.0151528	0.00792389	4.39262	up	LOC201175	201175	Homo sapiens hypothetical protein LOC201175 (LOC201175), mRNA.				chr17	40862551	40862600	ACGCCCGCAGTCCCTCATCAGCAATTCCCAAGCTCCAAAGCTCCCTGGAA
3120341	0.00308352	0.000365112	4.38031	up	RAMP3	10268	Homo sapiens receptor (G protein-coupled) activity modifying protein 3 (RAMP3), mRNA.	GO:0006886|GO:0006898|GO:0008277	GO:0005764|GO:0005886|GO:0005887	GO:0004872|GO:0008565|GO:0015027	chr7	45190151	45190200	TCATGATGCTGTGCCCGCTATGGGCTGTGTCCATGACCAGAGGCTGGAGT
840528	0.0196407	0.011759	4.37959	up	TRIM47	91107	Homo sapiens tripartite motif-containing 47 (TRIM47), mRNA.		GO:0005622|GO:0005634|GO:0005737	GO:0005515|GO:0008270|GO:0046872	chr17	71382036	71382085	GGGAAGGCACCAGCATGAGTCCCACACACCCAGCCTTCTCATTTCTAGAG
4260184	0.0040367	0.000645187	4.37767	up	PRPF38A	84950	Homo sapiens PRP38 pre-mRNA processing factor 38 (yeast) domain containing A (PRPF38A), mRNA.	GO:0006397|GO:0008380	GO:0005634|GO:0005681		chr1	52656274	52656323	GACTTCTGCAACTGTAGTCCCAGCAGGAACTGTGAAGACCAGCTGCCCTG
2450187	0.0123078	0.00563537	4.37135	up	GPD1L	23171	Homo sapiens glycerol-3-phosphate dehydrogenase 1-like (GPD1L), mRNA.	GO:0005975|GO:0046168|GO:0055114	GO:0005737|GO:0009331	GO:0004367|GO:0005488|GO:0051287	chr3	32185034	32185083	ATCCACACCAAGAGGGTGTTGTGATGAGGTGCCGGTGTGCAAAGGGAACT
510576	0.00184086	0.000116053	4.36311	up	BCOR	54880	Homo sapiens BCL6 co-repressor (BCOR), transcript variant 1, mRNA.	GO:0006350|GO:0016568|GO:0045892	GO:0005634	GO:0003714|GO:0008134|GO:0042826	chrX	39795901	39795950	GGCCATGACTGTAGAGTGGTCAGAACTGTGTGGTTGGTTTGAGGGAGCGA
4010709	0.0186213	0.0108703	4.3577	up	NNAT	4826	Homo sapiens neuronatin (NNAT), transcript variant 2, mRNA.	GO:0007275|GO:0007420|GO:0009249		GO:0015457	chr20	35585280	35585329	CCCTTGCCCCTCACTGATCTTGCTTTTCCCTGGTCTCATGCAGTTGTGGT
830221	0.0209616	0.012948	4.3563	up	TNNI3K	51086	Homo sapiens TNNI3 interacting kinase (TNNI3K), transcript variant 2, mRNA.	GO:0006468|GO:0006468	GO:0005634|GO:0005737|GO:0005737	GO:0004713|GO:0005524|GO:0000166|GO:0000287|GO:0004674|GO:0004713|GO:0005524|GO:0008022|GO:0016740|GO:0031013	chr1	74782288	74782337	CCCCGAACTGACAGCAACGATTCCAACCACGGCAAGCTGGCTTCCAACTA
3370725	0.00235726	0.000207671	4.35225	up	RHBDL3	162494	Homo sapiens rhomboid, veinlet-like 3 (Drosophila) (RHBDL3), mRNA.	GO:0007165	GO:0016021|GO:0016020|GO:0016021	GO:0005509|GO:0004252|GO:0005509|GO:0008233	chr17	27675599	27675648	CGGTTCTCCTCTGCCTTAAAAACAGTGCCCAACAGTGAACTGCCCCTCCG
7150240	0.0111827	0.0047304	4.35212	up	TRIM2	23321	Homo sapiens tripartite motif-containing 2 (TRIM2), mRNA.	GO:0008150	GO:0005622|GO:0005737	GO:0005515|GO:0008270|GO:0046872	chr4	154479738	154479787	GAACGCTGTGCATCAAAGTGTTTGTATGTTCGTAGCTACATACGTACCAC
1660470	0.0380303	0.0292086	4.3443	up	FOXF2	2295	Homo sapiens forkhead box F2 (FOXF2), mRNA.	GO:0006350|GO:0030198|GO:0042249|GO:0045892|GO:0045893|GO:0048566	GO:0005634|GO:0005667	GO:0003700|GO:0016563|GO:0043565|GO:0043565	chr6	1340322	1340371	ACATGAGGGAGAGGGCAGACTCAGGTGGGAAGATGTGCCATGCGTAAGGC
2940372	0.00490925	0.000983682	4.33775	up	DTWD2	285605	Homo sapiens DTW domain containing 2 (DTWD2), mRNA.							CAGGAGTTTGAGACCAGCCTGGGCAATATGGTGAGACTCCATCTCCATAC
6560239	0.0183037	0.0105628	4.33621	up	CYP4F12	66002	Homo sapiens cytochrome P450, family 4, subfamily F, polypeptide 12 (CYP4F12), mRNA.	GO:0055114	GO:0005783|GO:0005789|GO:0005792|GO:0016020|GO:0016021	GO:0004497|GO:0005506|GO:0009055|GO:0020037|GO:0046872|GO:0050381	chr19	15668751	15668800	GATGAAAGTGGTCCTGGCGTTGATGCTGCTGCACTTCCGGTTCCTGCCAG
1470291	0.0159107	0.00854209	4.33015	up	BIN3	55909	Homo sapiens bridging integrator 3 (BIN3), mRNA.	GO:0000910|GO:0000917|GO:0007015|GO:0007049|GO:0008104|GO:0008104|GO:0009826|GO:0009826|GO:0009826	GO:0005737|GO:0005856	GO:0005515|GO:0008093	chr8	22534111	22534160	TTGTGCTGTAACTTAGGCGAGCAGAGGAAACCCCTTCCTGGGCCTGCTGC
650040	0.00743199	0.00228631	4.32793	up	PILRA	29992	Homo sapiens paired immunoglobin-like type 2 receptor alpha (PILRA), transcript variant 2, mRNA.	GO:0007165	GO:0005576|GO:0005886|GO:0016021	GO:0004872|GO:0005515	chr7	99835484	99835533	CAAGACTGAATGGTGAGGCCAGGTACAGTGGCGCACACCTGTAATCCCAG
6350341	0.00931081	0.00342406	4.32371	up	SDHAP3	728609	Homo sapiens succinate dehydrogenase complex, subunit A, flavoprotein pseudogene 3 (SDHAP3) on chromosome 5.							CGGGGATGTTTAGCTTGAATTGCACCTCTCAGTCTGTGTGCCACGGCCCC
6420646	0.0211525	0.0131085	4.32295	up	BZRAP1	9256	Homo sapiens benzodiazapine receptor (peripheral) associated protein 1 (BZRAP1), mRNA.	GO:0008150	GO:0005737|GO:0005739	GO:0030156	chr17	53733764	53733813	TACATTCCCTGTTCAGAGTGGGGTAGGGGTTTTCCGCCGTTACCCGATCC
5490431	0.0182758	0.0105393	4.31916	up	SAT1	6303	Homo sapiens spermidine/spermine N1-acetyltransferase 1 (SAT1), mRNA.	GO:0008152	GO:0005622|GO:0005737	GO:0004145|GO:0008415|GO:0016740	chrX	23713879	23713928	GGCAACAGAGGAGTGAGGAGTGCTGCTGTAGATGACAACCTCCATTCTAT
1570593	0.0168498	0.00934397	4.30796	up	ZFP2	80108	Homo sapiens zinc finger protein 2 homolog (mouse) (ZFP2), mRNA.	GO:0006350|GO:0006355	GO:0005622|GO:0005634	GO:0003677|GO:0008270|GO:0046872	chr5	178292663	178292712	GTAGTCCTAATCTGCCACTGCCTTGGACAACTTGCCTACTTCCACCAGGT
520240	0.00568114	0.00129487	4.30596	up	SERPINI1	5274	Homo sapiens serpin peptidase inhibitor, clade I (neuroserpin), member 1 (SERPINI1), mRNA.				chr3	169025746	169025795	GGGACGAGTCATGCATCCTGAAACAATGAACACAAGTGGACATGATTTCG
7050612	0.00103353	3.36997e-05	4.30514	up	TIAM2	26230	Homo sapiens T-cell lymphoma invasion and metastasis 2 (TIAM2), transcript variant 2, mRNA.	GO:0007242|GO:0035023	GO:0005622|GO:0005624|GO:0005737|GO:0042995	GO:0005057|GO:0005085|GO:0005089|GO:0005096|GO:0005515	chr6	155619776	155619825	CAGAGGAACTTTGCTCAAGGCGCAGATCCGTCACCAGTCCCTTGACAGTC
3710273	0.0428194	0.0341673	4.30431	up	EDARADD	128178	Homo sapiens EDAR-associated death domain (EDARADD), transcript variant A, mRNA.	GO:0001942|GO:0007165|GO:0007249|GO:0007275|GO:0030154|GO:0042475|GO:0001942|GO:0042475	GO:0005737	GO:0005515	chr1	234714478	234714527	GCAACATTTGTAGGGGCCGCTGCTAGTTAGCTACCCTTGCCCACCGCCGT
5900025	0.0037948	0.000551923	4.29869	up	FGF11	2256	Homo sapiens fibroblast growth factor 11 (FGF11), mRNA.	GO:0007165|GO:0007267|GO:0007399		GO:0008083|GO:0008083	chr17	7288858	7288907	AGGAGTAGATGCCCCCTCACCCACACAAACCCCACTCAGTCTCCACCCAA
7330343	0.0196894	0.01182	4.28897	up	RAPGEF1	2889	Homo sapiens Rap guanine nucleotide exchange factor (GEF) 1 (RAPGEF1), transcript variant 2, mRNA.	GO:0007264|GO:0007264|GO:0007264|GO:0007264|GO:0051056|GO:0007264|GO:0051056|GO:0007264|GO:0001568|GO:0007169|GO:0016337|GO:0048008|GO:0051056	GO:0005622|GO:0005622|GO:0005622|GO:0005622|GO:0005622|GO:0005622|GO:0005622|GO:0005622|GO:0005622|GO:0005768|GO:0005829	GO:0005085|GO:0005085|GO:0005085|GO:0005085|GO:0005085|GO:0005085|GO:0005085|GO:0005085|GO:0005085|GO:0005515|GO:0017124	chr9	133574936	133574985	AAGAGATATCCCCTTTCAGCCAGTGACTCGGTCCTCAGTTGCTGCTCCGG
5900491	0.0016381	9.3987e-05	4.28536	up	ZNF34	80778	Homo sapiens zinc finger protein 34 (ZNF34), mRNA.	GO:0006350|GO:0006355	GO:0005622|GO:0005634	GO:0003677|GO:0008270|GO:0046872	chr8	145969421	145969470	AGGACTTCTCCATGTAACAGTGGCGCGGTGTCCGAGGGCAGAGTCCAGCT
1510392	0.0153818	0.00809959	4.27777	up	LAMB1	3912	Homo sapiens laminin, beta 1 (LAMB1), mRNA.	GO:0007155|GO:0030335|GO:0031175|GO:0042476|GO:0050679	GO:0005578|GO:0005576|GO:0005604|GO:0005604|GO:0005606|GO:0005607|GO:0005607|GO:0005737|GO:0005856|GO:0043257|GO:0043257|GO:0043259|GO:0048471	GO:0005201|GO:0005515	chr7	107351672	107351721	AGCTCAAGAATTAGCAAGACTGGAAGGAGAAGTCCGTTCACTCCTAAAGG
360102	0.00120358	4.91814e-05	4.27427	up	GUCY1B3	2983	Homo sapiens guanylate cyclase 1, soluble, beta 3 (GUCY1B3), mRNA.	GO:0006182|GO:0007263|GO:0008015	GO:0005737|GO:0008074	GO:0004383|GO:0004872|GO:0005506|GO:0020037|GO:0046872	chr4	156944273	156944322	GCCATGCATTCACCATGCACGATCCATCTGCCACCTGGCCTTGGACATGA
7150711	0.0057693	0.00133986	4.26953	up	ZNF223	7766	Homo sapiens zinc finger protein 223 (ZNF223), mRNA.	GO:0006350|GO:0006355	GO:0005622|GO:0005634	GO:0003677|GO:0008270|GO:0046872				TGACCTATGGTAGTGCTACTGCACTCCAGCCAGGGCAACAGAGTGAGACC
2750609	0.00196145	0.000130968	4.26825	up	SPTBN1	6711	Homo sapiens spectrin, beta, non-erythrocytic 1 (SPTBN1), transcript variant 2, mRNA.	GO:0007182|GO:0007184|GO:0051016	GO:0005634|GO:0005730|GO:0005737|GO:0005856|GO:0005886|GO:0008091	GO:0003779|GO:0005200|GO:0005515|GO:0005516	chr2	54740681	54740730	TTAATAGCAGACGGACAGCCAGTGACCAGCCATGGTCTGGACTGTGAAGT
1940300	0.00405784	0.000658788	4.26612	up	VAPA	9218	Homo sapiens VAMP (vesicle-associated membrane protein)-associated protein A, 33kDa (VAPA), transcript variant 1, mRNA.	GO:0006944|GO:0043123	GO:0005886|GO:0005923|GO:0012505|GO:0016021|GO:0031982|GO:0048471|GO:0005783|GO:0005874|GO:0005783|GO:0005874	GO:0004871|GO:0005198|GO:0005515|GO:0046982|GO:0046982|GO:0005198|GO:0005198	chr18	9949377	9949426	CCTGCCCACTAACAATCTCAGTCCGTGAACAAAACCAACATGAACATTCC
1440682	0.00620804	0.00158771	4.26409	up	DCT	1638	Homo sapiens dopachrome tautomerase (dopachrome delta-isomerase, tyrosine-related protein 2) (DCT), mRNA.	GO:0008152|GO:0006583|GO:0008152|GO:0008544|GO:0048066|GO:0048468	GO:0005792|GO:0005829|GO:0016020|GO:0016021|GO:0033162	GO:0016491|GO:0004167|GO:0005507|GO:0008270|GO:0016491|GO:0016853|GO:0046872	chr13	93890074	93890123	GCTGGCCAAGCCACAGTTCTGACGCTGACAATAAAGGAACTAATCCTCAC
6290008	0.00211693	0.000154845	4.25272	up	PCDHB4	56131	Homo sapiens protocadherin beta 4 (PCDHB4), mRNA.	GO:0007155|GO:0007156|GO:0007268|GO:0007416|GO:0016339	GO:0005886|GO:0005887	GO:0005509|GO:0005515	chr5	140484978	140485027	CTCCCCAAAATCAAGACTCTTGAGAGCATCATAGGTCTCCTTGTGCTACC
2230241	0.00112616	4.18019e-05	4.24303	up	F13A1	2162	Homo sapiens coagulation factor XIII, A1 polypeptide (F13A1), mRNA.	GO:0018149|GO:0007596|GO:0018149|GO:0018149|GO:0007596|GO:0018149|GO:0007596|GO:0018149	GO:0005576|GO:0005576|GO:0005737	GO:0003810|GO:0005509|GO:0008415|GO:0016740|GO:0003810|GO:0003810	chr6	6089880	6089929	GCTGGCGGATCTAGTGACCAGATATATAGAAGGACTGCAGCCACTGATTC
6900674	0.0469542	0.0381876	4.23925	up	ANKRD10	55608	Homo sapiens ankyrin repeat domain 10 (ANKRD10), mRNA.				chr13	110329278	110329327	CCACACTTCCTACTTGGTCTCTGGAAGTTTTACCACATGTAACAGATTCC
540671	0.00810346	0.0026755	4.23715	up	LILRB2	10288	Homo sapiens leukocyte immunoglobulin-like receptor, subfamily B (with TM and ITIM domains), member 2 (LILRB2), transcript variant 2, mRNA.	GO:0006955|GO:0006968|GO:0007166|GO:0007267	GO:0005624|GO:0005886|GO:0005887	GO:0004872	chr19	59469709	59469758	TATGGGAGTGAGCCAGCAGACAGCCCAGCAGATCCTACACACATTTTCAC
2340608	0.00498391	0.00100942	4.23504	up	GNA14	9630	Homo sapiens guanine nucleotide binding protein (G protein), alpha 14 (GNA14), mRNA.	GO:0006471|GO:0007165|GO:0007186	GO:0005834|GO:0005886	GO:0000166|GO:0003924|GO:0004871|GO:0005525|GO:0019001	chr9	79228684	79228733	GGGAATTCAACCTTGTCTAAAAGCTGCTGCCCACTCCTCCCCTATAACAG
2190452	0.0165651	0.0090775	4.23289	up	PIM3	415116	PREDICTED: Homo sapiens pim-3 oncogene (PIM3), mRNA.	GO:0006468|GO:0006468		GO:0000166|GO:0004674|GO:0005524|GO:0016740|GO:0004672|GO:0005524				GCCTGGCGTCTGTCCTGGCCCCGCCTGTCAGAAGATGAACATGTATAGTG
2570561	0.00369153	0.000517665	4.2272	up	H2AFJ	55766	Homo sapiens H2A histone family, member J (H2AFJ), transcript variant 1, mRNA.	GO:0006334	GO:0000786|GO:0005634|GO:0005694	GO:0003677	chr12	14822023	14822072	GTAAAGTGAGTAGCGGTAGTTGATGGGAGCTGTTGAAACAGGTAAACAGC
2450452	0.0160032	0.00861974	4.22458	up	SLC9A3R1	9368	Homo sapiens solute carrier family 9 (sodium/hydrogen exchanger), member 3 regulator 1 (SLC9A3R1), mRNA.	GO:0006461|GO:0016055|GO:0030643|GO:0032415	GO:0012505|GO:0015629|GO:0016020|GO:0016324|GO:0042995	GO:0005515|GO:0005515|GO:0030165|GO:0031698	chr17	70276941	70276990	GGCCTCAGCCTTAAACTTTTGTTCCTACTCCCACCCTCAGCGAACTGGGC
1340475	0.00659851	0.00177996	4.22224	up	BRD2	6046	Homo sapiens bromodomain containing 2 (BRD2), mRNA.	GO:0007283	GO:0005634|GO:0005737|GO:0005634|GO:0005737|GO:0005634|GO:0005737|GO:0005634|GO:0005737|GO:0005634|GO:0005737|GO:0005634|GO:0005737|GO:0005634|GO:0005737|GO:0005634|GO:0005737|GO:0005634|GO:0005737	GO:0004674	chr6	33056979	33057028	GCCCTGGGGGTTTCAGTCATCTCCCCATTTGGTCCCCTGGACTGTCTTTG
2370482	0.00219573	0.00017525	4.21737	up	GSN	2934	Homo sapiens gelsolin (amyloidosis, Finnish type) (GSN), transcript variant 2, mRNA.	GO:0016192|GO:0016192|GO:0030041|GO:0051014|GO:0051016	GO:0030027|GO:0005576|GO:0005576|GO:0005737|GO:0005829|GO:0015629|GO:0030027	GO:0003779|GO:0005515|GO:0003779|GO:0003779|GO:0003779|GO:0005509|GO:0005515|GO:0005515|GO:0005515|GO:0005515|GO:0005515|GO:0005515	chr9	123131020	123131069	CTGCCTACCGCACATCCCCACGGCTGAAGGACAAGAAGATGGATGCCCAT
6330170	0.0125531	0.00586183	4.21007	up	CHKA	1119	Homo sapiens choline kinase alpha (CHKA), transcript variant 2, mRNA.	GO:0006629|GO:0006869	GO:0005737	GO:0004103|GO:0004871|GO:0016740|GO:0045735	chr11	67577150	67577199	TGTCGGATCCTGTGAGTAGGCTGGGCCTCCCCTGGGCAGGGTTCTCCAAG
2470577	0.0388209	0.0300433	4.20788	up	ZCWPW1	55063	Homo sapiens zinc finger, CW type with PWWP domain 1 (ZCWPW1), mRNA.			GO:0008270|GO:0046872|GO:0008270	chr7	99836489	99836538	CTCTGGGGCGCAGGAGGGAGAAGTTGCTAAGTGCTGGGTCTGTTCATTGG
6100424	0.000805992	7.25764e-06	4.20063	up	HEMGN	55363	Homo sapiens hemogen (HEMGN), transcript variant 1, mRNA.	GO:0007275|GO:0030154	GO:0005634|GO:0005654		chr9	99732697	99732746	GCTGATCTGGCAGGATGCTCTCTTCAAGCATATCCAAAACCAGATGTGCC
2640240	0.018673	0.0109121	4.19921	up	DENND4C	55667	Homo sapiens DENN/MADD domain containing 4C (DENND4C), mRNA.		GO:0016020|GO:0016021		chr9	19362769	19362818	GAGAATCGCTTGAACTGAGGCAGAGGCTACAGTGAGTGGAGATCACGCCA
2230408	0.0252766	0.0170536	4.18135	up	GNB5	10681	Homo sapiens guanine nucleotide binding protein (G protein), beta 5 (GNB5), transcript variant 1, mRNA.	GO:0007165|GO:0007186	GO:0005634|GO:0005834|GO:0005886	GO:0003924|GO:0004871|GO:0005515	chr15	50201528	50201577	GTCACTGTGCCACTTGGACAGGGCGTTTTCTCTGAATTGAAGGGAAAGCC
3800091	0.00527849	0.00112807	4.17309	up	C21orf66	94104	Homo sapiens chromosome 21 open reading frame 66 (C21orf66), transcript variant 2, mRNA.				chr21	33035743	33035792	CCCATTCCAGAGAGGGTCCTGCCCCATACCCAGAAGGAAAGAATGCTGCT
290189	0.00282808	0.000307438	4.16336	up	FAM124B	79843	Homo sapiens family with sequence similarity 124B (FAM124B), transcript variant 2, mRNA.				chr2	224951744	224951793	ATTGGACTGGTTGATCTGGTCACTGGAGCAGGACTTGGGTTCTTCTGGCC
2230114	0.00749455	0.00232151	4.1628	up	PRRG4	79056	Homo sapiens proline rich Gla (G-carboxyglutamic acid) 4 (transmembrane) (PRRG4), mRNA.	GO:0008150	GO:0005576|GO:0005794|GO:0016020|GO:0016021	GO:0003674|GO:0005509	chr11	32832368	32832417	GTCTAACCATTAAGATTATCCAAAGTCAGGCTGGGCGCAGTGGCTCACGC
3780132	0.00599445	0.0014971	4.15527	up	CADPS	8618	Homo sapiens Ca2+-dependent secretion activator (CADPS), transcript variant 1, mRNA.	GO:0006887|GO:0015031	GO:0005829|GO:0016020|GO:0030054|GO:0030659|GO:0031410|GO:0045202	GO:0005509|GO:0008289	chr3	62359434	62359483	CCACGGCAAGGGGGCGATCCTATCATGACTTAACATCAAGCGCGCAGTTC
4220441	0.00371785	0.000526614	4.14678	up	PTPRD	5789	Homo sapiens protein tyrosine phosphatase, receptor type, D (PTPRD), transcript variant 2, mRNA.	GO:0006470|GO:0006470|GO:0006470|GO:0007185	GO:0005887|GO:0016020	GO:0004725|GO:0016787|GO:0016791|GO:0004725|GO:0016787|GO:0016791|GO:0004872|GO:0005001|GO:0016787	chr9	8304528	8304577	AGGCTACAGATCCATTCTATCCATCCGTTATGTGGCTTTGCCATCCCAGC
4730370	0.00529633	0.0011376	4.1427	up	ABCA9	10350	Homo sapiens ATP-binding cassette, sub-family A (ABC1), member 9 (ABCA9), mRNA.	GO:0006810	GO:0016020|GO:0016021	GO:0000166|GO:0005524|GO:0016887	chr17	64492665	64492714	CTGTGCTTTGTGCTGAGCATCCTGGGGAACCCGTCAGTGGTGCTTCTGGA
6840639	0.0100674	0.00391182	4.139	up	COL24A1	255631	Homo sapiens collagen, type XXIV, alpha 1 (COL24A1), mRNA.	GO:0007155	GO:0005581	GO:0005201	chr1	85968304	85968353	GCCGGTGATACACTACCTCTTACGTGTTGCCTCTTTGTGTTGCTTGGTGC
430079	0.0128142	0.00602778	4.13572	up	LIFR	3977	Homo sapiens leukemia inhibitory factor receptor alpha (LIFR), mRNA.	GO:0008284|GO:0019221	GO:0005576|GO:0005886|GO:0005887	GO:0004872|GO:0004923|GO:0005515	chr5	38511336	38511385	AATGTAGCTGAAAGAAGATAGGGAGAAACTGCGGATCCCAAACTGTTCCC
2370131	0.00498457	0.00101407	4.13207	up	ZBTB10	65986	Homo sapiens zinc finger and BTB domain containing 10 (ZBTB10), mRNA.	GO:0006350|GO:0006355	GO:0005622|GO:0005634|GO:0005622|GO:0005634	GO:0003677|GO:0005515|GO:0008270|GO:0046872|GO:0003676|GO:0005515|GO:0008270|GO:0046872	chr8	81575159	81588735	CAAGGAAGAACCAGATTTAGATGGTGCTCTACTCTCGGGGCCAGATGGTG
2490224	0.0059344	0.00146079	4.13172	up	CSDC2	27254	Homo sapiens cold shock domain containing C2, RNA binding (CSDC2), mRNA.	GO:0006355|GO:0006397|GO:0006398	GO:0005634|GO:0005737|GO:0005794	GO:0003677|GO:0003723	chr22	40302546	40302595	CCAAGACCCCTGGCCACCCAGACCCCCCATTCTTCCTAACACTGGCAATA
4250753	0.0123385	0.00566106	4.13061	up	TSPAN33	340348	Homo sapiens tetraspanin 33 (TSPAN33), mRNA.		GO:0016020|GO:0016021					CCTACAGGGTAAGAGGTAGGAATCTTGCTGGGACGAGGGGAGCCAGAAGT
1940279	0.0187258	0.0109738	4.12498	up	PCDHB12	56124	Homo sapiens protocadherin beta 12 (PCDHB12), mRNA.	GO:0007155|GO:0007156|GO:0007399	GO:0005886|GO:0005887	GO:0005509|GO:0005515	chr5	140571597	140571646	TGAGCATCCATCCTAGATCTGCCTGACTCTAAGTCAGTGACTTTGCTCCC
630181	0.00204019	0.000140987	4.12075	up	NOXA1	10811	Homo sapiens NADPH oxidase activator 1 (NOXA1), mRNA.	GO:0006801|GO:0010310|GO:0060263	GO:0005737|GO:0005886|GO:0043020	GO:0016176|GO:0016176|GO:0019899|GO:0048365	chr9	139448520	139448569	CACTGTGACGGCCGCATCGGCATCTTCCCCAAGTGCTTCGTGGTCCCCGC
520017	0.018362	0.0106039	4.11392	up	PAPD5	64282	Homo sapiens PAP associated domain containing 5 (PAPD5), transcript variant 2, mRNA.	GO:0006260|GO:0007049|GO:0007067|GO:0008150|GO:0051301	GO:0005575|GO:0005634	GO:0003674|GO:0003677|GO:0003887|GO:0016740|GO:0016779	chr16	48820770	48820819	GTGCAATGATCTCATGCTCAGGACAGTTGCGCAGGGACTCCTGGGAGATA
10592	0.0497356	0.0408316	4.11277	up	EFCAB4A	283229	Homo sapiens EF-hand calcium binding domain 4A (EFCAB4A), mRNA.			GO:0005509	chr11	821889	821938	GTGTGTGCCCTCTGCCAGTCTTCGCTCTGTCCCCGTTCAATCAACCCCAT
2640670	0.0107446	0.00438337	4.11005	up	IDI1	3422	Homo sapiens isopentenyl-diphosphate delta isomerase 1 (IDI1), mRNA.	GO:0006695|GO:0008299|GO:0016117	GO:0005777|GO:0005829	GO:0000287|GO:0004452|GO:0016787|GO:0016853	chr10	1076376	1076425	TGAGCACAGAGGTGTTCATAAAATGGGAATTGAGTCCCACTCGGTAAGAG
6860189	0.032588	0.0240278	4.10735	up	HLA-DQB2	3120	Homo sapiens major histocompatibility complex, class II, DQ beta 2 (HLA-DQB2), mRNA.	GO:0002504|GO:0006955|GO:0002504|GO:0006955|GO:0002504|GO:0006955|GO:0002504|GO:0006955|GO:0002504|GO:0006955|GO:0002504|GO:0006955|GO:0002504|GO:0006955	GO:0016020|GO:0016021|GO:0042613|GO:0016020|GO:0016021|GO:0042613|GO:0016020|GO:0016021|GO:0042613|GO:0016020|GO:0016021|GO:0042613|GO:0016020|GO:0016021|GO:0042613|GO:0016020|GO:0016021|GO:0042613|GO:0016020|GO:0016021|GO:0042613	GO:0032395	chr6	32831915	32831964	GGGCATCTCTGTTTCCATTCTCCCCCCACAGACCTGTCAAGAGAAGCATG
3190411	0.0160196	0.00863615	4.09844	up	STARD13	90627	Homo sapiens START domain containing 13 (STARD13), transcript variant alpha, mRNA.	GO:0007165|GO:0045786	GO:0005622|GO:0005737|GO:0005739|GO:0005811|GO:0016020|GO:0031966|GO:0034430	GO:0005096|GO:0005515	chr13	32575647	32575696	GGGATGCCTATGCTGCTGGCCTAAAACCACACTCAGAAACGAGGACCTAG
4280131	0.021298	0.013258	4.09052	up	BTC	685	Homo sapiens betacellulin (BTC), mRNA.	GO:0008284	GO:0005576|GO:0005625|GO:0005886|GO:0016021	GO:0005154|GO:0008083	chr4	75894936	75900124	CTTCGTGGTGGCCGAGCAGACGCCCTCCTGTGTCTGTGATGAAGGCTACA
4040114	0.00538382	0.00117047	4.08869	up	TEF	7008	Homo sapiens thyrotrophic embryonic factor (TEF), mRNA.	GO:0006355|GO:0045944|GO:0045944|GO:0006350|GO:0006357|GO:0048511	GO:0005634|GO:0005634	GO:0003690|GO:0003700|GO:0016563|GO:0043565|GO:0046983|GO:0003690|GO:0005515|GO:0016563|GO:0003700|GO:0003702|GO:0043565|GO:0046983	chr22	40125012	40125061	GATGTGATAGAGTGTGTGGGGCTCTGTGTCCTTCCCTGGGAGCTGGCATT
620369	0.0043972	0.000772997	4.07706	up	PPP2R2B	5521	Homo sapiens protein phosphatase 2 (formerly 2A), regulatory subunit B, beta isoform (PPP2R2B), transcript variant 5, mRNA.	GO:0007165|GO:0007165|GO:0007165|GO:0008219	GO:0000159|GO:0000159|GO:0000159	GO:0008601|GO:0008601|GO:0008601	chr5	146060898	146394973	CTTCTGCCATGATTGTAAGTTTCCTGAGACCTCCCCAGCCATGCAGAACT
6270768	0.0248866	0.0167151	4.07201	up	PLAC9	219348	Homo sapiens placenta-specific 9 (PLAC9), mRNA.				chr10	81891873	81893965	CAGACACATGGCTGTGCAACGCCGTCTAGATGTCATGGAGGAGATGGTAG
6330438	0.0163551	0.00890837	4.07163	up	PLXNB1	5364	Homo sapiens plexin B1 (PLXNB1), mRNA.	GO:0007242|GO:0007275|GO:0016477|GO:0050772	GO:0005576|GO:0005622|GO:0005886|GO:0005887	GO:0005515|GO:0017154|GO:0030215	chr3	48420387	48420436	AGAGTTGAACGCCTCTCCTAGGCCACTACAAACTGACCCCTCAGCAGGGC
2450400	0.0421293	0.0334804	4.06832	up	RASGRP3	25780	Homo sapiens RAS guanyl releasing protein 3 (calcium and DAG-regulated) (RASGRP3), mRNA.	GO:0000165|GO:0007265|GO:0043087|GO:0051056	GO:0005622|GO:0005737|GO:0005887	GO:0004871|GO:0005088|GO:0005509|GO:0005515|GO:0008270|GO:0017016|GO:0019992|GO:0046582	chr2	33642941	33642990	GAACGTGCCATCTGTAAAGCACTCAGAAGGCAGCCATCCCTAGATGTTGG
130128	0.0185562	0.0108261	4.06268	up	LOC285016	285016	Homo sapiens hypothetical protein LOC285016 (LOC285016), mRNA.				chr2	270097	270146	AGCAGACCGTACAGGAGCAGCACACCAGGAGCCATGAGAAGTGCCTTGGA
6350427	0.0101597	0.00397003	4.06257	up	C1orf74	148304	Homo sapiens chromosome 1 open reading frame 74 (C1orf74), mRNA.				chr1	208022402	208022451	TATACCTGCTCTATGTGGGTGCTGCATGCTAGGAAAGTAGGGCTGGGGGC
3520424	0.0149626	0.00777304	4.05981	up	SLC5A8	160728	Homo sapiens solute carrier family 5 (iodide transporter), member 8 (SLC5A8), mRNA.	GO:0006811|GO:0006814|GO:0006915|GO:0045786	GO:0016020|GO:0016021	GO:0005215|GO:0015293|GO:0031402	chr12	100073632	100073681	GTAATCTGAACATTTGGGAGGCTGAGGCAGGAAGATCGCTTGAGGTCCAG
5090040	0.0144383	0.00738399	4.05923	up	ING1	3621	Homo sapiens inhibitor of growth family, member 1 (ING1), transcript variant 1, mRNA.	GO:0008285|GO:0030308|GO:0045786|GO:0045941	GO:0005634	GO:0003674|GO:0005515|GO:0008270|GO:0016563|GO:0046872|GO:0005515|GO:0008270|GO:0046872	chr13	110170851	110170900	GCTTGGGTACACTTCTCTTAAGTGGTCTAGTCAAGGAACCTCAAGTCATG
1980180	0.039202	0.0304808	4.05272	up	C9orf95	54981	Homo sapiens chromosome 9 open reading frame 95 (C9orf95), mRNA.				chr9	76866031	76866080	CTCCCTCTCCAGGGAGCGCATAGATACAGCAGAGCTCACAGTGAGTCAGA
450528	0.00347262	0.000456306	4.04947	up	DLG2	1740	Homo sapiens discs, large homolog 2, chapsyn-110 (Drosophila) (DLG2), mRNA.		GO:0005886|GO:0030054|GO:0045202|GO:0045211	GO:0004385|GO:0005515|GO:0005515	chr11	82855404	82855453	GCCCAGCTCTATCCCATTGCCATCTTCATAAAACCCAGGTCTCTGGAATC
2190475	0.00690861	0.00195006	4.03738	up	DNM3	26052	Homo sapiens dynamin 3 (DNM3), mRNA.	GO:0006897	GO:0005737|GO:0005856|GO:0005874	GO:0000166|GO:0003774|GO:0003924|GO:0005515|GO:0005525|GO:0016787	chr1	170648066	170648115	CACTTGCCTTGTCTGCTACCAGTTTGTTAAAAATTATTCCCCCCAACCAG
150255	0.000944614	2.45096e-05	4.03499	up	LCAP	643736	Homo sapiens lung carcinoma-associated protein (LCAP), mRNA.				chrX	152807263	152807312	GGCGGGGTGGGCTCAGCCAGACGTGTCTTTCTCTGTTCTCCTTTCAATCT
6330608	0.00717216	0.00211006	4.03089	up	PTK6	5753	Homo sapiens PTK6 protein tyrosine kinase 6 (PTK6), mRNA.	GO:0006468	GO:0005634|GO:0005737	GO:0000166|GO:0004674|GO:0004715|GO:0005515|GO:0005524|GO:0016740	chr20	61630581	61630630	GGGGGCTGCCTCCTTTGCACCTGATTTTGAAGGTGTCTCTTTCATCCATG
2650288	0.0433837	0.0346964	4.02371	up	PLP1	5354	Homo sapiens proteolipid protein 1 (PLP1), transcript variant 2, mRNA.	GO:0022010|GO:0042759|GO:0048469|GO:0022010|GO:0042759|GO:0048469|GO:0022010|GO:0042759|GO:0048469|GO:0022010|GO:0042759|GO:0048469|GO:0022010|GO:0042759|GO:0048469|GO:0022010|GO:0042759|GO:0048469|GO:0007268|GO:0008366|GO:0022010|GO:0042759|GO:0048469	GO:0043209|GO:0043209|GO:0043209|GO:0043209|GO:0043209|GO:0043209|GO:0016020|GO:0016021|GO:0043209	GO:0005515|GO:0005515|GO:0005515|GO:0005515|GO:0005515|GO:0005515|GO:0005198|GO:0005515	chrX	102933862	102933911	CAAACCAGTATACAAGATAAGCTTCCAGGCTGCATAGAAGGAGGAGAGGG
70541	0.0174257	0.009785	4.02257	up	REC8	9985	Homo sapiens REC8 homolog (yeast) (REC8), transcript variant 1, mRNA.	GO:0007062|GO:0007126|GO:0007131|GO:0007283	GO:0000228|GO:0000800|GO:0005634	GO:0005515	chr14	23719110	23719159	GCCTCCTGATCCAGCCGGGGCCCAGATTCCACTGAGGTTAGAGTCCATTT
5260019	0.0266514	0.018369	4.0205	up	FLJ37464	283848	Homo sapiens hypothetical protein FLJ37464 (FLJ37464), mRNA.				chr16	65601042	65601091	GTTTGGGATCTTCTCTCCCACCCACACTTATCTCCCCCAGGGCCACTCCA
450619	0.00241199	0.000216565	4.01915	up	AQP1	358	Homo sapiens aquaporin 1 (Colton blood group) (AQP1), mRNA.	GO:0006810|GO:0006810|GO:0006810|GO:0006833|GO:0007588	GO:0016020|GO:0016021|GO:0016020|GO:0016021|GO:0005887|GO:0016020	GO:0005215|GO:0005215|GO:0005215|GO:0005372	chr7	30930996	30931045	TGTATGACCCCTGGCCACAGCCTTCCCTCTGCATTGACCTGGAGGGGAGA
3460743	0.00365034	0.000507811	4.01321	up	COL11A1	1301	Homo sapiens collagen, type XI, alpha 1 (COL11A1), transcript variant A, mRNA.	GO:0001502|GO:0007601|GO:0007605|GO:0030198	GO:0005576|GO:0005581|GO:0005592	GO:0005201|GO:0030674	chr1	103116069	103116118	GGTGCCACCAACCCATTTTGTGCCACATGCAAGTTTTGAATAAGGATGGT
6180687	0.0104855	0.00419294	4.00325	up	SLC29A1	2030	Homo sapiens solute carrier family 29 (nucleoside transporters), member 1 (SLC29A1), nuclear gene encoding mitochondrial protein, transcript variant 4, mRNA.	GO:0006139|GO:0006810|GO:0015858	GO:0005624|GO:0005887|GO:0016020	GO:0005337|GO:0005515	chr6	44309638	44309687	GTCTGACCGTTGTATGGTTTGACCTGATATACTCCATTCTCCCCTGCGCC
3120093	0.00400895	0.000639941	4.00107	up	EFCAB6	64800	Homo sapiens EF-hand calcium binding domain 6 (EFCAB6), transcript variant 1, mRNA.	GO:0006350|GO:0006355	GO:0005634	GO:0005509|GO:0005509	chr22	42256052	42256101	CTCCTACAACGACTTCCTCCGGGCATTCCTCCAGTAGACACCCCTGCTGT
160333	0.0214467	0.0133949	3.99505	up	C6orf192	116843	Homo sapiens chromosome 6 open reading frame 192 (C6orf192), mRNA.	GO:0006810	GO:0016020|GO:0016021	GO:0005215	chr6	133132289	133132338	GGTAGATGTATTTCATCCCTAGAGCAGGTCAGCCTCCTTCCCCTAATGCG
4810575	0.00389549	0.000597411	3.98446	up	ADAMTSL2	9719	Homo sapiens ADAMTS-like 2 (ADAMTSL2), mRNA.		GO:0005576|GO:0005578|GO:0005576|GO:0005578	GO:0004222|GO:0008233|GO:0008270|GO:0004222|GO:0008233|GO:0008270	chr9	135430392	135430441	CTCGGCCCCCGCCCCTGCAGTCAGCGTCAGTGCTCATCTACGTTAATAAA
6560017	0.0265112	0.0181866	3.97957	up	GLIS3	169792	Homo sapiens GLIS family zinc finger 3 (GLIS3), transcript variant 2, mRNA.	GO:0000122|GO:0006350|GO:0006355|GO:0045944	GO:0005622|GO:0005634|GO:0005622	GO:0003677|GO:0003704|GO:0008270|GO:0046872|GO:0003676|GO:0008270	chr9	3814261	3814310	AAGTCCAGCTTTAAAATGCTGCATTGCTTTGGGCCAGAGCTGTAGCCTGG
2100735	0.0340427	0.0254719	3.97355	up	ATF2	1386	Homo sapiens activating transcription factor 2 (ATF2), mRNA.	GO:0006350|GO:0006355	GO:0005622|GO:0005624|GO:0005622|GO:0005624|GO:0005634|GO:0005829|GO:0005829	GO:0008270|GO:0003677|GO:0005515|GO:0003677|GO:0003700|GO:0003702|GO:0003713|GO:0005515|GO:0008270|GO:0043565|GO:0046872|GO:0046983	chr2	175647582	175647631	CACAGATCGTTATGGCTCCTTCCTCCCAGTCACAGCCCTCAGGAAGTTGA
3120292	0.0123551	0.00568316	3.95758	up	ALS2CR13	150864	Homo sapiens amyotrophic lateral sclerosis 2 (juvenile) chromosome region, candidate 13 (ALS2CR13), mRNA.		GO:0005634		chr2	203342628	203342677	GTTACGCTGTACTTATGTATTCCCTGTACCTGAACACTTGTTGCTGCCTC
830736	0.0215384	0.0135088	3.9541	up	RARB	5915	Homo sapiens retinoic acid receptor, beta (RARB), transcript variant 1, mRNA.	GO:0006355|GO:0006350|GO:0006355|GO:0007165	GO:0005634|GO:0005575|GO:0005634|GO:0005737	GO:0003708|GO:0003700|GO:0003707|GO:0003708|GO:0008270|GO:0043565|GO:0046872	chr3	25445333	25445382	CTTCAGTGGATTGACCCAAACCGAATGGCAGCATCGGCACACTGCTCAAT
4490500	0.0224463	0.014423	3.95044	up	ITGAX	3687	Homo sapiens integrin, alpha X (complement component 3 receptor 4 subunit) (ITGAX), mRNA.	GO:0007155|GO:0007229|GO:0007155|GO:0007229|GO:0009887	GO:0008305|GO:0009897|GO:0016020|GO:0016021|GO:0008305|GO:0009897|GO:0016020|GO:0016021	GO:0004872|GO:0005515|GO:0000287|GO:0004872|GO:0005509|GO:0005515	chr16	31301506	31301555	CTGCATGCTGGGTTCTGCACAGCTGGCCTCCCGCGTTGGGCAACATTGCT
6450162	0.00599124	0.00149388	3.94582	up	C9orf169	375791	Homo sapiens chromosome 9 open reading frame 169 (C9orf169), mRNA.							CCTGATTACCTTAAGGCCCAGGCAATAAAGCAGGGTGATCTTCCTCCCAA
5080021	0.0124377	0.00576272	3.94073	up	BIRC3	330	Homo sapiens baculoviral IAP repeat-containing 3 (BIRC3), transcript variant 1, mRNA.	GO:0006916|GO:0007166|GO:0042981	GO:0005622|GO:0005634|GO:0005737	GO:0004842|GO:0005515|GO:0005515|GO:0008270|GO:0046872	chr11	101713457	101713506	CCAGGAGTTTGAATCCATCCTGGGCAGCATACTGAGACCCTGCCTTTAAA
2060095	0.00431728	0.000741501	3.93277	up	SNRK	54861	Homo sapiens SNF related kinase (SNRK), mRNA.	GO:0006468|GO:0030099	GO:0005634	GO:0000166|GO:0000287|GO:0004674|GO:0005515|GO:0005524|GO:0016740	chr3	43367511	43367560	CAACTGATTTGGTCAGTTGCTTCCAATGCTGGTTGATTTCCCTCATTGTG
2640619	0.00255124	0.000252083	3.92693	up	ZNF91	7644	Homo sapiens zinc finger protein 91 (ZNF91), mRNA.	GO:0006355|GO:0006350|GO:0006355	GO:0005622|GO:0005634|GO:0005622|GO:0005634	GO:0003676|GO:0008270|GO:0046872|GO:0003700|GO:0008270|GO:0046872	chr19	23334278	23334327	GGTTGCACACCGGAGAGAAACCCTACAAATGTGGAGAATGTGGCAAAGCC
1770435	0.006714	0.00185387	3.9182	up	BCOR	54880	Homo sapiens BCL6 co-repressor (BCOR), transcript variant 1, mRNA.	GO:0006350|GO:0016568|GO:0045892	GO:0005634	GO:0003714|GO:0008134|GO:0042826	chrX	39816612	39816661	AAGCTGGCAAAGAGAATCGCCAACTCAGCGGGTTACGTGGGTGACCGATT
1070047	0.00971397	0.00368616	3.91462	up	CDC42EP4	23580	Homo sapiens CDC42 effector protein (Rho GTPase binding) 4 (CDC42EP4), mRNA.	GO:0007266|GO:0008360|GO:0031274	GO:0005737|GO:0005856|GO:0012505|GO:0016020	GO:0005515|GO:0017049	chr17	68791501	68791550	TCCAGGTTCGGTGCCCTGTTGGTGCTCCTGTTTCCAATAGCTTAGGTCCC
450075	0.018673	0.0109237	3.9086	up	BAZ2B	29994	Homo sapiens bromodomain adjacent to zinc finger domain, 2B (BAZ2B), mRNA.	GO:0006350|GO:0006355	GO:0005634	GO:0003677|GO:0005515|GO:0008270|GO:0046872	chr2	159883884	159883933	TGTAACCACTGTGTTTTATCTACTGTGTGTTGTGGTGGCCTGTTGGAGGC
1690626	0.0122906	0.00561336	3.90851	up	CMKLR1	1240	Homo sapiens chemokine-like receptor 1 (CMKLR1), mRNA.	GO:0001501|GO:0006935|GO:0006955|GO:0007165|GO:0007186|GO:0007186	GO:0005886|GO:0005887|GO:0016021	GO:0004872|GO:0004944|GO:0004950|GO:0004872	chr12	107209678	107209727	CCTCACTGTGGAACCCCTCAATGGACTCTCTCAACCCAGGGACACCCAAG
1780019	0.0170266	0.0094748	3.90386	up	PLEKHH2	130271	Homo sapiens pleckstrin homology domain containing, family H (with MyTH4 domain) member 2 (PLEKHH2), mRNA.		GO:0005737|GO:0005856|GO:0016020|GO:0016021	GO:0005488	chr2	43848298	43848347	CTCAGGCAGTAGTTTATTCATCATTTGGTAAGCCCCTCCCCACACTCCTC
7160402	0.00647702	0.00172153	3.90097	up	KLHDC9	126823	Homo sapiens kelch domain containing 9 (KLHDC9), transcript variant 2, mRNA.				chr1	159336018	159336067	CCACCTGTTGCTCCTCATTTGATGGAACAGCTTGCAAGGCTTGTGAGCAG
4290072	0.00593859	0.00146634	3.87475	up	SERTAD1	29950	Homo sapiens SERTA domain containing 1 (SERTAD1), mRNA.	GO:0000079|GO:0006355|GO:0008284|GO:0045941		GO:0005515|GO:0016563	chr19	45620407	45620456	GAATCTAGTCCTGGGCAACTTCACATCCGTCCTCCTGTCTCAGGGCTGGC
1240661	0.0232688	0.0152053	3.87427	up	KIAA0528	9847	Homo sapiens KIAA0528 (KIAA0528), mRNA.	GO:0006810	GO:0008021|GO:0016020	GO:0005215|GO:0005515	chr12	22492848	22492897	CCCCCAGGACAACAAACTGCCCTTAAGAGTCATTTCCTTGTTATCACAGG
940500	0.0151205	0.00789417	3.87186	up	CLDN14	23562	Homo sapiens claudin 14 (CLDN14), transcript variant 2, mRNA.	GO:0006461|GO:0007605|GO:0016338	GO:0005783|GO:0005886|GO:0005923|GO:0016021|GO:0030054	GO:0005198|GO:0042802	chr21	36755944	36760583	CTTCTGCCAGGATTGTAAGTTTCCTGAGGCCTCCCCAGTCCTGCGGAACT
4220743	0.0317675	0.0233113	3.86169	up	JMJD6	23210	Homo sapiens jumonji domain containing 6 (JMJD6), transcript variant 2, mRNA.	GO:0001568|GO:0001822|GO:0006915|GO:0007166|GO:0007275|GO:0007507|GO:0030154|GO:0030324|GO:0033077|GO:0042116|GO:0043654|GO:0048821|GO:0055114|GO:0060041	GO:0005634|GO:0005634|GO:0005886	GO:0004872|GO:0004872|GO:0016491|GO:0016702|GO:0033746|GO:0033749	chr17	72226416	72226465	AAACGGGGACACCACCTCCCAGGACGACTGTGTCAGCAAAGAGCGCAGCT
150202	0.0266482	0.0183614	3.85797	up	MPZL2	10205	Homo sapiens myelin protein zero-like 2 (MPZL2), transcript variant 2, mRNA.	GO:0007155|GO:0007156|GO:0009653	GO:0005856|GO:0016020|GO:0016021	GO:0005515	chr11	117633023	117633072	GGCTGTTAGGTGTTTCCCATATGAAATTAGAGGAGCTGGGTCAGGGAGAC
5960605	0.0140033	0.00697192	3.85531	up	TMEM130	222865	Homo sapiens transmembrane protein 130 (TMEM130), mRNA.		GO:0000139|GO:0005794|GO:0016020|GO:0016021		chr7	98282317	98282366	AGCTGCTCCCGAGGTGGCCTTGAGAAGGAAGAAGCAGGATGACAGAGCCT
4250364	0.00677482	0.00187913	3.8452	up	HPGD	3248	Homo sapiens hydroxyprostaglandin dehydrogenase 15-(NAD) (HPGD), mRNA.	GO:0006629|GO:0006631|GO:0006693|GO:0007179|GO:0007565|GO:0007567|GO:0019372|GO:0045786|GO:0055114	GO:0005634|GO:0005737|GO:0005829	GO:0004957|GO:0005488|GO:0016404|GO:0016404|GO:0016404|GO:0016491|GO:0042803|GO:0051287|GO:0051287	chr4	175648475	175648524	GTGACTCATCCTGTCTGCTAACTCCAGACCTCCCAGCTTGAAGCCAAATC
4640673	0.0127146	0.00595779	3.83334	up	B3GALTL	145173	Homo sapiens beta 1,3-galactosyltransferase-like (B3GALTL), mRNA.	GO:0005975|GO:0006004	GO:0005783|GO:0005789|GO:0016020|GO:0016021	GO:0016757	chr13	30803395	30803444	CCCTGGCTGCCTACACCAGTGGAAAAGAGTCTCCAGTTCTGCTCTGGCCT
4540484	0.0142573	0.00719345	3.82147	up	FGD6	55785	Homo sapiens FYVE, RhoGEF and PH domain containing 6 (FGD6), mRNA.	GO:0007010|GO:0008360|GO:0030036|GO:0035023|GO:0043088|GO:0046847	GO:0001726|GO:0005622|GO:0005737|GO:0005794|GO:0005856|GO:0030027	GO:0005085|GO:0005089|GO:0005515|GO:0008270|GO:0031267|GO:0046872	chr12	94002512	94003694	GCAAGTGAGGACGTGGCCGCTTTGGAGAGTCAGCCTTTATTAGGATTCAC
2570577	0.0198296	0.0119362	3.8208	up	KLF15	28999	Homo sapiens Kruppel-like factor 15 (KLF15), mRNA.	GO:0006350|GO:0015758|GO:0045893	GO:0005622|GO:0005634	GO:0003700|GO:0005515|GO:0008270|GO:0046872	chr3	127544501	127544550	CGTCCCCTCCTCCGGTTTCCCAGACAAATCCAGACACCAGCCTTTAGGGT
7040333	0.00985909	0.00379104	3.80661	up	RNASE4	6038	Homo sapiens ribonuclease, RNase A family, 4 (RNASE4), transcript variant 1, mRNA.	GO:0006379	GO:0005576	GO:0003676|GO:0004519|GO:0004522|GO:0016787	chr14	20231556	20231605	TGGAAGAGATGGTGATGGGCCTGGGCGTTTTGTTGTTGGTCTTCGTGCTG
6290279	0.0235711	0.0155064	3.79263	up	PKHD1	5314	Homo sapiens polycystic kidney and hepatic disease 1 (autosomal recessive) (PKHD1), transcript variant 1, mRNA.	GO:0001822|GO:0016337|GO:0042592|GO:0051271	GO:0005932|GO:0016020|GO:0016021|GO:0016324|GO:0031362	GO:0004872|GO:0005515	chr6	51588533	51588582	ACTGCCCAGTGAGGCCACCAAGGACCAAGAACAGTTGAGCTCTCTCAGGG
6590575	0.0270057	0.0187168	3.78871	up	SPRY2	10253	Homo sapiens sprouty homolog 2 (Drosophila) (SPRY2), mRNA.	GO:0007267|GO:0007275|GO:0007605|GO:0009887|GO:0009966|GO:0030324|GO:0042472|GO:0043407|GO:0045165|GO:0048754	GO:0005737|GO:0005829|GO:0005874|GO:0005886|GO:0005886	GO:0005515	chr13	79808158	79808207	GCCCCTTTTATGAGGATGTGATAGTTGCTGCAAATGAGGGGTTACAGATG
2810400	0.0312358	0.0228036	3.78484	up	KLHL3	26249	Homo sapiens kelch-like 3 (Drosophila) (KLHL3), mRNA.	GO:0006511	GO:0005737|GO:0005856	GO:0003779|GO:0005198|GO:0005515	chr5	136981237	136981286	TGCATAGGTAAGATCCTCGATCTGGTGTTCTCTGCGTGGCTGTTAGGGAC
3390292	0.00588484	0.00142929	3.77976	up	KLF9	687	Homo sapiens Kruppel-like factor 9 (KLF9), mRNA.	GO:0006357|GO:0007566|GO:0050847	GO:0005622|GO:0005634	GO:0003700|GO:0003700|GO:0008270|GO:0046872	chr9	72189657	72189706	GCCCTTCACCATTGTGGAATGATGCCCTGGCTTTAAGGTTTAGCTCCACA
7330504	0.0223853	0.0143656	3.77775	up	BCL11A	53335	Homo sapiens B-cell CLL/lymphoma 11A (zinc finger protein) (BCL11A), transcript variant 5, mRNA.	GO:0006350|GO:0006355|GO:0030097	GO:0005622|GO:0005634|GO:0005737	GO:0003676|GO:0008270|GO:0046872	chr2	60626653	60626702	CCCGTGGAGGTTGGCATCCAGGTCACGCCAGAGGATGACGATTGTTTATC
4890021	0.0201727	0.012261	3.77652	up	2003-09-01	55964	Homo sapiens septin 3 (SEPT3), transcript variant B, mRNA.	GO:0007049|GO:0007049	GO:0005634|GO:0005737|GO:0005886|GO:0031105	GO:0000166|GO:0005515|GO:0005525|GO:0000166|GO:0005525	chr22	40724017	40724066	CCGTTTCTTAAATGTTACCAGTCCCAGCCAATCTTACGGTGACATTACAG
1240192	0.0143045	0.00723749	3.77243	up	CSNK1G2	1455	Homo sapiens casein kinase 1, gamma 2 (CSNK1G2), mRNA.	GO:0006468|GO:0007165|GO:0016055	GO:0005737	GO:0000166|GO:0004674|GO:0005524|GO:0016740	chr19	1932253	1932302	GGCATTTACGTTTCTCTGATGCTCCCTTGAAGCCATAGAATTTAGGGGCT
6450097	0.0365447	0.0277574	3.77195	up	C18orf51	125704	Homo sapiens chromosome 18 open reading frame 51 (C18orf51), mRNA.				chr18	70254006	70254055	TAGGGTGGGGAGTGGTGCTTTCTCTAGTGTGTCCTCCGGAACATCTTGCC
4610180	0.007325	0.00223495	3.76708	up	PIK3C2B	5287	Homo sapiens phosphoinositide-3-kinase, class 2, beta polypeptide (PIK3C2B), mRNA.	GO:0007154|GO:0008150|GO:0046854|GO:0048015	GO:0005942|GO:0005634|GO:0005737|GO:0005783|GO:0005792|GO:0005829|GO:0005886|GO:0005942	GO:0016301|GO:0016303|GO:0004428|GO:0005515|GO:0016303|GO:0016740|GO:0016773|GO:0035005|GO:0035091	chr1	202658654	202658703	CCATAACTGGAGAAAGAAGCTCCATTGACCGAAGCCACAGGGCAGCATGG
6510270	0.0206809	0.0126493	3.76219	up	SFTPD	6441	Homo sapiens surfactant protein D (SFTPD), mRNA.	GO:0001817|GO:0006800|GO:0006898|GO:0007585|GO:0042130|GO:0043129|GO:0043129|GO:0045085|GO:0045087|GO:0048246|GO:0048286|GO:0048286|GO:0048286|GO:0050766|GO:0050828	GO:0005576|GO:0005578|GO:0005764|GO:0030139	GO:0005509|GO:0005529|GO:0008367	chr10	81687578	81687627	GGGCTTGTGGAGAAAAGCGTCTTGTGGTCTGCGAGTTCTGAGCCAACTGG
6840156	0.0132073	0.00633543	3.75209	up	GMDS	2762	Homo sapiens GDP-mannose 4,6-dehydratase (GMDS), mRNA.	GO:0005975|GO:0007159|GO:0019673|GO:0042351|GO:0044237|GO:0008152|GO:0019673	GO:0005622|GO:0005737|GO:0005622	GO:0005488|GO:0008446|GO:0016491|GO:0016829|GO:0050662|GO:0003824|GO:0005488|GO:0008446	chr6	1569166	1569215	CCTCCAGGGTTTGGGTCGCTTTGCGTTTGTCGAAGCCTCCTCTGAATGGC
5560661	0.012404	0.00573441	3.74855	up	FBXW7	55294	Homo sapiens F-box and WD repeat domain containing 7 (FBXW7), transcript variant 1, mRNA.	GO:0006511|GO:0007219|GO:0016567	GO:0005634|GO:0005783|GO:0005794	GO:0003700|GO:0005515|GO:0005515	chr4	153462092	153462141	GGTTTGCCTCATTCTCCAAGAGCCACAACTCAAGCTGAACTGTGAAAGTG
7000377	0.00567166	0.00129157	3.74398	up	PHIP	55023	Homo sapiens pleckstrin homology domain interacting protein (PHIP), mRNA.	GO:0008286	GO:0005575	GO:0005158|GO:0005515	chr6	79707207	79707256	GAGGATGACTCTGAAGAGGAGCAAAGGCAGCTGTTGTTCGAAGACACCTC
6770634	0.0196407	0.011755	3.73389	up	USP8	9101	Homo sapiens ubiquitin specific peptidase 8 (USP8), mRNA.	GO:0006511|GO:0006265|GO:0006511|GO:0008283	GO:0005634|GO:0005730	GO:0004221|GO:0003690|GO:0004197|GO:0004221|GO:0005515|GO:0008233|GO:0017124	chr15	48579105	48579154	GCTTTCTTAGGGAAATGACAGGGCAAAGCAATTTTTCTGTTGGCTTTGGG
3180070	0.0389506	0.0302066	3.73378	up	OLFML3	56944	Homo sapiens olfactomedin-like 3 (OLFML3), mRNA.		GO:0005576		chr1	114326107	114326156	AGAGCCCGAAGAGTCAAAACCCTCAATGTTCCCTCCTGCTCTCCTGCCCC
6590037	0.0143802	0.00732359	3.72435	up	SLC20A2	6575	Homo sapiens solute carrier family 20 (phosphate transporter), member 2 (SLC20A2), mRNA.	GO:0006811|GO:0006814|GO:0006817|GO:0044419	GO:0005624|GO:0005886|GO:0005887	GO:0004872|GO:0005315|GO:0005436|GO:0015293|GO:0031402	chr8	42393321	42393370	TCTGAGGCCCACACAAAGCTGGACACCCCCAGGCTCTACTCCATCCCATT
6250154	0.0155657	0.00824048	3.7167	up	LZTFL1	54585	Homo sapiens leucine zipper transcription factor-like 1 (LZTFL1), mRNA.				chr3	45840675	45840724	GGTGGTTTGAGCCTTGATTAGACTTTTGATGTGCTAAGCCAGACAGGCAG
7050180	0.0197301	0.0118524	3.71232	up	SLC22A5	6584	Homo sapiens solute carrier family 22 (organic cation transporter), member 5 (SLC22A5), mRNA.	GO:0006811|GO:0006814|GO:0015879	GO:0005886|GO:0005886|GO:0016021	GO:0000166|GO:0005215|GO:0005524|GO:0015075|GO:0015226|GO:0015293|GO:0031402	chr5	131758857	131758906	CTGGTGCAAGGCCTTACCAGCCCTAGCCTCTAGCACTTCTCTAAGTGCCA
4830632	0.0368367	0.0280462	3.70835	up	SLC7A7	9056	Homo sapiens solute carrier family 7 (cationic amino acid transporter, y+ system), member 7 (SLC7A7), mRNA.	GO:0006461|GO:0006520|GO:0006810|GO:0006865	GO:0005886|GO:0005887|GO:0016323	GO:0015171	chr14	22312594	22312643	CCTGATGTGGAAAGCAGGGGTTTCTGGTCTACTGGCTAGAGCTAAGGAAG
4540736	0.00647757	0.0017277	3.7035	up	NOL4	8715	Homo sapiens nucleolar protein 4 (NOL4), mRNA.		GO:0005634|GO:0005730	GO:0003723	chr18	29686619	29686668	GTCCTTGATCCGTAAGTGATGTGTTAAGGTGCTTCAAAGGAACTCTGACC
450202	0.0349216	0.0262565	3.70234	up	ELF2	1998	Homo sapiens E74-like factor 2 (ets domain transcription factor) (ELF2), transcript variant 1, mRNA.	GO:0006350|GO:0006357|GO:0006357	GO:0005634|GO:0005737	GO:0003700|GO:0003700|GO:0005515|GO:0005515|GO:0005515|GO:0016563|GO:0016563|GO:0016564|GO:0043565|GO:0043565	chr4	140265851	140265900	GATTGTGGAGCCAGTTCCAAGTGCCAGATTAGAGCAGGGCTATGCAGCCC
7550292	0.0360874	0.0272934	3.69674	up	SELENBP1	8991	Homo sapiens selenium binding protein 1 (SELENBP1), mRNA.	GO:0015031	GO:0005634|GO:0005737|GO:0016020	GO:0008430|GO:0008430|GO:0008430	chr1	149603638	149603687	GCTCCGCTACCCTGGGGGCGATTGTAGCTCTGACATCTGGATTTGAACTC
2640598	0.00149098	7.53623e-05	3.69463	up	SMC1B	27127	Homo sapiens structural maintenance of chromosomes 1B (SMC1B), mRNA.	GO:0007049|GO:0007126|GO:0051276|GO:0007062|GO:0007126	GO:0005634|GO:0005694|GO:0005737|GO:0000775|GO:0000800|GO:0005694	GO:0000166|GO:0005515|GO:0005524|GO:0003677|GO:0005515|GO:0005524	chr22	44119001	44119050	ACTCACACAGCTCCTCCACAGGAGACTTCTGGAGCAAGCAGGACCAGCCT
990014	0.0220868	0.0141072	3.68517	up	C22orf32	91689	Homo sapiens chromosome 22 open reading frame 32 (C22orf32), mRNA.		GO:0005739|GO:0016020|GO:0016021		chr22	40810117	40810166	TTGCAAAGTGGCACGCCTGGAGAGAACTTGGAAGCTCCACGCCCCTTCTA
430538	0.00115942	4.5215e-05	3.6848	up	BMP1	649	Homo sapiens bone morphogenetic protein 1 (BMP1), transcript variant BMP1-2, mRNA.	GO:0006508|GO:0001502|GO:0001503|GO:0006508|GO:0007275|GO:0030154	GO:0005615	GO:0004222|GO:0008233|GO:0008270|GO:0046872|GO:0004222|GO:0005125|GO:0005509|GO:0008083|GO:0008233|GO:0008270	chr8	22112750	22112799	CCCACCGAGGAGACCCTAAGCCAAGAAGGAGAAGAAAGAGCCTGAAGACC
2320653	0.00828191	0.0028114	3.6742	up	ECHDC2	55268	Homo sapiens enoyl Coenzyme A hydratase domain containing 2 (ECHDC2), mRNA.	GO:0006629|GO:0006631|GO:0008152|GO:0008152|GO:0008152	GO:0005739	GO:0016829|GO:0003824|GO:0003824	chr1	53134566	53134615	GGTGCTGATCCTACCACCTACTGCTACCTTCCTTAGCTTCACCCTGGCTA
610768	0.00347262	0.000456795	3.67137	up	TAPT1	202018	Homo sapiens transmembrane anterior posterior transformation 1 (TAPT1), mRNA.				chr4	15772208	15772257	TGGGGAAAGCTTTGCCAAACACAACCCTGATTTCAGAGCAGGAACATGGT
5260468	0.0037244	0.000528486	3.66845	up	RFX3	5991	Homo sapiens regulatory factor X, 3 (influences HLA class II expression) (RFX3), transcript variant 2, mRNA.	GO:0045449|GO:0045449|GO:0045449|GO:0045449|GO:0045449|GO:0006355|GO:0016481	GO:0005634|GO:0005634|GO:0005634|GO:0005634|GO:0005634|GO:0005634	GO:0003677|GO:0030528|GO:0003677|GO:0030528|GO:0003677|GO:0030528|GO:0003677|GO:0030528|GO:0003677|GO:0030528|GO:0003705|GO:0016564	chr9	3218889	3238080	ATCGTGTTGCTCAGGCAACAGGAGAGACTCCTATAGCAGTCATGGGCGAG
2510592	0.00385983	0.000577922	3.66643	up	LMBRD1	55788	Homo sapiens LMBR1 domain containing 1 (LMBRD1), mRNA.		GO:0016020|GO:0016021		chr6	70442883	70443110	CTGGTTCTTCAGTGCTGCTTACTATTTTGGTAACTGGGCCTTTCTTGGGG
2100519	0.0157724	0.00840726	3.6663	up	IPP	3652	Homo sapiens intracisternal A particle-promoted polypeptide (IPP), mRNA.		GO:0005737|GO:0015629	GO:0003779|GO:0005515	chr1	45937209	45937258	AGTCCCAGCACTTTGAGAGGCCGAGGTGAGACGGGAAGATGGCTTGAACT
3800369	0.0285786	0.0202169	3.6663	up	FAM110B	90362	Homo sapiens family with sequence similarity 110, member B (FAM110B), mRNA.		GO:0005737|GO:0005739|GO:0005813		chr8	59223712	59223761	CAAGTGGTTTGCCTCATTGCCTTTGCCACATCTGAAGTTCTCAGCAGCAC
6400465	0.0184925	0.0107457	3.6627	up	PTPN6	5777	Homo sapiens protein tyrosine phosphatase, non-receptor type 6 (PTPN6), transcript variant 2, mRNA.	GO:0006470|GO:0006915|GO:0007165|GO:0007186|GO:0007242	GO:0005634|GO:0005737|GO:0005829|GO:0016020	GO:0001784|GO:0004725|GO:0004725|GO:0005515|GO:0005515|GO:0016787	chr12	6940311	6940360	GGAGAAGAGCAAGGGTTCCCTCAAGAGGAAGTGAGCGGTGCTGTCCTCAG
650672	0.00721182	0.0021567	3.66199	up	USP33	23032	Homo sapiens ubiquitin specific peptidase 33 (USP33), transcript variant 1, mRNA.	GO:0006511|GO:0016579|GO:0016579	GO:0005737|GO:0030891	GO:0004221|GO:0005515|GO:0005515|GO:0005515|GO:0008233|GO:0008234|GO:0008270|GO:0046872	chr1	77952915	77952964	CGACAGTGGCTTAATAAATTTAAGACCTTTGCCGAACCTGGCCCTATTTC
4850612	0.0178899	0.0101686	3.66084	up	UNG	7374	Homo sapiens uracil-DNA glycosylase (UNG), transcript variant 1, mRNA.	GO:0006284|GO:0008152|GO:0044419	GO:0005634|GO:0005739	GO:0004844|GO:0005515|GO:0016798	chr12	108032880	108032929	TTCTCCTAGGGTTATGTCCAGTTGGGGTTTTTAAGGCAGCACAGACTGCC
3060255	0.00452175	0.00082413	3.6601	up	BIRC3	330	Homo sapiens baculoviral IAP repeat-containing 3 (BIRC3), transcript variant 2, mRNA.	GO:0006916|GO:0007166|GO:0042981	GO:0005622|GO:0005634|GO:0005737	GO:0004842|GO:0005515|GO:0005515|GO:0008270|GO:0046872	chr11	101713406	101713455	GTGGTGGTATGTGCCTGTAGTCCCAGGCTGAGGCAAGAGAATTACTTGAG
1710019	0.00378627	0.000548554	3.6596	up	ICA1	3382	Homo sapiens islet cell autoantigen 1, 69kDa (ICA1), transcript variant 2, mRNA.	GO:0006836	GO:0000139|GO:0005737|GO:0005794|GO:0005829|GO:0016020|GO:0030054|GO:0030667|GO:0030672|GO:0031410|GO:0045202	GO:0003674|GO:0005515	chr7	8120173	8134050	AAGACTTACAGGCCTCGCTACAAGAACCTGCTAAGGCTGCCTCAGACCTG
160411	0.00669152	0.00183074	3.65769	up	NCOA1	8648	Homo sapiens nuclear receptor coactivator 1 (NCOA1), transcript variant 2, mRNA.	GO:0007165|GO:0030521|GO:0045893	GO:0005634	GO:0003713|GO:0004402|GO:0004871|GO:0008415|GO:0016740|GO:0030528|GO:0035257|GO:0047485|GO:0050681	chr2	24846756	24846805	TGCTAACATCCTCCCCCATCCCAACTGCACCTTAAAATATGCATGTCACC
2690709	0.00280129	0.000299124	3.65307	up	VIPR1	7433	Homo sapiens vasoactive intestinal peptide receptor 1 (VIPR1), mRNA.	GO:0007165|GO:0007186|GO:0006936|GO:0006955|GO:0007165|GO:0007187|GO:0007268|GO:0007586|GO:0008284	GO:0005886|GO:0016021|GO:0005886|GO:0005887	GO:0004872|GO:0004930|GO:0004999|GO:0004872|GO:0004930|GO:0004999	chr3	42553981	42554030	CACTCAGCTTCCTACCCACACCTCTGCCAGAAGATCCCCTCAGGACTGCA
2230431	0.0055282	0.0012265	3.64904	up	IRF5	3663	Homo sapiens interferon regulatory factor 5 (IRF5), transcript variant 1, mRNA.	GO:0006350|GO:0006355|GO:0006355|GO:0006350|GO:0006355|GO:0006350|GO:0006355|GO:0006350|GO:0006355	GO:0005634|GO:0005634|GO:0005634|GO:0005634|GO:0005634	GO:0003700|GO:0003700|GO:0003700|GO:0003700|GO:0003700	chr7	128377215	128377264	TGCCTTCAGCCATTGAGTGGAAGCTGCCCCAGGCCCTTACCAGGTGCAGA
3190112	0.00280842	0.000303529	3.64675	up	SERPINB1	1992	Homo sapiens serpin peptidase inhibitor, clade B (ovalbumin), member 1 (SERPINB1), mRNA.		GO:0005737	GO:0004867	chr6	2779063	2779112	CGCCTAGGTGTGCAGGATCTCTTTAACAGTAGCAAGGCTGATCTGTCTGG
3170722	0.0418041	0.0331141	3.64592	up	IFT74	80173	Homo sapiens intraflagellar transport 74 homolog (Chlamydomonas) (IFT74), transcript variant 2, mRNA.		GO:0031410		chr9	27052741	27052790	GTCCACTGAAAGTCTCTAAGGAAGTATCCTCTTGCTGCTAAACTTGGTAC
780544	0.00795149	0.00258837	3.64483	up	2006-03-01	10299	Homo sapiens membrane-associated ring finger (C3HC4) 6 (MARCH6), mRNA.	GO:0006511	GO:0005783|GO:0005789|GO:0016020|GO:0016021	GO:0008270|GO:0016874|GO:0046872	chr5	10488390	10488439	TTTTAAAAACATCGGTATCGGGAGCTGCGGTGGCTCCGGCCGGTTGTCCT
990328	0.00258435	0.000257161	3.64464	up	MS4A7	58475	Homo sapiens membrane-spanning 4-domains, subfamily A, member 7 (MS4A7), transcript variant 2, mRNA.	GO:0007165|GO:0007165	GO:0016020|GO:0016021|GO:0016021	GO:0004872|GO:0004872	chr11	59919442	59919491	CAGTGCTCATTTTGAGATACCCTGCTATCGATGGTCGCTACAAACCAGGA
3420661	0.00744904	0.0023029	3.64306	up	CKMT1A	548596	Homo sapiens creatine kinase, mitochondrial 1A (CKMT1A), nuclear gene encoding mitochondrial protein, mRNA.	GO:0006600	GO:0005739|GO:0005743|GO:0016020	GO:0000166|GO:0004111|GO:0005524	chr15	41777634	41778175	GCAAAGATAGCCGCTTCCCAAAGATCCTGGAGAACCTAAGACTCCAAAAG
2100367	0.00319189	0.000395358	3.63617	up	NANOS1	340719	Homo sapiens nanos homolog 1 (Drosophila) (NANOS1), transcript variant 2, mRNA.	GO:0006417	GO:0005737	GO:0003723|GO:0008270|GO:0046872|GO:0003723|GO:0008270	chr10	120783267	120783316	CTGATTTTCTAATCGTAGCCACTCAAGGAACAGTCCTTTCATAGTACCCC
630088	0.0225761	0.0145702	3.63471	up	STK33	65975	Homo sapiens serine/threonine kinase 33 (STK33), mRNA.	GO:0006468|GO:0006468		GO:0000166|GO:0004674|GO:0005524|GO:0016740|GO:0004674|GO:0005524	chr11	8370384	8370433	GACAGCCACCAGTAGGCTTGGCAGTGGGCTGCAGTGGAAATCAACTCAAG
6560131	0.0103633	0.00412939	3.63364	up	FAM135A	57579	Homo sapiens family with sequence similarity 135, member A (FAM135A), mRNA.				chr6	71327064	71327113	TGCCCTCTGCCTTGATTTGGTTGGAATTTTTGCTAAATTGGTAATGTTGC
7330132	0.0181547	0.0104401	3.62897	up	ANXA8L2	244	Homo sapiens annexin A8-like 2 (ANXA8L2), mRNA.			GO:0005509|GO:0005544	chr10	47217085	47217134	CTCCGTGAGAAAGGTGCCCCCGAAGTGAAAGAGATGGCCTGGTGGAAAGC
2630209	0.0029176	0.000325422	3.61799	up	ARL5A	26225	Homo sapiens ADP-ribosylation factor-like 5A (ARL5A), transcript variant 3, mRNA.	GO:0007264	GO:0005622	GO:0000166|GO:0005525	chr2	152366028	152366077	TTAACACGATATCAGCACATTCCCTTGTCATCATCAAGGTGTTGGCTCAG
5390615	0.00799465	0.00261211	3.61454	up	PDGFB	5155	Homo sapiens platelet-derived growth factor beta polypeptide (simian sarcoma viral (v-sis) oncogene homolog) (PDGFB), transcript variant 2, mRNA.	GO:0001938|GO:0006929|GO:0008283|GO:0030031|GO:0030036|GO:0030336|GO:0050730|GO:0001938|GO:0006929|GO:0009611|GO:0010512|GO:0010544|GO:0014911|GO:0030031|GO:0030036|GO:0030336|GO:0043406|GO:0043536|GO:0045740|GO:0045740|GO:0048008|GO:0048008|GO:0048008|GO:0048146|GO:0050730|GO:0050921	GO:0016020|GO:0005576|GO:0005576|GO:0009986|GO:0009986|GO:0009986|GO:0016020|GO:0031089	GO:0008083|GO:0005161|GO:0005515|GO:0008083|GO:0042803|GO:0043498|GO:0043498|GO:0043498|GO:0046982|GO:0048407	chr22	37950308	37950357	GGGACCTGCTCATCATATTCCAACCCAGCCACGACTGCCATGTAAGGTTG
6370201	0.0113938	0.00491988	3.61307	up	C14orf43	91748	Homo sapiens chromosome 14 open reading frame 43 (C14orf43), transcript variant 1, mRNA.	GO:0006350|GO:0006355	GO:0005634	GO:0003677|GO:0003677	chr14	73251921	73251970	TGAAGGCTTTGTTGGAGGGGACAGAGCACAGGAACAGCCTTGACAGTCTG
3140168	0.00784414	0.00252128	3.61015	up	NEK11	79858	Homo sapiens NIMA (never in mitosis gene a)- related kinase 11 (NEK11), transcript variant 1, mRNA.	GO:0006468|GO:0007049|GO:0007243|GO:0031573	GO:0005634|GO:0005730	GO:0000166|GO:0000287|GO:0004674|GO:0005524|GO:0016740|GO:0030145|GO:0042802	chr3	132551728	132551777	GACTCTAGCCTACAACATGCTGAGCTACAGCCCAGAAGCCAGACATGCCT
4590370	0.0472288	0.0384987	3.6097	up	SLC2A1	6513	Homo sapiens solute carrier family 2 (facilitated glucose transporter), member 1 (SLC2A1), mRNA.	GO:0055085|GO:0008643|GO:0055085|GO:0008643|GO:0015758|GO:0055085	GO:0016020|GO:0016021|GO:0016020|GO:0016021|GO:0005622|GO:0005624|GO:0005737|GO:0005886|GO:0016021|GO:0016323|GO:0042470	GO:0005215|GO:0022891|GO:0005215|GO:0005351|GO:0005355|GO:0022891|GO:0005215|GO:0005351|GO:0005355|GO:0005515|GO:0022891	chr1	43164575	43164624	AGGGCCTGTGGGAGCCTGCAAACTCACTGCTCAAGAAGACATGGAGACTC
3140494	0.046983	0.0382205	3.60319	up	GLIS3	169792	Homo sapiens GLIS family zinc finger 3 (GLIS3), transcript variant 2, mRNA.	GO:0000122|GO:0006350|GO:0006355|GO:0045944	GO:0005622|GO:0005634|GO:0005622	GO:0003677|GO:0003704|GO:0008270|GO:0046872|GO:0003676|GO:0008270	chr9	3815774	3815823	AGCCCTGCTTCCCGCACCGTGGGTCTTTCCTGATAGCTGCAGGCTTGAGA
3120709	0.00138133	6.47623e-05	3.60208	up	CCNT1	904	Homo sapiens cyclin T1 (CCNT1), mRNA.	GO:0000079|GO:0006350|GO:0006355|GO:0006366|GO:0006468|GO:0007049|GO:0044419|GO:0051301	GO:0005634|GO:0005654|GO:0005654|GO:0005730	GO:0003677|GO:0005515|GO:0017069	chr12	47373392	47373441	CCTACAATGGGTCAGATGCCTGGGCATAGCTCAGACACAAGTGGCCTTTC
4890102	0.041932	0.0332728	3.59985	up	FZD5	7855	Homo sapiens frizzled homolog 5 (Drosophila) (FZD5), mRNA.	GO:0007164|GO:0007186|GO:0007275|GO:0016055|GO:0048469	GO:0000139|GO:0005794|GO:0005886|GO:0005887	GO:0004872|GO:0004926|GO:0004930|GO:0005515	chr2	208339837	208339886	TTGCCAAGGTCACTTCCGTTTACCTTCATGGTGCTGTTGCCCCCTCCCGC
520053	0.00940093	0.00348401	3.59556	up	OXER1	165140	Homo sapiens oxoeicosanoid (OXE) receptor 1 (OXER1), mRNA.	GO:0007165|GO:0007186|GO:0030817|GO:0030817	GO:0005886|GO:0016021	GO:0004872|GO:0050646|GO:0050647|GO:0050648	chr2	42843355	42843404	GTGGGTGGCAGGGAGAGAAACCCACCTAGGCCTCTCAGTGTGTCCAGGAT
4180707	0.032912	0.024393	3.58611	up	PDE1A	5136	Homo sapiens phosphodiesterase 1A, calmodulin-dependent (PDE1A), transcript variant 2, mRNA.	GO:0007165	GO:0005575	GO:0004117|GO:0005516|GO:0016787	chr2	182758906	182758955	CCCTTGCAGCAGTGGACCTGAAGAGTTTCAAGAACAACCTGGTGGACATC
4230097	0.00236086	0.000208465	3.58376	up	HMGB1	3146	Homo sapiens high-mobility group box 1 (HMGB1), mRNA.	GO:0006355|GO:0006355|GO:0006355|GO:0006268|GO:0006281|GO:0006288|GO:0006310|GO:0006325|GO:0006357|GO:0006916|GO:0007165|GO:0017055	GO:0000785|GO:0005634|GO:0000785|GO:0005634|GO:0005730|GO:0000785|GO:0005634|GO:0000785|GO:0000793|GO:0005634	GO:0003677|GO:0003677|GO:0003677|GO:0008134|GO:0008301	chr13	29931003	29931052	GCTGTGCAAAGGTTGAGAGCTATTGCTGATTAGTTACCACAGTTCTGATG
2140735	0.0168059	0.00926057	3.57303	up	RALGDS	5900	Homo sapiens ral guanine nucleotide dissociation stimulator (RALGDS), transcript variant 1, mRNA.	GO:0007264|GO:0007165|GO:0051056|GO:0007165|GO:0051056|GO:0007265|GO:0051056	GO:0005622|GO:0005622|GO:0005622|GO:0005575|GO:0005622|GO:0005829	GO:0005085|GO:0005085|GO:0005085|GO:0005083|GO:0005083|GO:0005085	chr9	134963098	134963147	AGTGCCATTCACCACTGCGTCCTGGGCTTTACGAGACCATGCAAGACGGG
1090286	0.0131082	0.00626142	3.57239	up	NEK8	284086	Homo sapiens NIMA (never in mitosis gene a)- related kinase 8 (NEK8), mRNA.	GO:0006468	GO:0005737	GO:0000166|GO:0000287|GO:0004674|GO:0004713|GO:0005524|GO:0016740	chr17	24093831	24093880	CCAGGAGGATCCCTTGATCCCTTGTGGCCAGGAGTTGGGAGACCAGCCTG
1710474	0.0394845	0.0307642	3.5694	up	CHD9	80205	Homo sapiens chromodomain helicase DNA binding protein 9 (CHD9), mRNA.	GO:0006333|GO:0006350|GO:0006355|GO:0016568	GO:0000785|GO:0005634|GO:0005737	GO:0000166|GO:0003677|GO:0003682|GO:0004386|GO:0005515|GO:0005524|GO:0016787	chr16	51918192	51918241	AGTTTACCGGTGGAGTATTTCAACACCAACCACATTTCCCTTCCTCCCTC
4760072	0.00690726	0.00193861	3.56792	up	RORA	6095	Homo sapiens RAR-related orphan receptor A (RORA), transcript variant 1, mRNA.	GO:0006350|GO:0006355|GO:0006350|GO:0006355|GO:0007165|GO:0045944	GO:0005634|GO:0005634	GO:0003700|GO:0003707|GO:0008270|GO:0043565|GO:0046872|GO:0003700|GO:0003707|GO:0005515|GO:0008270|GO:0043565|GO:0046872	chr15	58758163	59308578	CGGTGCGCAGACAGAGCTATTCCAGCACCAGCAGAGGTATCTCAGTAACG
2070189	0.00150033	7.66991e-05	3.56444	up	ZNF451	26036	Homo sapiens zinc finger protein 451 (ZNF451), transcript variant 1, mRNA.	GO:0006350|GO:0006355	GO:0005622|GO:0005634	GO:0003677|GO:0008270|GO:0046872	chr6	57142602	57142651	GGCTCTAGGAGGTAGTCACTGAGCTGGACCTTAAACACATCTGCAGGAGC
7000609	0.0427858	0.0341145	3.56044	up	ARRDC2	27106	Homo sapiens arrestin domain containing 2 (ARRDC2), transcript variant 1, mRNA.				chr19	17985646	17985695	GAATTCAAGACAGTGACAGCATTACGTCACCCCTGGGGACAGAGGTCAGC
7210592	0.00380175	0.000554971	3.55868	up	CRYGD	1421	Homo sapiens crystallin, gamma D (CRYGD), mRNA.	GO:0007601|GO:0050896		GO:0005212	chr2	208694832	208694881	GGAGGACTACAGAGGCCAGATGATAGAGTTCACTGAGGACTGCTCCTGTC
3190379	0.0209032	0.0128697	3.55575	up	TGFBR3	7049	Homo sapiens transforming growth factor, beta receptor III (TGFBR3), mRNA.	GO:0001837|GO:0003007|GO:0006955|GO:0007179|GO:0007179|GO:0007243|GO:0016049|GO:0016477|GO:0030509|GO:0032354|GO:0051271	GO:0005576|GO:0005615|GO:0005886|GO:0005887|GO:0009897|GO:0043231	GO:0005024|GO:0005114|GO:0005515|GO:0005515|GO:0005515|GO:0005515|GO:0005515|GO:0005515|GO:0008201|GO:0015026|GO:0050431|GO:0050431	chr1	91920750	91920799	TGCATGGCAAATCCTGTCGGTCTCCAGTTGGTTATCTGAATAGTGTCACC
2100292	0.0405026	0.0317703	3.55227	up	RBBP7	5931	Homo sapiens retinoblastoma binding protein 7 (RBBP7), mRNA.	GO:0006260|GO:0006350|GO:0006355|GO:0007275|GO:0008283|GO:0016568	GO:0005634	GO:0005515	chrX	16773066	16773115	GTCACGACATCCGAACTGGAGGGACAAGGATCTTAAACCCAAAGTACGAG
6940753	0.0188408	0.0110974	3.54693	up	TMEM108	66000	Homo sapiens transmembrane protein 108 (TMEM108), mRNA.		GO:0016020|GO:0016021		chr3	134597414	134597463	CCCGCTCCCCAGCCAATGGCGACTATAGAGACACTGGGATGGTCCTTGTT
6650504	0.00726875	0.00218841	3.5385	up	ABCA4	24	Homo sapiens ATP-binding cassette, sub-family A (ABC1), member 4 (ABCA4), mRNA.	GO:0006649|GO:0006810|GO:0007603|GO:0045494|GO:0050896	GO:0005624|GO:0005887|GO:0016020	GO:0000166|GO:0004012|GO:0005215|GO:0005524|GO:0005548|GO:0016887|GO:0042626	chr1	94231068	94231117	CCGGGCCATCCCACTAGCAGCTTTGGCCTCCATATTGCTCTCATTTCAAG
4260682	0.0108968	0.00451812	3.5359	up	NASP	4678	Homo sapiens nuclear autoantigenic sperm protein (histone-binding) (NASP), transcript variant 2, mRNA.	GO:0001824|GO:0006260|GO:0007049|GO:0008283|GO:0015031|GO:0043486	GO:0005634|GO:0005737	GO:0005488|GO:0005515|GO:0051879	chr1	45856980	45857029	GAAAGTAGCCAAGGGGACTGATGGTGGACACTCCAGATGTGGTTGGAAGC
7570161	0.00976037	0.00373715	3.53502	up	ZNF442	79973	Homo sapiens zinc finger protein 442 (ZNF442), mRNA.	GO:0006350|GO:0006355	GO:0005622|GO:0005634	GO:0003677|GO:0008270|GO:0046872	chr19	12321324	12321373	GGGGATTGGTTCCAGACCCCCTAAGCATACCTAAATCCACAGATGCTGTG
3370452	0.00590176	0.00144294	3.53027	up	GMFG	9535	Homo sapiens glia maturation factor, gamma (GMFG), mRNA.	GO:0006468	GO:0005622|GO:0005634|GO:0005730|GO:0005739	GO:0003779|GO:0004860|GO:0008047|GO:0008083	chr19	44510871	44510920	TCCTCAGGTGACTGGGGACTTGGAACCCTAGGACCTGAACAACCAAGACT
5360364	0.0176624	0.00997146	3.52409	up	TAGAP	117289	Homo sapiens T-cell activation RhoGTPase activating protein (TAGAP), transcript variant 2, mRNA.	GO:0007165	GO:0005622	GO:0005085	chr6	159380169	159380218	TGGCCATCTGCATTGGACCCAACATGCTCACCCTGGAGAATGACCAGAGC
670176	0.0111971	0.00475371	3.52282	up	ZNF618	114991	Homo sapiens zinc finger protein 618 (ZNF618), mRNA.	GO:0006350|GO:0006355	GO:0005622|GO:0005622|GO:0005634	GO:0008270|GO:0003677|GO:0008270|GO:0046872|GO:0046983	chr9	115851968	115852017	TGCTGCCGTCGAGAACCCCGCAGCTCAGGAAGATGATCGGCTAGGCAAAA
1820646	0.0139014	0.00690436	3.52275	up	ZNF462	58499	Homo sapiens zinc finger protein 462 (ZNF462), mRNA.	GO:0006350|GO:0006355|GO:0043392|GO:0045944|GO:0043392|GO:0045944	GO:0005622|GO:0005634|GO:0005622|GO:0005622|GO:0005634	GO:0003677|GO:0008270|GO:0046872|GO:0008270|GO:0008270	chr9	108813425	108813474	GTGCACCCTGTGGTGGTCTTGGACAGTATGTGGAAACAGAAGCTCCATGA
2970044	0.0457165	0.0369963	3.51423	up	ABTB1	80325	Homo sapiens ankyrin repeat and BTB (POZ) domain containing 1 (ABTB1), transcript variant 1, mRNA.	GO:0006412	GO:0005737	GO:0003746|GO:0005515	chr3	128882396	128882445	CCATTCAGGAAGGGCTGGGGGAGTGTGTGTGGCAATAAAGCTTGAAGGCA
4290133	0.00976037	0.00373731	3.51415	up	PACSIN1	29993	Homo sapiens protein kinase C and casein kinase substrate in neurons 1 (PACSIN1), mRNA.	GO:0045806|GO:0045806	GO:0005737|GO:0030137|GO:0005737|GO:0030137	GO:0004672|GO:0008092|GO:0008092|GO:0016301	chr6	34610792	34610841	GCCGTCTGCCGCCCTAGGCTTCCTGACTCCATTAGTTCCGACACTTGTGA
3450047	0.0119819	0.0053312	3.50962	up	PPP2R2C	5522	Homo sapiens protein phosphatase 2 (formerly 2A), regulatory subunit B, gamma isoform (PPP2R2C), transcript variant 2, mRNA.	GO:0007165|GO:0007165|GO:0007165	GO:0000159|GO:0000159|GO:0000159	GO:0008601|GO:0008601|GO:0008601	chr4	6373317	6373366	TGGTGGTCAAGTTGTCAGCCCTGATCAGTTTGGACTCTGTAACTCATAGG
2850079	0.00859796	0.00297601	3.50806	up	C10orf107	219621	Homo sapiens chromosome 10 open reading frame 107 (C10orf107), mRNA.				chr10	63195865	63195914	GGAGCGTCGTGTCTCCATCACTTAGTTGTGAAAGGAAAACCAAGCCCAAC
6560482	0.0176601	0.00996658	3.50659	up	EFHC1	114327	Homo sapiens EF-hand domain (C-terminal) containing 1 (EFHC1), mRNA.		GO:0005929|GO:0005930|GO:0019861|GO:0043025	GO:0005509|GO:0008022				GAAGCACTCGCGTCAATTCAGAACCATGTCCGAAAGCGAGAAGCGCCTGC
4880133	0.0160032	0.00862394	3.49059	up	MAP3K13	9175	Homo sapiens mitogen-activated protein kinase kinase kinase 13 (MAP3K13), mRNA.	GO:0000186|GO:0007254|GO:0007254|GO:0046777|GO:0051092|GO:0006468	GO:0005624|GO:0005737|GO:0008385|GO:0016020	GO:0000166|GO:0000287|GO:0004674|GO:0004709|GO:0004713|GO:0005524|GO:0016740|GO:0019901|GO:0042803|GO:0004674|GO:0004713|GO:0005524	chr3	186683021	186683070	CCAGCATTTTGTCTGGGAAGAGAGACTACCCCATCTTTACCACCCCCTAG
3460504	0.00731431	0.00222149	3.48168	up	DAPP1	27071	Homo sapiens dual adaptor of phosphotyrosine and 3-phosphoinositides (DAPP1), mRNA.	GO:0006470|GO:0007165	GO:0005575|GO:0005737|GO:0005942|GO:0016020	GO:0004725|GO:0005515|GO:0005543|GO:0035014	chr4	101010052	101010101	ACCAAGATCGCGGCGCTGCACTCTAGCCTGGGTGACAGAGTCAGACTCCG
2370017	0.00365034	0.000508145	3.47659	up	MCM8	84515	Homo sapiens minichromosome maintenance complex component 8 (MCM8), transcript variant 1, mRNA.	GO:0006260|GO:0006260|GO:0006350|GO:0006355|GO:0007049	GO:0005634|GO:0005654|GO:0005654|GO:0005654|GO:0005654|GO:0005654|GO:0005654|GO:0005654|GO:0005654	GO:0000166|GO:0003677|GO:0005524|GO:0017111|GO:0000166|GO:0003677|GO:0005524|GO:0017111	chr20	5923495	5923544	CAGTGAGCCACAATCACACCAATCACTGCACTCCAGCCTGGGCAATAAAG
5220639	0.00204238	0.000141551	3.47552	up	C1QTNF3	114899	Homo sapiens C1q and tumor necrosis factor related protein 3 (C1QTNF3), transcript variant 1, mRNA.		GO:0005576|GO:0005576		chr5	34055421	34055470	GATGATGTGAACAGCCATGTGAATAGGTGACTTGGGCACACAGCAGGGTC
870379	0.0110474	0.004623	3.46661	up	ZFAND2A	90637	Homo sapiens zinc finger, AN1-type domain 2A (ZFAND2A), mRNA.		GO:0005634|GO:0005737	GO:0008270|GO:0046872|GO:0008270	chr7	1159104	1159153	GCCCCATTGAGCACCATCCCACACTGGCTGCTGATCTTGTTTGTTGAGGG
4490204	0.00719123	0.00212942	3.46139	up	KLRK1	22914	Homo sapiens killer cell lectin-like receptor subfamily K, member 1 (KLRK1), mRNA.	GO:0002223|GO:0030101|GO:0032729|GO:0045429|GO:0045954|GO:0007165	GO:0009897|GO:0005887|GO:0016020	GO:0005515|GO:0032394|GO:0004872|GO:0005515|GO:0005529	chr12	10416681	10416730	GCCCAGAGTGGATGGGCTGGGGGAGGGGTGCTGTTTTAATTTCTAAAGGT
1340600	0.0200187	0.0121188	3.45967	up	PPP1R15A	23645	Homo sapiens protein phosphatase 1, regulatory (inhibitor) subunit 15A (PPP1R15A), mRNA.	GO:0006417|GO:0006915|GO:0006974|GO:0007050	GO:0005783	GO:0005515	chr19	54071014	54071063	CCCTGGACCTCAGTGGGAGGCGTGGCTGAGACCAACTGGTTTGCCTATAA
2940687	0.0111971	0.00475851	3.45789	up	C9orf5	23731	Homo sapiens chromosome 9 open reading frame 5 (C9orf5), transcript variant 1, mRNA.	GO:0008150	GO:0016020|GO:0016021	GO:0003674	chr9	110817560	110817609	CAGAGACCCAGCAGATGTAACTCTCATTGTAGCCATCCCAAAGAAAACCC
4250112	0.014942	0.00775331	3.44951	up	HNRNPU	3192	Homo sapiens heterogeneous nuclear ribonucleoprotein U (scaffold attachment factor A) (HNRNPU), transcript variant 1, mRNA.	GO:0000398|GO:0008380	GO:0030529|GO:0030529|GO:0005634|GO:0005681|GO:0009986|GO:0030530	GO:0003676|GO:0003676|GO:0000166|GO:0003677|GO:0003723|GO:0005515|GO:0005524	chr1	243080265	243080314	GGCTGCTCTTGAATCGTCCTGTTTTCTTTGCCTAGTATTAGCACCACAGG
1570255	0.00412325	0.000686514	3.44668	up	DEF6	50619	Homo sapiens differentially expressed in FDCP 6 homolog (mouse) (DEF6), mRNA.		GO:0005634|GO:0005737|GO:0005886		chr6	35397424	35397473	CTGGGCTAGGAAAGAGAGAACAAGCAAGCCGGGGCTACCTGCCCCCAGGT
6580670	0.0152869	0.00801568	3.4406	up	ITGB1BP2	26548	Homo sapiens integrin beta 1 binding protein (melusin) 2 (ITGB1BP2), mRNA.	GO:0007165|GO:0007517	GO:0030018	GO:0005509|GO:0005515|GO:0008270|GO:0017124	chrX	70441737	70441786	GGAGGAAGAGGAGGAAGCAATGGGGGAATAGTGACACCAGACAGTTGATG
4830494	0.00727755	0.0022022	3.44041	up	CCDC17	149483	Homo sapiens coiled-coil domain containing 17 (CCDC17), mRNA.				chr1	45858518	45858567	GGCCCTCACCACAGTTCTGACTTGCCCCCAGTGAGTTTCTGAACCCAAGT
5290193	0.0116429	0.00507687	3.43757	up	KCTD6	200845	Homo sapiens potassium channel tetramerisation domain containing 6 (KCTD6), mRNA.	GO:0006813	GO:0008076|GO:0016020	GO:0005249|GO:0005515	chr3	58463014	58463063	GTCCCTGTGGTAGAAAACTTACTCTTTATGCCTGGTGCAGTATAATTCCC
1570441	0.0470027	0.0382497	3.43743	up	GPR177	79971	Homo sapiens G protein-coupled receptor 177 (GPR177), transcript variant 2, mRNA.	GO:0043123	GO:0016020|GO:0016021	GO:0004872|GO:0004872|GO:0004872|GO:0004871	chr1	68336908	68336957	TGTTCAGCGCTTCGAAATATTCCTTCATCAATGACAACGCAGCTTCTGGT
6560605	0.00824819	0.00278328	3.43593	up	OSBPL1A	114876	Homo sapiens oxysterol binding protein-like 1A (OSBPL1A), transcript variant OSBPL1A, mRNA.	GO:0006869|GO:0008202|GO:0008203|GO:0016192	GO:0005622	GO:0005543	chr18	20105726	20105775	CCGGAGCCAGGGGCAGGCTGCGCAAAGGTGACTTAGGGAGACCTTGCGGG
130750	0.0109049	0.00452547	3.4353	up	YPEL3	83719	Homo sapiens yippee-like 3 (Drosophila) (YPEL3), mRNA.				chr16	30011275	30011324	CTGGCTTGGATCTCGTTTTTAACCCGTTCCTGCCCCACCTGCCCTATAGT
520278	0.0351063	0.0264437	3.42546	up	FAM100B	283991	Homo sapiens family with sequence similarity 100, member B (FAM100B), mRNA.				chr17	71778666	71778715	CTCTTGGTATCAGGGCTCTCTCCCCATGGCCTCTTCCCCACCTCTGATTG
940324	0.0405026	0.0317688	3.4242	up	SNX16	64089	Homo sapiens sorting nexin 16 (SNX16), transcript variant 1, mRNA.	GO:0007154|GO:0015031		GO:0005515|GO:0035091	chr8	82874531	82874580	TAGTGTTGCCTGTCTGTTCTAAAGCGAACCAGCCACTTTTTCAATCTGGC
7330477	0.0135596	0.00662382	3.42002	up	SLITRK4	139065	Homo sapiens SLIT and NTRK-like family, member 4 (SLITRK4), mRNA.	GO:0007409	GO:0016020|GO:0016021	GO:0005515	chrX	142543933	142543982	GCATGGAGGCAGGTGTTTCCAAGGGTGTCTCATTAACTGTAGCTGCAAAG
3120136	0.0143085	0.00724533	3.41687	up	NFAT5	10725	Homo sapiens nuclear factor of activated T-cells 5, tonicity-responsive (NFAT5), transcript variant 5, mRNA.	GO:0001816|GO:0006355|GO:0045944|GO:0001816|GO:0006355|GO:0007165|GO:0007588|GO:0045944	GO:0005634|GO:0005737|GO:0005634|GO:0005634|GO:0005737	GO:0003700|GO:0003700|GO:0003702|GO:0005515	chr16	68286605	68286654	CCAGGCCAACCACAAAACGAGGGCCAGCCACCTGTGACAACACTTCTTTC
1500563	0.00324707	0.000404817	3.41067	up	CHD5	26038	Homo sapiens chromodomain helicase DNA binding protein 5 (CHD5), mRNA.	GO:0006333|GO:0006355|GO:0016568|GO:0006333|GO:0045449|GO:0006333|GO:0045449	GO:0000785|GO:0005634|GO:0000785|GO:0005634|GO:0000785|GO:0005634|GO:0005634	GO:0000166|GO:0003677|GO:0003682|GO:0005515|GO:0005524|GO:0008026|GO:0008270|GO:0016787|GO:0016818|GO:0046872|GO:0003677|GO:0003682|GO:0005515|GO:0005524|GO:0008026|GO:0008270|GO:0016818|GO:0046872|GO:0003677|GO:0003682|GO:0005524|GO:0008026|GO:0003677|GO:0004386|GO:0005524|GO:0008270|GO:0016818	chr1	6084495	6084544	GCCCACGGGAGGCTGGACAGAGGCTGTAGCCAACACAATCACCTTTACTT
6280458	0.0117218	0.00513135	3.40956	up	BCL6	604	Homo sapiens B-cell CLL/lymphoma 6 (zinc finger protein 51) (BCL6), transcript variant 1, mRNA.	GO:0000060|GO:0000122|GO:0000902|GO:0001953|GO:0002634|GO:0002829|GO:0002903|GO:0006350|GO:0006355|GO:0006974|GO:0007283|GO:0008104|GO:0008285|GO:0030036|GO:0030183|GO:0030308|GO:0030890|GO:0032319|GO:0032764|GO:0035024|GO:0043065|GO:0043380|GO:0045596|GO:0045629|GO:0045749|GO:0048294|GO:0048821|GO:0050727|GO:0050776|GO:0051272	GO:0005622|GO:0005634|GO:0005657	GO:0003682|GO:0005515|GO:0005515|GO:0008270|GO:0016564|GO:0016564|GO:0043565|GO:0046872	chr3	188922032	188922081	ATGGGCGAGCGTGCACCATCCCTTTTTGAAGTGTAGGCAGACACAGGGAC
3940440	0.0244353	0.0162163	3.40937	up	AKAP13	11214	Homo sapiens A kinase (PRKA) anchor protein 13 (AKAP13), transcript variant 2, mRNA.	GO:0007242|GO:0035023|GO:0007242|GO:0008150|GO:0035023	GO:0005622|GO:0005575|GO:0005622|GO:0005624|GO:0005634|GO:0005737|GO:0016020	GO:0005089|GO:0005509|GO:0004691|GO:0004871|GO:0005085|GO:0005089|GO:0005515|GO:0005515|GO:0008270|GO:0019992|GO:0046872	chr15	84093272	84093321	GATCCGCAGGAGGGTGGTTGGGATACACCGGATACCTCTGCTCTCATTGC
6550554	0.0232004	0.0151232	3.40865	up	C1orf102	127700	Homo sapiens chromosome 1 open reading frame 102 (C1orf102), transcript variant 1, mRNA.				chr1	36656417	36657201	GTTATCAACATACAAGCCACCCAGGACCAGCAACGGAGCGAGGAGCTGGC
3120528	0.0302173	0.0217573	3.40459	up	LRP1B	53353	Homo sapiens low density lipoprotein-related protein 1B (deleted in tumors) (LRP1B), mRNA.	GO:0006898|GO:0015031	GO:0005624|GO:0016020|GO:0016021	GO:0004872|GO:0005041|GO:0005509|GO:0005515	chr2	140706045	140706094	GGAGAGTCGAAATGCTGTGCCAGTTGCTCTGGTATTCAGGTTTCTCTGGG
510543	0.0168288	0.00932063	3.40082	up	RGN	9104	Homo sapiens regucalcin (senescence marker protein-30) (RGN), transcript variant 2, mRNA.	GO:0006874|GO:0032781|GO:0050848	GO:0005634|GO:0005737	GO:0005509|GO:0030234	chrX	46837243	46837292	ACTGGTCTGGGGGTCAAAGGAATTGCTCCCTACTCCTATGCGGGATGAGG
4490072	0.0139011	0.00690141	3.39545	up	GFRA2	2675	Homo sapiens GDNF family receptor alpha 2 (GFRA2), mRNA.	GO:0007169	GO:0005886|GO:0019898|GO:0031225	GO:0004872|GO:0016167	chr8	21593826	21593875	CTCTGGTGGGGGCTCCTGATCCGCATCCAAGCTTAACCAAGGCTCCAATA
2120068	0.0416848	0.0329737	3.39182	up	MTMR4	9110	Homo sapiens myotubularin related protein 4 (MTMR4), mRNA.	GO:0006470	GO:0005737|GO:0016020	GO:0004725|GO:0008270|GO:0016787|GO:0046872	chr17	53922157	53922206	ACTTGTCTTTCATTGCACTTCACTCTGCCTGTTTTCAAGGGGAGTAAGAT
540139	0.0266482	0.0183568	3.39091	up	NFKBIE	4794	Homo sapiens nuclear factor of kappa light polypeptide gene enhancer in B-cells inhibitor, epsilon (NFKBIE), mRNA.	GO:0042994	GO:0005737	GO:0005515	chr6	44333944	44333993	GAAGAGCATGGGGCAATAAACCAGCACAGTCTCTGACCACTTGGAGCGTC
6590592	0.0391608	0.030425	3.38891	up	SDC1	6382	Homo sapiens syndecan 1 (SDC1), transcript variant 1, mRNA.		GO:0005887|GO:0016020	GO:0008092	chr2	20264148	20264197	ACTGCGACTTTCTGCCTGGAGTGTATGACTGCACATGACTCGGGGGTGGG
2350722	0.0437951	0.0351139	3.38515	up	PLA2G4B	8681	Homo sapiens phospholipase A2, group IVB (cytosolic) (PLA2G4B), mRNA.	GO:0008152|GO:0009395|GO:0016042	GO:0005737|GO:0005739|GO:0005768|GO:0016020|GO:0031901|GO:0031966	GO:0004623|GO:0005509|GO:0016787	chr15	39927539	39927588	GTGTAATCACCCAAAACCCCCCGGCCTGTGCCTGTTTTCCCTTCTGCGCT
4230619	0.0300877	0.021631	3.38497	up	GCA	25801	Homo sapiens grancalcin, EF-hand calcium binding protein (GCA), mRNA.	GO:0006944	GO:0005737|GO:0005886	GO:0005509	chr2	162925415	162925464	GTTGGTGGTGTTTGAGGGTTGGCTAGAAATGAAAGCCTGGATTTTGTGCC
70753	0.00578804	0.00135199	3.38309	up	C9orf123	90871	Homo sapiens chromosome 9 open reading frame 123 (C9orf123), mRNA.		GO:0016020|GO:0016021		chr9	7786655	7786704	CGCTGAGTAGTCTGAGGAGCAAGAGGAGTTGGTCTTTCTGTCCCAGTGGC
5960192	0.00299575	0.000342614	3.38075	up	KLK10	5655	Homo sapiens kallikrein-related peptidase 10 (KLK10), transcript variant 1, mRNA.	GO:0006508|GO:0045786	GO:0005576	GO:0004252|GO:0008233	chr19	56209656	56209705	CTCACCTCATTCCCCCACCTATCCCCATTCTCTGCCTGTACTGAAGCTGA
5550608	0.019302	0.0114743	3.37467	up	IKZF4	64375	Homo sapiens IKAROS family zinc finger 4 (Eos) (IKZF4), mRNA.	GO:0006350|GO:0006355	GO:0005622|GO:0005634	GO:0003700|GO:0008270|GO:0016564|GO:0046872	chr12	54717701	54717750	TGTGCCCATGAGAGCAGAGACTGGAAGGGCAAGACCAGGTGCTAAGGAGG
1410730	0.037024	0.0282487	3.36617	up	VSIG4	11326	Homo sapiens V-set and immunoglobulin domain containing 4 (VSIG4), transcript variant 1, mRNA.	GO:0032703|GO:0042130	GO:0016020|GO:0016021	GO:0005515	chrX	65158578	65158627	GGCCCTTCTAGTATCTCTGCCGGGGGCTTCTGGTACTCCTCTCTAAATAC
1010333	0.0445424	0.0357851	3.36454	up	MSX1	4487	Homo sapiens msh homeobox 1 (MSX1), mRNA.	GO:0000122|GO:0001501|GO:0001701|GO:0003007|GO:0007275|GO:0007517|GO:0008285|GO:0030326|GO:0030509|GO:0030900|GO:0030901|GO:0043066	GO:0005634	GO:0003700|GO:0005515|GO:0016564|GO:0043565	chr4	4916048	4916097	GGTCCCCAGCAGAATTGACAGTTGAACAGAGCTAGAGGCCATGTCTCCTG
7400379	0.0111827	0.00472521	3.36381	up	FAM19A2	338811	Homo sapiens family with sequence similarity 19 (chemokine (C-C motif)-like), member A2 (FAM19A2), mRNA.		GO:0005737		chr12	60388905	60388954	CACTGACGTGGTCAGTTAGACATACGTTGGTTTCCAGGATAGAGGCCCAT
3990379	0.0252118	0.0169997	3.36321	up	ITGB7	3695	Homo sapiens integrin, beta 7 (ITGB7), mRNA.	GO:0007155|GO:0007160|GO:0007229	GO:0008305|GO:0016020|GO:0016021	GO:0000287|GO:0004872|GO:0042802	chr12	51871605	51871654	GTGCCATCACGACCACCATCAATCCTCGCTTTCAAGAGGCAGACAGTCCC
1050612	0.00155043	8.23932e-05	3.3607	up	SULT1A1	6817	Homo sapiens sulfotransferase family, cytosolic, 1A, phenol-preferring, member 1 (SULT1A1), transcript variant 3, mRNA.	GO:0006584|GO:0006629|GO:0008202|GO:0009308	GO:0005737	GO:0004062|GO:0016740	chr16	28524485	28524534	ATCCCAGCAATTTGGAGGCTGAGGTGGGAGGATCATTTGAGCCCAGGAGT
2810136	0.0383788	0.0295537	3.35436	up	CAPN11	11131	Homo sapiens calpain 11 (CAPN11), mRNA.	GO:0006508	GO:0005622	GO:0004198|GO:0005509|GO:0008233	chr6	44259990	44260039	GCCCGTTTCTTACCCTCCATGCTTGCTGTCCTGCTCACACCTACCTGCTG
7330544	0.0222191	0.0142276	3.3536	up	ALDOC	230	Homo sapiens aldolase C, fructose-bisphosphate (ALDOC), mRNA.	GO:0006096|GO:0008152|GO:0006000|GO:0006096|GO:0008152	GO:0005739	GO:0004332|GO:0016829|GO:0004332|GO:0005515|GO:0016829	chr17	23924344	23924393	CCATGATGAGGTAGCTTCTCCCTGGGCTCTCCTTCTTGCCTGCCCTGTCT
4480468	0.00355696	0.000477232	3.35218	up	PLA2G5	5322	Homo sapiens phospholipase A2, group V (PLA2G5), mRNA.	GO:0006644|GO:0016042	GO:0005576	GO:0005509|GO:0016787|GO:0047498	chr1	20289859	20289908	AGGCTCCTAAGTCACAGACCTCAGTCTTTCTCGAAGCTTGGCGGACCCCC
2190537	0.023341	0.0152997	3.35161	up	WDR74	54663	PREDICTED: Homo sapiens WD repeat domain 74 (WDR74), mRNA.		GO:0005634					CCTGGGTCCACCAGCCCCTGACGCCCCTGTGCCCACTTTGTAAATAAACT
2490593	0.0187125	0.0109575	3.3505	up	COL7A1	1294	Homo sapiens collagen, type VII, alpha 1 (epidermolysis bullosa, dystrophic, dominant and recessive) (COL7A1), mRNA.	GO:0007155|GO:0008544	GO:0005576|GO:0005590|GO:0005604	GO:0004867|GO:0005198|GO:0005515	chr3	48576675	48576724	TGCACGTCCGTTATTTCAGTGACTTGGTCCCGTGGGTCTAGCCTTCCCCC
3830563	0.0133811	0.006481	3.34689	up	EFHC2	80258	Homo sapiens EF-hand domain (C-terminal) containing 2 (EFHC2), mRNA.			GO:0005509|GO:0005509	chrX	43892976	43893025	CTGGACCTTTTTGAAGGACGCGTTTGGCTTAGAGGAGGAATAACCATGCC
6650451	0.0325996	0.0240536	3.34477	up	MYCBP2	23077	Homo sapiens MYC binding protein 2 (MYCBP2), mRNA.	GO:0006350|GO:0006355|GO:0006511|GO:0030071	GO:0005634|GO:0005680	GO:0005515|GO:0005515|GO:0008270|GO:0016874|GO:0042803|GO:0046872	chr13	76517234	76517283	GAGGTGTTTGCATGTGGCCATTACCGTCATTGGCCTGTGAAGCATTGGAC
5720537	0.0255029	0.0172888	3.3417	up	ACPL2	92370	Homo sapiens acid phosphatase-like 2 (ACPL2), transcript variant 1, mRNA.		GO:0005576	GO:0003993|GO:0016787	chr3	142495345	142495394	GGTGACCAGATTTGGCCCCTGGGCTGTAGTTTGCTGACCCCTCATCTAAA
4860242	0.00777693	0.00248755	3.33209	up	TAGAP	117289	Homo sapiens T-cell activation RhoGTPase activating protein (TAGAP), transcript variant 3, mRNA.	GO:0007165	GO:0005622	GO:0005085	chr6	159380271	159380320	ATAAGCTCCCCCGGCCCAACCTCCTGCTACTCAAGCACTTGGTCTATGTG
5090026	0.00775825	0.00247423	3.32667	up	COL15A1	1306	Homo sapiens collagen, type XV, alpha 1 (COL15A1), mRNA.	GO:0001525|GO:0007155|GO:0007275|GO:0030154	GO:0005576|GO:0005578|GO:0005582	GO:0005201|GO:0005515	chr9	100872212	100872261	CTGCAGGAAACCCCAGCAGTGTGAACGCATCCCAACATAGGTTAAGAGCA
7610220	0.00280842	0.000303598	3.32651	up	MAP6	4135	Homo sapiens microtubule-associated protein 6 (MAP6), transcript variant 1, mRNA.		GO:0005737|GO:0005794|GO:0005856|GO:0005874	GO:0005516|GO:0008017	chr11	74975712	74975761	GCTCCCCTTGACACTCACCCCTTGACACACCAATGAAGGAGCTGACAGTG
4780010	0.0335999	0.0250576	3.32502	up	ARL4D	379	Homo sapiens ADP-ribosylation factor-like 4D (ARL4D), mRNA.	GO:0007264|GO:0009306	GO:0005622|GO:0005634	GO:0000166|GO:0003924|GO:0005525	chr17	38833824	38833873	CTGTAGCTCTTACCTTGGTCTGGGGCATTTTCCTCTCCTTATCTTGCCCC
2640324	0.0131438	0.00628639	3.32024	up	SLC46A3	283537	Homo sapiens solute carrier family 46, member 3 (SLC46A3), mRNA.		GO:0016020|GO:0016021		chr13	28172532	28172581	CTCCTTCCCATCTCATTTCTTACTGCCTTACGCTCATCCTGAGGTCCACC
7100129	0.00645935	0.00170065	3.31431	up	JPH4	84502	Homo sapiens junctophilin 4 (JPH4), mRNA.				chr14	23107293	23107342	AACCCCCTCCCTCAAGGAATGGCCTTGCCCAGGAATGCCCACCACACATA
2070307	0.0223825	0.0143538	3.31319	up	EMX2	2018	Homo sapiens empty spiracles homeobox 2 (EMX2), mRNA.	GO:0006355|GO:0007275|GO:0009952|GO:0030182|GO:0030900	GO:0005634	GO:0003700|GO:0005515|GO:0043565	chr10	119298795	119298844	AGGACTGTAGTTAGCGGGGATGATGTTAAGTGTGGCCAAGCGCACGGCGG
4230204	0.0108803	0.00448797	3.31095	up	PLEKHA5	54477	Homo sapiens pleckstrin homology domain containing, family A member 5 (PLEKHA5), mRNA.	GO:0008150	GO:0005575	GO:0005515|GO:0005545|GO:0005515	chr12	19420408	19420457	TACATGTGTACAGCAATAAGCAGGTTTCCAAATCCGGTACTTAGTTTGTG
3840554	0.00675888	0.00187238	3.31065	up	SPOCK2	9806	Homo sapiens sparc/osteonectin, cwcv and kazal-like domains proteoglycan (testican) 2 (SPOCK2), mRNA.	GO:0007416|GO:0030198|GO:0045595	GO:0005576|GO:0005578	GO:0005509	chr10	73488877	73488926	GCCTCCACTTGGGGACCCTGCCTCGTGTCGTCTTTATCTGCCTATTACTC
2000468	0.0160759	0.00868275	3.30276	up	SRPK2	6733	Homo sapiens SFRS protein kinase 2 (SRPK2), transcript variant 2, mRNA.	GO:0000245|GO:0006468|GO:0007243|GO:0008380|GO:0000245|GO:0006468|GO:0007243|GO:0008380|GO:0006468|GO:0000245|GO:0006397|GO:0006468|GO:0007243|GO:0008380|GO:0030154	GO:0005634|GO:0005737|GO:0005634|GO:0005737|GO:0005634|GO:0005737	GO:0000166|GO:0000287|GO:0004674|GO:0005515|GO:0005524|GO:0016740|GO:0000166|GO:0000287|GO:0004674|GO:0005515|GO:0005524|GO:0016740|GO:0000166|GO:0004674|GO:0005524|GO:0016740|GO:0000166|GO:0000287|GO:0004674|GO:0005515|GO:0005524|GO:0016740	chr7	104696651	104696700	GCACCATTGAATCCCAGTCCTAACAGAAGTACTGCGAATCTTGTGGCCTC
290703	0.0326078	0.0241149	3.30137	up	JPH3	57338	Homo sapiens junctophilin 3 (JPH3), mRNA.	GO:0040011	GO:0005783|GO:0005789|GO:0005792|GO:0005886|GO:0016021	GO:0003674|GO:0005515	chr16	86288913	86288962	AACAGGTTCCTTATGTTTCTGCCTTCTCCACCAGGGTCGCTCCATCACCC
50170	0.0184925	0.0107284	3.29824	up	SBDS	51119	Homo sapiens Shwachman-Bodian-Diamond syndrome (SBDS), mRNA.	GO:0001833|GO:0006364|GO:0007612|GO:0030282|GO:0030595|GO:0043148|GO:0048539	GO:0000922|GO:0005634|GO:0005634|GO:0005730|GO:0005730|GO:0005737|GO:0005737	GO:0005515|GO:0005515|GO:0008017|GO:0019843	chr7	66090474	66090523	CCTTGATAGCTTTCCAAAATGAAAGTTACTTGAGGCAGCTCTTGTGGGTG
5570278	0.00869393	0.00302329	3.29771	up	CXCL9	4283	Homo sapiens chemokine (C-X-C motif) ligand 9 (CXCL9), mRNA.	GO:0006935|GO:0006954|GO:0006955|GO:0006968|GO:0007165|GO:0007165|GO:0007186|GO:0007267	GO:0005576|GO:0005615	GO:0008009	chr4	77142090	77142139	TGATTGGTGCCCAGTTAGCCTCTGCAGGATGTGGAAACCTCCTTCCAGGG
610154	0.00976539	0.00374317	3.29633	up	CLDND2	125875	Homo sapiens claudin domain containing 2 (CLDND2), mRNA.		GO:0016020|GO:0016021		chr19	56562184	56562233	ATCAGTGGATTCCCCGTGTGTCTGTGACTGCAGCCTGCCTGGGGCAGAAT
5900129	0.00518239	0.00109638	3.29161	up	CROP	51747	Homo sapiens cisplatin resistance-associated overexpressed protein (CROP), transcript variant 2, mRNA.	GO:0006397|GO:0006915|GO:0006950|GO:0008380	GO:0005634|GO:0016607	GO:0003677|GO:0003729|GO:0005515	chr17	46184912	46184961	CAGACTAAGTGGGATTTCATTTTTACAACTCTGCTCTACTTAGCCTTTGG
7040296	0.00341361	0.000437995	3.29114	up	BRUNOL6	60677	Homo sapiens bruno-like 6, RNA binding protein (Drosophila) (BRUNOL6), mRNA.	GO:0006397	GO:0005634|GO:0005737	GO:0000166|GO:0003723	chr15	70364218	70364267	AGCTGTGTGGGGTCCCTCTAATCCCCAGATGTTGCTGAGGCTGAAGGCCT
6060315	0.0344012	0.0257912	3.28856	up	FERMT3	83706	Homo sapiens fermitin family homolog 3 (Drosophila) (FERMT3), transcript variant URP2SF, mRNA.	GO:0007155	GO:0002102|GO:0005737|GO:0005856|GO:0005886	GO:0005515	chr11	63747749	63747798	AGCTCATGTGGTGCCCCCTTTCCTTGTCTGAGTGGCTGAGGCTGATACCC
870500	0.0172033	0.00959756	3.28549	up	TTLL3	26140	Homo sapiens tubulin tyrosine ligase-like family, member 3 (TTLL3), transcript variant 2, mRNA.	GO:0006464		GO:0004835	chr3	9851819	9851868	GCCTTGTTGCCTCTGCCCTTTGAAGTCGGAACAATTCCTAGCACCTGTCG
7550431	0.00646559	0.00170799	3.27199	up	REV1	51455	Homo sapiens REV1 homolog (S. cerevisiae) (REV1), transcript variant 1, mRNA.	GO:0006260|GO:0006281|GO:0009411|GO:0042276|GO:0042276	GO:0005622|GO:0005634	GO:0000287|GO:0003684|GO:0005515|GO:0016740|GO:0017125	chr2	99384074	99384123	GAGCCTGATGCTCTCTGATAGCTGTGCCATAAGTGCTTGTGAGGTATTTG
3800463	0.0316908	0.0232125	3.26768	up	SLC29A3	55315	Homo sapiens solute carrier family 29 (nucleoside transporters), member 3 (SLC29A3), mRNA.	GO:0006810	GO:0016020|GO:0016021	GO:0005337	chr10	72792872	72792921	GTGCACAGACCCCTGTGTTCTGCGGGTGAACAACTGCCCACTAACCAGAC
5290474	0.00227304	0.000192443	3.26171	up	SMARCA2	6595	Homo sapiens SWI/SNF related, matrix associated, actin dependent regulator of chromatin, subfamily a, member 2 (SMARCA2), transcript variant 1, mRNA.	GO:0008285|GO:0008285|GO:0008285|GO:0008285|GO:0008285|GO:0008285|GO:0006350|GO:0006357|GO:0008285	GO:0005634|GO:0005634|GO:0005634|GO:0005634|GO:0005634|GO:0005634|GO:0005634|GO:0005654	GO:0005515|GO:0005515|GO:0003677|GO:0004386|GO:0005524|GO:0005515|GO:0005515|GO:0005515|GO:0005515|GO:0000166|GO:0003677|GO:0003713|GO:0004386|GO:0005515|GO:0005515|GO:0005515|GO:0005515|GO:0005515|GO:0005515|GO:0005515|GO:0005524|GO:0016787	chr9	2183501	2183550	CTTTGCTTTCTTTGCACAATGTCTTTGGTTGCAAGTCATAAGCCTGAGGC
6370215	0.0106387	0.00429931	3.2585	up	RSBN1	54665	Homo sapiens round spermatid basic protein 1 (RSBN1), mRNA.		GO:0005634	GO:0005515	chr1	114106183	114106232	ATTTGCCTGGCGGACTATTTGCGTTGTGTGGCCTTAGTTTGTTTATTGAC
2850100	0.00173246	0.000104319	3.24644	up	RNASET2	8635	Homo sapiens ribonuclease T2 (RNASET2), mRNA.	GO:0006401	GO:0005576	GO:0003723|GO:0004521|GO:0016787	chr6	167263060	167263109	GATGGCCCAGTCTTCTATCCCCCACCTAAAAAGACCAAGCATTGATGCCC
620100	0.00712271	0.00208399	3.24424	up	FAM133B	257415	Homo sapiens family with sequence similarity 133, member B (FAM133B), transcript variant 1, mRNA.				chr7	92033301	92037111	ATCATCTGAGTCCTTGTCAGAATCAGAGTATATTGAGGAGGTGCGAGCAA
6290168	0.0270874	0.0188021	3.24183	up	C10orf116	10974	Homo sapiens chromosome 10 open reading frame 116 (C10orf116), mRNA.				chr10	88720419	88720468	GGCAGCCACCACCTCCTCGGTCTGCCCCCTCATTAAAATTCACGTTCCCA
3120475	0.0281714	0.0198214	3.23795	up	MAP7	9053	Homo sapiens microtubule-associated protein 7 (MAP7), mRNA.	GO:0000226|GO:0007163	GO:0005737|GO:0005874|GO:0005875|GO:0005886|GO:0016323	GO:0005198	chr6	136705950	136705999	CTTCACTTTTGCTGCTGAGCCTAGCTGTACAAACTTGCACTTTCATTTGC
2750431	0.00307034	0.00036042	3.21898	up	RYR1	6261	Homo sapiens ryanodine receptor 1 (skeletal) (RYR1), transcript variant 2, mRNA.	GO:0006811|GO:0006816|GO:0006874|GO:0006936	GO:0005624|GO:0005737|GO:0005790|GO:0005886|GO:0005887|GO:0005938|GO:0014802|GO:0030314|GO:0030315|GO:0031674	GO:0004872|GO:0005216|GO:0005219|GO:0005245|GO:0005509|GO:0005515|GO:0015278	chr19	43768609	43768658	TGATACGACACCGCATGGCTTCGAGACTCACACGCTGGAGGAGCACAACC
1820196	0.0057693	0.00134031	3.21281	up	OVGP1	5016	Homo sapiens oviductal glycoprotein 1, 120kDa (OVGP1), mRNA.	GO:0005975|GO:0006032|GO:0007338|GO:0007565		GO:0003824|GO:0004568|GO:0043169	chr1	111758494	111758543	CTTCTCATCCCGGGGCAAAGCAGGCATCAAAACCAGAATAGGCCAATCTC
60079	0.016495	0.00901911	3.21183	up	DNAJB1	3337	Homo sapiens DnaJ (Hsp40) homolog, subfamily B, member 1 (DNAJB1), mRNA.	GO:0006457|GO:0006986|GO:0051085	GO:0005634|GO:0005737	GO:0031072|GO:0051082	chr19	14486977	14487026	CATTTCTGTAAGGCAATCTTGGCACACGTGGGGCTTACCAGTGGCCCAGG
3130196	0.018673	0.0109165	3.20138	up	KCTD15	79047	Homo sapiens potassium channel tetramerisation domain containing 15 (KCTD15), mRNA.	GO:0006813	GO:0008076|GO:0016020	GO:0005249|GO:0005515	chr19	38996834	38996883	GCGGGGCTCCCCAGCCATCACCATCCTGTGTACAATGGCTGTAGACTTGT
3890681	0.0099545	0.00384382	3.19966	up	SLC41A3	54946	Homo sapiens solute carrier family 41, member 3 (SLC41A3), transcript variant 2, mRNA.	GO:0006812|GO:0006812|GO:0006812|GO:0006979|GO:0008152	GO:0005886|GO:0016021	GO:0008324|GO:0008324|GO:0004601|GO:0008324|GO:0020037	chr3	127207987	127208036	GGGGCCTCATACAACCCTTCATCTGCACTCAACATTTAATCGTGTCCTTG
2340603	0.00250048	0.000243529	3.19718	up	CA6	765	Homo sapiens carbonic anhydrase VI (CA6), mRNA.	GO:0006730|GO:0006730|GO:0006730|GO:0006730	GO:0005576	GO:0004089|GO:0008270|GO:0004089|GO:0008270|GO:0004089|GO:0008270|GO:0004089|GO:0008270|GO:0016829|GO:0046872	chr1	8957475	8957524	CCCTGGGGCAGCTGTTGGGATTCTGATTAAAAGAGGGGAAACGATCATCC
3440189	0.0404929	0.0317387	3.19378	up	ZBTB20	26137	Homo sapiens zinc finger and BTB domain containing 20 (ZBTB20), mRNA.	GO:0006350|GO:0006355	GO:0005622|GO:0005634	GO:0003677|GO:0005515|GO:0008270|GO:0046872	chr3	115540568	115540617	GCTCCGTCTGCCCAGCAAAGTTTGACCAAATCGAGCAGTTCAACGACCAC
7200725	0.00388439	0.000590233	3.19104	up	MSI1	4440	Homo sapiens musashi homolog 1 (Drosophila) (MSI1), mRNA.	GO:0007399	GO:0005634|GO:0005737|GO:0005844	GO:0000166|GO:0008266	chr12	119263729	119263778	CGTTTGAGCTGAGTCCTGAGACACTTAGCTTCCCTCTCCCTCATTCCCGG
5420441	0.00582223	0.00139223	3.18992	up	TNFSF9	8744	Homo sapiens tumor necrosis factor (ligand) superfamily, member 9 (TNFSF9), mRNA.	GO:0006915|GO:0006955|GO:0007165|GO:0007267|GO:0008283	GO:0005615|GO:0016020|GO:0016021	GO:0005125|GO:0005164	chr19	6486503	6486552	GTGTATTGAGCATCTGTAATGTGCCAGCATTGTGCCCAGGCTAGGGGGCT
1240091	0.012053	0.00538061	3.18816	up	C14orf181	400223	Homo sapiens chromosome 14 open reading frame 181 (C14orf181), mRNA.				chr14	68331357	68331406	AGTGGGGGCCATCCATTTCGGGCAGAGGAGACAAATGAAAGCCGACCCCG
2190553	0.0263362	0.0179974	3.18372	up	FZD6	8323	Homo sapiens frizzled homolog 6 (Drosophila) (FZD6), mRNA.	GO:0001736|GO:0001843|GO:0007186|GO:0007275|GO:0016055|GO:0042472	GO:0005887|GO:0016020|GO:0016327|GO:0045177	GO:0004872|GO:0004926|GO:0004930|GO:0042813	chr8	104413852	104413901	CAGTACCTTTCTCAGACATTTTGTAGAATTCATTTCGGCAGCTCACTAGG
7210280	0.00505082	0.00104303	3.18337	up	KBTBD7	84078	Homo sapiens kelch repeat and BTB (POZ) domain containing 7 (KBTBD7), mRNA.	GO:0008150	GO:0005575	GO:0003674|GO:0005515	chr13	40663896	40663945	ACTGAACTAGGAATTGTTAGCGGGGTTTTGAAGGATGTGTACTTTCCTTC
1410010	0.0188309	0.0110877	3.1828	up	PDLIM1	9124	Homo sapiens PDZ and LIM domain 1 (PDLIM1), mRNA.	GO:0006979|GO:0045449	GO:0005667|GO:0005737|GO:0005856	GO:0003713|GO:0005515|GO:0008270|GO:0046872	chr10	96987501	96987550	ACATTGAGTCCCCTCCCTGCCTTGGTTAATTGACTCACACCAGCTGTGCG
3840360	0.00991749	0.00382151	3.18253	up	LARP4	113251	Homo sapiens La ribonucleoprotein domain family, member 4 (LARP4), transcript variant 1, mRNA.			GO:0003723	chr12	49159963	49160012	GTACATCCTTGTATTTGTATTTGTTTTCAACATCGCCAAGGTGCTATGGG
430500	0.0122592	0.00557845	3.17986	up	WBSCR18	84277	Homo sapiens Williams Beuren syndrome chromosome region 18 (WBSCR18), mRNA.				chr7	72733445	72733494	TGAGTCACTGGACGTTGGCAGGGAGTTGGCTGTGAGATTGTAGGTGCTCA
2230615	0.00434509	0.00075275	3.17921	up	WSB1	26118	Homo sapiens WD repeat and SOCS box-containing 1 (WSB1), transcript variant 2, mRNA.	GO:0006511|GO:0007242|GO:0008150|GO:0007242	GO:0005575|GO:0005622|GO:0005739	GO:0003674	chr17	22663930	22663979	CTTACGAAAGTTGAATTGGGTGAGGCGGGCAAATCACCTGAGGTCAGCAG
1570747	0.00582223	0.00139068	3.17237	up	LINGO4	339398	Homo sapiens leucine rich repeat and Ig domain containing 4 (LINGO4), mRNA.		GO:0016020|GO:0016021	GO:0005515	chr1	150039407	150039456	CTGCACTGTGTTTGCATGAGCCTCTACCACCTTCCTCTATCTACCAGATC
2760102	0.0266482	0.0183456	3.1718	up	ANKMY1	51281	Homo sapiens ankyrin repeat and MYND domain containing 1 (ANKMY1), transcript variant 2, mRNA.			GO:0008270|GO:0046872|GO:0008270	chr2	241067545	241067594	CTGCACCTTTGGGGTCATGCTTTGTAGCAGTGTCTCCCTTGCGACCTCGC
2190541	0.00851966	0.00293514	3.17015	up	GATS	352954	Homo sapiens opposite strand transcription unit to STAG3 (GATS), mRNA.				chr7	99644561	99644610	ACACCTTGTAAGTGTCCCCTCTGGTTTCCTCGGTGGTGGCGCCCTGAACT
1450202	0.00225228	0.000181474	3.16725	up	KAZALD1	81621	Homo sapiens Kazal-type serine peptidase inhibitor domain 1 (KAZALD1), mRNA.	GO:0001503|GO:0001558|GO:0007275|GO:0030154	GO:0005576	GO:0005520	chr10	102815142	102815191	CCTAAGCCCCAGTTGCACCTACTAACTGCAGTCCCTTTTGCTGTCTGCCG
7150184	0.00598015	0.00148674	3.16502	up	TDRD1	56165	Homo sapiens tudor domain containing 1 (TDRD1), mRNA.			GO:0003676|GO:0008270	chr10	115981536	115981585	TTACTTAAAGGTACCGAAGGAAGGCCAGGTGCAGTGGCTCACGCCCAGCA
1570474	0.00322245	0.000401096	3.16216	up	ZDHHC11	79844	Homo sapiens zinc finger, DHHC-type containing 11 (ZDHHC11), mRNA.		GO:0016020|GO:0016021	GO:0008270|GO:0008415|GO:0016740|GO:0046872	chr5	903931	903980	AGCCGTTTTCCGTTGCCACTCGGCTCTGGCCGGGGTCACATTCTGCAGCA
7200102	0.00906745	0.0032523	3.15387	up	ABCD4	5826	Homo sapiens ATP-binding cassette, sub-family D (ALD), member 4 (ABCD4), transcript variant 2, mRNA.	GO:0006810	GO:0005737|GO:0005777|GO:0005778|GO:0005886|GO:0016021|GO:0043190	GO:0000166|GO:0005215|GO:0005524|GO:0016887|GO:0042626	chr14	73822306	73822355	GCTGTTCTGGAATCTTATGCCCAGGGTTTTTCACTTCTCCCCACATCTCC
1030133	0.0290398	0.0206664	3.15177	up	FAM164C	79696	Homo sapiens family with sequence similarity 164, member C (FAM164C), transcript variant 2, mRNA.				chr14	74614476	74614525	TGCCCTCAGAATTGATGGGTGAAGACACTGAAGAGTCATGAGCAGGCTCC
4860743	0.0258315	0.0175998	3.15141	up	FAM43B	163933	Homo sapiens family with sequence similarity 43, member B (FAM43B), mRNA.				chr1	20753914	20753963	TCCTCAGAGCAGGTGGGTCCTGACAGCAGTGGATTCTCCCAGCAGGATGA
6370050	0.00493599	0.00099614	3.14764	up	DDR2	4921	Homo sapiens discoidin domain receptor tyrosine kinase 2 (DDR2), transcript variant 2, mRNA.	GO:0006468|GO:0007169|GO:0008284|GO:0007155|GO:0007169|GO:0008284|GO:0007155|GO:0007169|GO:0008284|GO:0006468|GO:0007155|GO:0007165|GO:0007169|GO:0008284	GO:0005887|GO:0016020	GO:0004872|GO:0016301|GO:0004713|GO:0004872|GO:0005524|GO:0016301|GO:0004872|GO:0016301|GO:0004872|GO:0016301|GO:0000166|GO:0004714|GO:0004872|GO:0005524|GO:0016740	chr1	161016627	161016676	CCACCTTCTGCTCCTTCAACAAGGCGACGAGTGATGCTGTCAGTGCCTGG
4150068	0.00357015	0.00048838	3.14	up	LGI1	9211	Homo sapiens leucine-rich, glioma inactivated 1 (LGI1), mRNA.	GO:0007399|GO:0008283	GO:0005576	GO:0005515	chr10	95547664	95547713	GAGACTGCTAGAACCAAGCACTACCAGTATCTCCATCCTTAACTGTCCAG
6510397	0.01131	0.00485856	3.13977	up	WDR19	57728	Homo sapiens WD repeat domain 19 (WDR19), mRNA.	GO:0006886|GO:0016192		GO:0005515	chr4	38963607	38963656	ACCTCTCCAGGTCGGCACTTTCCACTTCTGTACGGTGGCAAAACGATGAC
7050372	0.0402323	0.0314932	3.13309	up	COLEC11	78989	Homo sapiens collectin sub-family member 11 (COLEC11), transcript variant 1, mRNA.		GO:0005576	GO:0005488|GO:0005509|GO:0005529|GO:0005537	chr2	3669670	3669719	GAGCTGTCCCTCTGTGAAGGGTGGAGGCTCACTGAGTAGAGGGCTGTTGT
2650553	0.0272766	0.0190038	3.13069	up	TPD52L1	7164	Homo sapiens tumor protein D52-like 1 (TPD52L1), transcript variant 3, mRNA.	GO:0000086	GO:0005737|GO:0005737|GO:0048471|GO:0048471	GO:0042803|GO:0046982	chr6	125625894	125625943	CCCGCTGGGAAAAACCCAGGCCTTGACATTGTTATTCAAATGGCCCCTCC
1450685	0.00680725	0.0018981	3.1288	up	ZNF430	80264	Homo sapiens zinc finger protein 430 (ZNF430), mRNA.	GO:0006350|GO:0006355	GO:0005622|GO:0005634	GO:0003677|GO:0008270|GO:0046872	chr19	21033007	21033056	TTGAACCCGGGAGGCAGAGGTTGAAGTGAGCTGAGATCGCGCCATTGCAC
5700224	0.0154413	0.00814966	3.12857	up	IFT57	55081	Homo sapiens intraflagellar transport 57 homolog (Chlamydomonas) (IFT57), mRNA.	GO:0006350|GO:0006355|GO:0006919|GO:0042981	GO:0005794|GO:0005929|GO:0005932	GO:0003677|GO:0005515	chr3	109362379	109362428	AACTCAGCTTGGGTTCTGTGCTCCTCCTCTCTTCCTATAGAACACTGTGC
610753	0.0219393	0.0139174	3.12617	up	SLC13A3	64849	Homo sapiens solute carrier family 13 (sodium-dependent dicarboxylate transporter), member 3 (SLC13A3), transcript variant 1, mRNA.	GO:0006811|GO:0006814|GO:0006835|GO:0006814|GO:0006835	GO:0005624|GO:0016020|GO:0016021|GO:0005624|GO:0016020	GO:0005215|GO:0015293|GO:0015362|GO:0031402|GO:0005215|GO:0015362	chr20	44620280	44620329	GGGCCTTCGCATGTGCTGTTCCCTCTGCCTAGAACACTCTCTCCCAAGTA
6940433	0.0391599	0.0304164	3.12296	up	STAT5B	6777	Homo sapiens signal transducer and activator of transcription 5B (STAT5B), mRNA.	GO:0001553|GO:0001779|GO:0007165|GO:0007259|GO:0007565|GO:0007595|GO:0008284|GO:0019218|GO:0019221|GO:0019915|GO:0030155|GO:0030856|GO:0040018|GO:0042104|GO:0042448|GO:0043029|GO:0043066|GO:0045086|GO:0045579|GO:0045647|GO:0045885|GO:0045931|GO:0045944|GO:0046543|GO:0046544|GO:0050729	GO:0005634|GO:0005737	GO:0003700|GO:0004871|GO:0005509|GO:0005515	chr17	37605050	37605099	CACAAGATAAAGGTAGTGGTGTGTCTCGACCCCATCAGCCTCTCACCCAC
5090132	0.0179933	0.0102785	3.1224	up	EHF	26298	Homo sapiens ets homologous factor (EHF), mRNA.	GO:0006350|GO:0007275|GO:0008283|GO:0030855|GO:0045893	GO:0005634	GO:0003700|GO:0005515|GO:0043565	chr11	34639394	34639443	AGGGGCATCTGCCAATTCTCTCACTGTGGTTCCTTCTCTGACTTTGCCTG
[truncated: 2,324 more rows]

## Sheet: TM vs Cornea
ProbeID	p (Corr)	p	FC (abs)	Regulation	Symbol	Entrez_Gene_ID	Definition	Ontology_Process	Ontology_Component	Ontology_Function	Chromosome	Chromosome Start Index(Avadis)	Chromosome End Index(Avadis)	Probe_Sequence
[truncated: 47 more rows]

[truncated: 1 more sheets: TM vs Sclera]
